# Supplementary material for: Bayesian model of tilling wheat confronting climatic and sustainability challenges
Source: Front Artif Intell. 2024 Aug 27;7:1402098. doi: 10.3389/frai.2024.1402098 (PMC11385300; doi:10.3389/frai.2024.1402098)
Supplement: Supplementary file 1 [file Presentation_1.zip]

Archive with 11 entries (10 files):
- supplementary material/
- supplementary material/(25%data) Testcases (Holdout)-(CTvs NT)-(2012-2022)-(PDPG6,7,8)-(OC-1,3,5,7%).txt
- supplementary material/(75%data) case file-(CTvs NT)-(1975-2011)-(PDPG6,7,8)-(OC-1,3,5,7%).txt
- supplementary material/BBN-(CTvs NT)-75%data-(1975-2011)-(PDPG6,7,8)-(OC-1,3,5,7%).neta
- supplementary material/Conditional Probability Tables (CPTs) - 75%data-(1975-2011).txt
- supplementary material/K-FoldCV1 - Results.txt
- supplementary material/K-FoldCV2 - Results.txt
- supplementary material/K-FoldCV3 - Results.txt
- supplementary material/K-FoldCV4 - Results.txt
- supplementary material/Supplementary_Material.docx
- supplementary material/weather.indicies.txt
