# Supplementary material for: Bayesian model of tilling wheat confronting climatic and sustainability challenges
Source: Front Artif Intell. 2024 Aug 27;7:1402098. doi: 10.3389/frai.2024.1402098 (PMC11385300; doi:10.3389/frai.2024.1402098)
Supplement: Supplementary file 1 [file Presentation_1.zip › supplementary material/(25%data) Testcases (Holdout)-(CTvs NT)-(2012-2022)-(PDPG6,7,8)-(OC-1,3,5,7%).txt]

// ~->[CASE-1]->~
IDnum	PRED	TMEAN	TWAD	HWAD	AWS	ROFC	SOMC	GHG	PARID	SOILSCAPE	TILLAGE
2012	523.80	9.35	16987	4946	246	9.00	96275	10774	0.51	6	2
2013	508.20	8.40	2753	1286	239	6.00	96288	7188	0.21	6	2
2014	690.00	9.57	9636	2844	247	14.00	96283	9804	0.32	6	2
2015	368.00	9.21	3465	1530	232	1.00	96299	7176	0.26	6	2
2016	506.50	9.94	13034	4776	240	1.00	96293	9535	0.48	6	2
2017	348.50	9.52	5145	2186	233	5.00	96293	7618	0.29	6	2
2018	404.50	9.29	4683	2110	240	1.00	96293	7804	0.29	6	2
2019	387.40	9.62	6352	1922	233	5.00	96284	8121	0.34	6	2
2020	519.40	9.70	4253	1284	239	5.00	96256	7813	0.22	6	2
2021	501.10	9.07	11967	3693	240	5.00	96290	9021	0.37	6	2
2022	279.80	9.82	5988	2429	227	1.00	96311	7434	0.37	6	2
2012	523.80	9.35	14836	4029	226	7.00	87390	5231	0.47	6	2
2013	508.20	8.40	2123	976	222	5.00	87430	4036	0.17	6	2
2014	690.00	9.57	8516	2458	228	10.00	87401	4922	0.28	6	2
2015	368.00	9.21	2543	1062	217	0.00	87432	4208	0.21	6	2
2016	506.50	9.94	9253	3131	223	1.00	87398	4742	0.38	6	2
2017	348.50	9.52	4634	1711	218	3.00	87428	4338	0.25	6	2
2018	404.50	9.29	3229	1542	223	0.00	87433	4219	0.24	6	2
2019	387.40	9.62	4976	1325	219	5.00	87417	4471	0.28	6	2
2020	519.40	9.70	3133	871	224	3.00	87413	4467	0.16	6	2
2021	501.10	9.07	10039	3018	223	4.00	87402	4713	0.32	6	2
2022	279.80	9.82	5231	2418	211	0.00	87443	4131	0.34	6	2
2012	523.80	9.35	17281	5095	249	9.00	104667	12643	0.51	6	2
2013	508.20	8.40	2898	1358	242	6.00	105440	8278	0.21	6	2
2014	690.00	9.57	9921	2907	251	15.00	104903	11407	0.33	6	2
2015	368.00	9.21	3650	1624	235	1.00	105461	8216	0.27	6	2
2016	506.50	9.94	13717	5129	243	2.00	104890	11082	0.49	6	2
2017	348.50	9.52	5294	2292	236	5.00	105351	8771	0.29	6	2
2018	404.50	9.29	4985	2306	243	2.00	105287	9048	0.29	6	2
2019	387.40	9.62	6600	2055	236	5.00	105224	9402	0.35	6	2
2020	519.40	9.70	4492	1380	241	5.00	105318	8989	0.23	6	2
2021	501.10	9.07	12207	3771	242	5.00	104988	10497	0.38	6	2
2022	279.80	9.82	6149	2472	230	1.00	105400	8560	0.37	6	2
2012	523.80	9.35	19291	6128	274	12.00	167617	20971	0.53	6	2
2013	508.20	8.40	4699	2291	264	9.00	169269	13366	0.28	6	2
2014	690.00	9.57	12140	3412	275	22.00	168115	18732	0.39	6	2
2015	368.00	9.21	5746	2690	255	3.00	169328	13192	0.34	6	2
2016	506.50	9.94	16794	6701	266	3.00	168160	18471	0.55	6	2
2017	348.50	9.52	6675	3104	257	8.00	169152	13947	0.33	6	2
2018	404.50	9.29	7047	3643	265	4.00	168930	14946	0.34	6	2
2019	387.40	9.62	8590	3084	257	6.00	168843	15305	0.41	6	2
2020	519.40	9.70	5825	2117	260	9.00	169061	14478	0.30	6	2
2021	501.10	9.07	15061	4810	263	7.00	168385	17212	0.43	6	2
2022	279.80	9.82	7656	3240	250	2.00	169193	13861	0.39	6	2
2012	523.80	9.35	20261	6624	300	16.00	231872	32333	0.54	6	2
2013	508.20	8.40	7911	4013	286	16.00	234614	19903	0.35	6	2
2014	690.00	9.57	14524	3901	300	33.00	232678	28930	0.44	6	2
2015	368.00	9.21	8307	4040	277	7.00	234747	19684	0.39	6	2
2016	506.50	9.94	19238	7792	290	8.00	232828	28026	0.57	6	2
2017	348.50	9.52	9128	3946	279	11.00	234496	20715	0.39	6	2
2018	404.50	9.29	9310	4873	288	8.00	234076	22667	0.38	6	2
2019	387.40	9.62	12044	4665	279	9.00	233927	22942	0.47	6	2
2020	519.40	9.70	7933	3207	280	17.00	234392	21347	0.36	6	2
2021	501.10	9.07	17940	6027	286	12.00	233411	24988	0.47	6	2
2022	279.80	9.82	10021	4580	272	4.00	234531	20591	0.44	6	2
2012	523.80	9.35	19345	6057	187	19.00	130880	14283	0.53	7	2
2013	508.20	8.40	8624	2591	173	21.00	131906	8588	0.36	7	2
2014	690.00	9.57	13251	3690	186	39.00	131206	13054	0.40	7	2
2015	368.00	9.21	6750	2193	165	10.00	131975	8343	0.37	7	2
2016	506.50	9.94	17146	6728	178	10.00	131233	12073	0.55	7	2
2017	348.50	9.52	7012	2664	167	13.00	131871	8839	0.35	7	2
2018	404.50	9.29	8568	4597	175	11.00	131725	9533	0.38	7	2
2019	387.40	9.62	9140	2759	168	11.00	131659	9899	0.43	7	2
2020	519.40	9.70	6554	2045	169	21.00	131822	9188	0.34	7	2
2021	501.10	9.07	16701	4193	174	15.00	131443	10873	0.45	7	2
2022	279.80	9.82	7195	2303	161	5.00	131940	8537	0.38	7	2
2012	523.80	9.35	19345	4773	149	11.00	36235	4013	0.53	7	2
2013	508.20	8.40	8624	2620	140	8.00	36127	2472	0.36	7	2
2014	690.00	9.57	13251	2819	152	18.00	36203	3542	0.40	7	2
2015	368.00	9.21	6750	1896	138	1.00	36119	2470	0.37	7	2
2016	506.50	9.94	17146	4678	145	2.00	36192	3132	0.55	7	2
2017	348.50	9.52	7012	1816	142	6.00	36161	2755	0.35	7	2
2018	404.50	9.29	8568	3341	138	3.00	36157	2706	0.38	7	2
2019	387.40	9.62	9140	1555	141	6.00	36177	2945	0.43	7	2
2020	519.40	9.70	6554	1644	140	7.00	36149	2721	0.34	7	2
2021	501.10	9.07	16701	3576	147	7.00	36215	3290	0.45	7	2
2022	279.80	9.82	7195	2190	136	1.00	36185	2906	0.38	7	2
2012	523.80	9.35	18461	5680	173	14.00	95859	9437	0.52	7	2
2013	508.20	8.40	6922	2622	159	13.00	96369	5887	0.32	7	2
2014	690.00	9.57	11398	3286	175	27.00	96002	8800	0.36	7	2
2015	368.00	9.21	4373	1960	158	5.00	96393	5809	0.31	7	2
2016	506.50	9.94	15202	5962	168	5.00	96002	8091	0.53	7	2
2017	348.50	9.52	5017	2525	161	9.00	96331	6168	0.30	7	2
2018	404.50	9.29	7008	3884	160	6.00	96280	6433	0.35	7	2
2019	387.40	9.62	7007	2093	160	8.00	96244	6706	0.39	7	2
2020	519.40	9.70	5531	1800	160	13.00	96291	6457	0.29	7	2
2021	501.10	9.07	14328	3936	168	10.00	96097	7460	0.42	7	2
2022	279.80	9.82	5163	2167	154	3.00	96367	5981	0.36	7	2
2012	523.80	9.35	19770	6369	201	21.00	145949	15732	0.54	7	2
2013	508.20	8.40	9467	4988	190	24.00	147195	9642	0.37	7	2
2014	690.00	9.57	14134	3753	203	44.00	146343	14238	0.42	7	2
2015	368.00	9.21	8172	4121	187	12.00	147281	9362	0.39	7	2
2016	506.50	9.94	17794	7265	198	13.00	146391	13640	0.56	7	2
2017	348.50	9.52	8557	2969	187	14.00	147165	9874	0.37	7	2
2018	404.50	9.29	9313	5070	186	14.00	146974	10760	0.39	7	2
2019	387.40	9.62	10788	4197	186	13.00	146906	11132	0.46	7	2
2020	519.40	9.70	7390	3006	185	24.00	147106	10294	0.36	7	2
2021	501.10	9.07	17824	6228	198	17.00	146662	12204	0.47	7	2
2022	279.80	9.82	8128	3305	178	3.00	147265	9445	0.39	7	2
2012	523.80	9.35	20323	6654	215	17.00	198676	23439	0.54	7	2
2013	508.20	8.40	9825	5126	203	18.00	200667	14006	0.38	7	2
2014	690.00	9.57	15421	4123	216	36.00	199295	21111	0.46	7	2
2015	368.00	9.21	9413	4877	199	8.00	200842	13466	0.41	7	2
2016	506.50	9.94	18838	7860	212	10.00	199327	20360	0.56	7	2
2017	348.50	9.52	10058	3608	200	11.00	200636	14228	0.39	7	2
2018	404.50	9.29	9987	5400	200	10.00	200306	15944	0.40	7	2
2019	387.40	9.62	13020	5062	199	10.00	200216	16141	0.49	7	2
2020	519.40	9.70	8235	3496	198	19.00	200529	15078	0.38	7	2
2021	501.10	9.07	18926	6657	211	14.00	199841	17665	0.47	7	2
2022	279.80	9.82	9030	4207	189	4.00	200895	13090	0.39	7	2
2012	523.80	9.35	20334	6660	479	17.00	11094	11094	0.54	8	2
2013	508.20	8.40	11384	5858	461	16.00	6929	6929	0.38	8	2
2014	690.00	9.57	14943	3647	482	33.00	10473	10473	0.42	8	2
2015	368.00	9.21	12358	6015	457	7.00	6747	6747	0.43	8	2
2016	506.50	9.94	21716	8122	476	8.00	9951	9951	0.58	8	2
2017	348.50	9.52	12388	5346	459	11.00	7151	7151	0.43	8	2
2018	404.50	9.29	11978	6058	460	8.00	7566	7566	0.40	8	2
2019	387.40	9.62	17492	6739	458	10.00	7902	7902	0.50	8	2
2020	519.40	9.70	11490	4524	455	17.00	7405	7405	0.39	8	2
2021	501.10	9.07	20865	7329	471	13.00	8820	8820	0.48	8	2
2022	279.80	9.82	13403	6125	451	4.00	6954	6954	0.48	8	2
2012	523.80	9.35	19023	6003	433	10.00	45380	4168	0.52	8	2
2013	508.20	8.40	7062	3511	422	7.00	45277	2678	0.31	8	2
2014	690.00	9.57	12062	3027	438	17.00	45354	3811	0.34	8	2
2015	368.00	9.21	6700	3082	417	1.00	45275	2666	0.33	8	2
2016	506.50	9.94	18241	6853	430	2.00	45347	3392	0.53	8	2
2017	348.50	9.52	7858	3594	421	6.00	45296	2775	0.35	8	2
2018	404.50	9.29	8769	4016	417	2.00	45311	2897	0.36	8	2
2019	387.40	9.62	10434	3626	417	5.00	45315	2969	0.42	8	2
2020	519.40	9.70	7530	2586	417	6.00	45291	2848	0.29	8	2
2021	501.10	9.07	16455	5485	428	6.00	45361	3415	0.42	8	2
2022	279.80	9.82	9210	3262	411	1.00	45348	3090	0.43	8	2
2012	523.80	9.35	20172	6576	465	14.00	128760	8962	0.54	8	2
2013	508.20	8.40	10340	5315	448	12.00	129180	5748	0.36	8	2
2014	690.00	9.57	13803	3405	468	27.00	128855	8575	0.39	8	2
2015	368.00	9.21	10785	5184	443	4.00	129198	5644	0.41	8	2
2016	506.50	9.94	20978	7877	462	5.00	128793	8031	0.57	8	2
2017	348.50	9.52	10674	4661	447	9.00	129146	5914	0.41	8	2
2018	404.50	9.29	10967	5378	446	6.00	129104	6190	0.39	8	2
2019	387.40	9.62	15103	5710	444	7.00	129052	6489	0.48	8	2
2020	519.40	9.70	10181	3892	443	12.00	129122	6156	0.36	8	2
2021	501.10	9.07	19695	6812	457	10.00	128923	7196	0.47	8	2
2022	279.80	9.82	12147	4991	438	3.00	129164	5850	0.47	8	2
2012	523.80	9.35	20338	6662	499	21.00	198397	13401	0.54	8	2
2013	508.20	8.40	12489	6287	486	23.00	199317	8534	0.40	8	2
2014	690.00	9.57	16219	3872	502	43.00	198663	12340	0.44	8	2
2015	368.00	9.21	14662	7181	478	11.00	199392	8251	0.45	8	2
2016	506.50	9.94	21642	8316	497	13.00	198514	12526	0.58	8	2
2017	348.50	9.52	14743	6635	480	15.00	199269	8811	0.46	8	2
2018	404.50	9.29	12880	6599	481	13.00	199158	9444	0.41	8	2
2019	387.40	9.62	19364	7611	479	14.00	199048	9829	0.52	8	2
2020	519.40	9.70	13569	5440	475	24.00	199253	9001	0.43	8	2
2021	501.10	9.07	21040	7981	494	18.00	198796	10992	0.49	8	2
2022	279.80	9.82	14960	7149	469	7.00	199351	8450	0.47	8	2
2012	523.80	9.35	20338	6662	521	18.00	282430	21505	0.54	8	2
2013	508.20	8.40	13258	6758	507	19.00	284058	13284	0.41	8	2
2014	690.00	9.57	17553	4290	524	37.00	282904	19581	0.47	8	2
2015	368.00	9.21	15560	7615	499	9.00	284226	12789	0.46	8	2
2016	506.50	9.94	22972	8562	519	11.00	282615	19985	0.59	8	2
2017	348.50	9.52	16020	7624	502	12.00	284023	13654	0.46	8	2
2018	404.50	9.29	13607	6922	502	10.00	283745	15466	0.42	8	2
2019	387.40	9.62	20161	7909	501	12.00	283636	15166	0.52	8	2
2020	519.40	9.70	15638	6351	496	19.00	283968	14105	0.46	8	2
2021	501.10	9.07	22343	8240	515	15.00	283173	17090	0.49	8	2
2022	279.80	9.82	15336	7384	487	5.00	284188	12835	0.46	8	2
2012	523.80	9.35	16845	4874	246	9.00	96271	7144	0.50	6	0
2013	508.20	8.40	2687	1252	237	6.00	96281	4629	0.20	6	0
2014	690.00	9.57	9427	2779	249	14.00	96278	6555	0.31	6	0
2015	368.00	9.21	3374	1483	230	1.00	96290	5051	0.25	6	0
2016	506.50	9.94	12778	4657	240	1.00	96287	6131	0.47	6	0
2017	348.50	9.52	5083	2145	231	5.00	96285	5211	0.28	6	0
2018	404.50	9.29	4545	2028	239	1.00	96285	4931	0.28	6	0
2019	387.40	9.62	6214	1847	232	5.00	96275	5591	0.34	6	0
2020	519.40	9.70	4118	1222	232	5.00	96246	5673	0.21	6	0
2021	501.10	9.07	11731	3620	237	5.00	96283	6143	0.37	6	0
2022	279.80	9.82	5947	2402	227	1.00	96306	4980	0.36	6	0
2012	523.80	9.35	14805	4012	224	5.00	87616	6656	0.47	6	0
2013	508.20	8.40	2103	965	221	5.00	87572	4573	0.17	6	0
2014	690.00	9.57	8500	2450	227	7.00	87601	6063	0.28	6	0
2015	368.00	9.21	2518	1050	215	0.00	87570	5292	0.21	6	0
2016	506.50	9.94	9323	3151	221	0.00	87591	6064	0.38	6	0
2017	348.50	9.52	4639	1704	216	2.00	87571	5342	0.24	6	0
2018	404.50	9.29	3206	1523	221	0.00	87569	4982	0.24	6	0
2019	387.40	9.62	4903	1302	217	4.00	87550	5672	0.27	6	0
2020	519.40	9.70	3079	852	222	2.00	87543	5560	0.16	6	0
2021	501.10	9.07	10006	2982	222	3.00	87604	6028	0.32	6	0
2022	279.80	9.82	5283	2462	209	0.00	87583	5132	0.34	6	0
2012	523.80	9.35	17103	5002	247	6.00	107220	7377	0.51	6	0
2013	508.20	8.40	2854	1335	241	5.00	107192	4717	0.21	6	0
2014	690.00	9.57	9732	2879	249	10.00	107213	6753	0.32	6	0
2015	368.00	9.21	3529	1563	234	0.00	107205	5036	0.26	6	0
2016	506.50	9.94	13599	5048	241	0.00	107225	6242	0.49	6	0
2017	348.50	9.52	5174	2223	235	3.00	107216	5251	0.29	6	0
2018	404.50	9.29	4861	2244	241	0.00	107211	5012	0.29	6	0
2019	387.40	9.62	6452	1972	235	4.00	107203	5663	0.35	6	0
2020	519.40	9.70	4316	1314	240	3.00	107172	5754	0.23	6	0
2021	501.10	9.07	12035	3700	241	4.00	107220	6205	0.38	6	0
2022	279.80	9.82	6093	2449	228	0.00	107236	5052	0.37	6	0
2012	523.80	9.35	19119	6039	270	8.00	172161	8005	0.53	6	0
2013	508.20	8.40	4585	2234	260	6.00	172223	5296	0.28	6	0
2014	690.00	9.57	11930	3362	271	14.00	172192	7357	0.38	6	0
2015	368.00	9.21	5129	2388	252	1.00	172231	5331	0.32	6	0
2016	506.50	9.94	16620	6606	263	1.00	172207	7077	0.54	6	0
2017	348.50	9.52	6368	2944	253	5.00	172245	5641	0.32	6	0
2018	404.50	9.29	6825	3524	262	1.00	172241	5581	0.34	6	0
2019	387.40	9.62	8388	2964	254	4.00	172222	6164	0.40	6	0
2020	519.40	9.70	5550	1964	257	5.00	172178	6317	0.29	6	0
2021	501.10	9.07	14227	4451	260	5.00	172213	6768	0.42	6	0
2022	279.80	9.82	7407	3119	247	1.00	172260	5571	0.39	6	0
2012	523.80	9.35	20145	6562	294	10.00	234418	9244	0.54	6	0
2013	508.20	8.40	7364	3724	281	9.00	234690	5709	0.34	6	0
2014	690.00	9.57	14174	3826	294	19.00	234496	8548	0.43	6	0
2015	368.00	9.21	7469	3607	271	2.00	234676	5798	0.38	6	0
2016	506.50	9.94	19170	7750	285	3.00	234503	8162	0.57	6	0
2017	348.50	9.52	8248	3540	273	6.00	234658	6133	0.37	6	0
2018	404.50	9.29	8960	4700	283	3.00	234650	6316	0.38	6	0
2019	387.40	9.62	11430	4408	274	5.00	234603	6883	0.46	6	0
2020	519.40	9.70	7500	2973	275	8.00	234612	6700	0.35	6	0
2021	501.10	9.07	16811	5526	280	7.00	234564	7455	0.46	6	0
2022	279.80	9.82	9634	4333	267	2.00	234658	6321	0.43	6	0
2012	523.80	9.35	19238	6112	183	11.00	133674	8067	0.53	7	0
2013	508.20	8.40	8747	4611	171	11.00	133709	4359	0.36	7	0
2014	690.00	9.57	13289	3569	184	24.00	133694	7683	0.40	7	0
2015	368.00	9.21	6045	2965	162	4.00	133711	4467	0.35	7	0
2016	506.50	9.94	17280	6970	175	4.00	133714	6573	0.55	7	0
2017	348.50	9.52	6452	2181	164	8.00	133733	4866	0.34	7	0
2018	404.50	9.29	8585	4597	172	4.00	133730	4924	0.38	7	0
2019	387.40	9.62	8846	3386	165	6.00	133720	5485	0.43	7	0
2020	519.40	9.70	6523	2564	166	11.00	133703	5301	0.33	7	0
2021	501.10	9.07	16145	5323	171	8.00	133738	6052	0.45	7	0
2022	279.80	9.82	6825	2191	159	2.00	133726	4788	0.39	7	0
2012	523.80	9.35	16370	4784	144	8.00	36883	5939	0.49	7	0
2013	508.20	8.40	4341	2197	136	6.00	36746	3512	0.27	7	0
2014	690.00	9.57	9651	2764	146	13.00	36847	5358	0.31	7	0
2015	368.00	9.21	2553	1147	130	1.00	36773	3986	0.23	7	0
2016	506.50	9.94	11066	4225	139	1.00	36859	5080	0.44	7	0
2017	348.50	9.52	3561	1484	131	5.00	36799	4233	0.23	7	0
2018	404.50	9.29	5106	2174	137	1.00	36772	3878	0.31	7	0
2019	387.40	9.62	4637	1366	133	4.00	36808	4580	0.29	7	0
2020	519.40	9.70	4242	1307	137	4.00	36789	4400	0.22	7	0
2021	501.10	9.07	11030	3301	139	5.00	36860	5124	0.35	7	0
2022	279.80	9.82	3305	499	127	1.00	36800	4123	0.30	7	0
2012	523.80	9.35	18502	5751	167	10.00	130146	7272	0.52	7	0
2013	508.20	8.40	7040	3696	156	8.00	130150	4163	0.32	7	0
2014	690.00	9.57	11452	3165	168	18.00	130154	6785	0.36	7	0
2015	368.00	9.21	4334	2068	149	2.00	130155	4289	0.31	7	0
2016	506.50	9.94	15523	6235	160	2.00	130157	5989	0.53	7	0
2017	348.50	9.52	5087	1954	150	7.00	130169	4615	0.30	7	0
2018	404.50	9.29	7065	3542	158	3.00	130168	4489	0.35	7	0
2019	387.40	9.62	7119	2569	152	5.00	130166	5160	0.39	7	0
2020	519.40	9.70	5503	2057	154	7.00	130137	5072	0.29	7	0
2021	501.10	9.07	14251	4533	157	6.00	130180	5726	0.42	7	0
2022	279.80	9.82	5309	1434	146	1.00	130178	4541	0.37	7	0
2012	523.80	9.35	19540	6263	190	12.00	200731	7770	0.53	7	0
2013	508.20	8.40	9302	4900	177	13.00	200859	4430	0.37	7	0
2014	690.00	9.57	13879	3718	190	26.00	200770	7346	0.42	7	0
2015	368.00	9.21	6347	3140	167	5.00	200850	4516	0.36	7	0
2016	506.50	9.94	17867	7275	181	5.00	200748	6763	0.56	7	0
2017	348.50	9.52	6972	2267	169	9.00	200859	4911	0.35	7	0
2018	404.50	9.29	9139	4976	178	5.00	200853	5058	0.38	7	0
2019	387.40	9.62	9517	3707	171	7.00	200835	5579	0.44	7	0
2020	519.40	9.70	6728	2682	172	12.00	200814	5341	0.35	7	0
2021	501.10	9.07	16303	5426	176	9.00	200829	6157	0.45	7	0
2022	279.80	9.82	7182	2308	164	3.00	200847	4866	0.39	7	0
2012	523.80	9.35	20198	6590	204	12.00	203562	8943	0.54	7	0
2013	508.20	8.40	9743	5085	190	12.00	203742	4937	0.38	7	0
2014	690.00	9.57	15187	4085	204	26.00	203624	8315	0.45	7	0
2015	368.00	9.21	7704	3948	180	5.00	203739	5000	0.39	7	0
2016	506.50	9.94	19015	7794	195	5.00	203641	7671	0.57	7	0
2017	348.50	9.52	8232	2733	183	8.00	203750	5473	0.37	7	0
2018	404.50	9.29	9799	5301	192	5.00	203742	5709	0.40	7	0
2019	387.40	9.62	11585	4623	185	7.00	203715	6324	0.47	7	0
2020	519.40	9.70	7599	3115	184	12.00	203707	5880	0.37	7	0
2021	501.10	9.07	17741	5981	189	9.00	203712	6784	0.47	7	0
2022	279.80	9.82	8435	3662	177	3.00	203733	5413	0.40	7	0
2012	523.80	9.35	20333	6659	473	11.00	165943	9022	0.54	8	0
2013	508.20	8.40	11440	5908	456	9.00	166005	5335	0.38	8	0
2014	690.00	9.57	14944	3647	474	21.00	165967	8558	0.42	8	0
2015	368.00	9.21	12043	5856	442	3.00	166005	5450	0.43	8	0
2016	506.50	9.94	21864	8127	464	3.00	165959	7611	0.58	8	0
2017	348.50	9.52	12135	5229	445	7.00	166015	5672	0.43	8	0
2018	404.50	9.29	12042	6122	457	3.00	166015	5852	0.40	8	0
2019	387.40	9.62	17408	6684	447	6.00	166005	6378	0.50	8	0
2020	519.40	9.70	11418	4497	446	9.00	165977	6041	0.39	8	0
2021	501.10	9.07	20793	7278	455	7.00	166006	6912	0.48	8	0
2022	279.80	9.82	13557	6193	439	2.00	166017	5877	0.48	8	0
2012	523.80	9.35	19075	6028	429	7.00	45994	6271	0.52	8	0
2013	508.20	8.40	7184	3588	416	5.00	45886	4060	0.31	8	0
2014	690.00	9.57	12145	3039	431	12.00	45964	5801	0.34	8	0
2015	368.00	9.21	6723	3095	405	0.00	45906	4361	0.33	8	0
2016	506.50	9.94	18293	6861	419	1.00	45977	5543	0.53	8	0
2017	348.50	9.52	8008	3651	407	4.00	45903	4370	0.35	8	0
2018	404.50	9.29	8822	4057	416	1.00	45899	4330	0.36	8	0
2019	387.40	9.62	10521	3652	407	4.00	45922	4741	0.42	8	0
2020	519.40	9.70	7571	2599	412	4.00	45903	4706	0.29	8	0
2021	501.10	9.07	16438	5469	416	4.00	45975	5388	0.42	8	0
2022	279.80	9.82	9256	3268	400	0.00	45922	4544	0.43	8	0
2012	523.80	9.35	20182	6582	460	9.00	130146	9022	0.54	8	0
2013	508.20	8.40	10412	5344	444	8.00	130150	5335	0.36	8	0
2014	690.00	9.57	13854	3409	461	17.00	130154	8558	0.39	8	0
2015	368.00	9.21	10699	5135	431	2.00	130155	5450	0.41	8	0
2016	506.50	9.94	21054	7883	451	2.00	130157	7611	0.57	8	0
2017	348.50	9.52	10628	4637	433	6.00	130169	5672	0.41	8	0
2018	404.50	9.29	11031	5423	444	2.00	130168	5852	0.39	8	0
2019	387.40	9.62	15401	5819	434	5.00	130166	6378	0.48	8	0
2020	519.40	9.70	10170	3877	436	7.00	130137	6041	0.36	8	0
2021	501.10	9.07	19661	6789	443	6.00	130180	6912	0.47	8	0
2022	279.80	9.82	12310	5192	427	1.00	130178	5877	0.47	8	0
2012	523.80	9.35	20338	6662	488	12.00	200731	8953	0.54	8	0
2013	508.20	8.40	12346	6266	470	12.00	200859	5699	0.39	8	0
2014	690.00	9.57	16141	3866	489	25.00	200770	8464	0.44	8	0
2015	368.00	9.21	13225	6449	456	4.00	200850	5774	0.44	8	0
2016	506.50	9.94	21738	8332	479	5.00	200748	8220	0.58	8	0
2017	348.50	9.52	13397	5749	459	8.00	200859	6042	0.44	8	0
2018	404.50	9.29	12801	6550	471	5.00	200853	6273	0.41	8	0
2019	387.40	9.62	18733	7356	460	7.00	200835	6858	0.52	8	0
2020	519.40	9.70	12833	5090	458	11.00	200814	6313	0.42	8	0
2021	501.10	9.07	20684	7747	469	8.00	200829	7320	0.48	8	0
2022	279.80	9.82	14413	6731	451	3.00	200847	6249	0.49	8	0
2012	523.80	9.35	20338	6662	511	12.00	286334	10824	0.54	8	0
2013	508.20	8.40	13177	6756	491	11.00	286604	6685	0.41	8	0
2014	690.00	9.57	17525	4289	511	25.00	286408	9961	0.47	8	0
2015	368.00	9.21	14760	7195	476	4.00	286588	6815	0.46	8	0
2016	506.50	9.94	23064	8575	501	5.00	286358	9671	0.59	8	0
2017	348.50	9.52	15091	6926	480	8.00	286586	7161	0.46	8	0
2018	404.50	9.29	13502	6856	492	4.00	286570	7358	0.42	8	0
2019	387.40	9.62	19367	7636	481	7.00	286517	8054	0.52	8	0
2020	519.40	9.70	14868	6042	477	11.00	286539	7371	0.45	8	0
2021	501.10	9.07	22031	8023	489	9.00	286500	8478	0.49	8	0
2022	279.80	9.82	15510	7535	470	2.00	286557	7359	0.48	8	0
