# Supplementary material for: Bayesian model of tilling wheat confronting climatic and sustainability challenges
Source: Front Artif Intell. 2024 Aug 27;7:1402098. doi: 10.3389/frai.2024.1402098 (PMC11385300; doi:10.3389/frai.2024.1402098)
Supplement: Supplementary file 1 [file Presentation_1.zip › supplementary material/(75%data) case file-(CTvs NT)-(1975-2011)-(PDPG6,7,8)-(OC-1,3,5,7%).txt]

// ~->[CASE-1]->~
IDnum	PRED	TMEAN	TWAD	HWAD	AWS	ROFC	SOMC	GHG	PARID	OCLEVEL	SOILSCAPE	TILLAGE
1975	502.20	9.24	4966	2065	239	11.00	96281	8188	0.31	2.6	6	2
1976	196.30	8.90	4092	1794	230	2.00	96294	6437	0.25	2.6	6	2
1977	549.20	8.03	6953	2395	243	7.00	96300	8089	0.22	2.6	6	2
1978	507.00	8.26	7315	3283	240	6.00	96323	8662	0.31	2.6	6	2
1979	584.70	7.73	8513	4301	244	4.00	96319	8847	0.31	2.6	6	2
1980	464.80	8.36	4207	1136	238	3.00	96317	8520	0.23	2.6	6	2
1981	425.00	8.65	11517	5311	242	0.00	96319	9337	0.42	2.6	6	2
1982	444.20	8.16	5843	1828	239	4.00	96304	8152	0.24	2.6	6	2
1983	487.30	8.74	4308	899	251	3.00	96312	11036	0.37	2.6	6	2
1984	419.20	8.49	5294	2653	238	5.00	96334	8496	0.27	2.6	6	2
1985	537.90	8.08	10261	4114	241	5.00	96299	8732	0.29	2.6	6	2
1986	451.40	7.94	5798	2889	241	5.00	96328	8777	0.29	2.6	6	2
1987	472.20	8.41	5311	2281	238	0.00	96307	8279	0.24	2.6	6	2
1988	467.10	8.92	7504	2690	232	1.00	96326	8217	0.32	2.6	6	2
1989	273.20	9.52	8779	4348	233	0.00	96315	7794	0.41	2.6	6	2
1990	448.50	9.60	1967	753	233	14.00	96273	6861	0.21	2.6	6	2
1991	422.90	8.48	8097	2698	237	3.00	96317	8575	0.32	2.6	6	2
1992	304.00	9.03	11778	5255	238	1.00	96320	8450	0.43	2.6	6	2
1993	446.50	9.08	5964	2124	238	4.00	96298	7978	0.29	2.6	6	2
1994	435.40	8.87	7831	3827	244	0.00	96313	9088	0.35	2.6	6	2
1995	454.20	9.76	3516	1621	232	4.00	96289	7213	0.28	2.6	6	2
1996	421.90	8.37	545	205	256	12.00	96332	11544	0.20	2.6	6	2
1997	331.70	8.68	4323	1410	237	2.00	96309	7594	0.24	2.6	6	2
1998	511.50	9.71	11046	3016	248	8.00	96277	10967	0.46	2.6	6	2
1999	462.20	9.48	7321	1894	246	11.00	96293	9928	0.41	2.6	6	2
2000	489.30	9.13	11372	5008	240	5.00	96315	9547	0.41	2.6	6	2
2001	616.60	8.87	6370	2183	245	6.00	96290	9037	0.29	2.6	6	2
2002	413.10	9.01	9262	2934	241	1.00	96307	8911	0.34	2.6	6	2
2003	495.20	9.58	4666	1779	238	8.00	96273	7288	0.24	2.6	6	2
2004	515.50	9.43	8093	3170	242	9.00	96305	9167	0.36	2.6	6	2
2005	256.20	9.40	11727	5645	238	1.00	96321	8584	0.48	2.6	6	2
2006	319.70	8.77	8525	4290	239	2.00	96325	8388	0.34	2.6	6	2
2007	602.70	10.18	4325	1001	245	8.00	96254	9368	0.26	2.6	6	2
2008	533.00	9.35	13187	4192	244	5.00	96291	9562	0.42	2.6	6	2
2009	342.00	8.85	3521	1469	234	6.00	96295	6959	0.25	2.6	6	2
2010	498.20	8.53	1668	718	241	6.00	96280	7035	0.15	2.6	6	2
2011	337.70	8.53	4180	1181	235	3.00	96297	7732	0.20	2.6	6	2
1975	502.20	9.24	3927	1504	222	8.00	87420	4245	0.24	1	6	2
1976	196.30	8.90	3557	1666	213	1.00	87452	3716	0.23	1	6	2
1977	549.20	8.03	6076	2042	225	5.00	87421	4262	0.20	1	6	2
1978	507.00	8.26	5908	2609	221	5.00	87428	4538	0.27	1	6	2
1979	584.70	7.73	7258	3672	225	3.00	87419	4476	0.28	1	6	2
1980	464.80	8.36	2886	706	222	2.00	87406	4629	0.18	1	6	2
1981	425.00	8.65	9933	4770	222	0.00	87418	4603	0.39	1	6	2
1982	444.20	8.16	5381	1579	222	3.00	87418	4522	0.22	1	6	2
1983	487.30	8.74	3024	614	231	1.00	87392	5259	0.30	1	6	2
1984	419.20	8.49	4432	2240	222	3.00	87407	4602	0.24	1	6	2
1985	537.90	8.08	8697	3184	224	4.00	87407	4554	0.24	1	6	2
1986	451.40	7.94	4928	2467	223	4.00	87423	4579	0.26	1	6	2
1987	472.20	8.41	4480	1637	222	0.00	87416	4490	0.21	1	6	2
1988	467.10	8.92	6047	1956	217	0.00	87422	4505	0.27	1	6	2
1989	273.20	9.52	7770	3841	215	0.00	87441	4158	0.39	1	6	2
1990	448.50	9.60	973	334	218	11.00	87430	4137	0.14	1	6	2
1991	422.90	8.48	7194	2311	221	2.00	87418	4497	0.29	1	6	2
1992	304.00	9.03	10977	4761	220	1.00	87431	4370	0.41	1	6	2
1993	446.50	9.08	3842	1065	222	3.00	87423	4353	0.20	1	6	2
1994	435.40	8.87	5970	2843	225	0.00	87417	4493	0.28	1	6	2
1995	454.20	9.76	2748	1216	217	2.00	87434	4241	0.24	1	6	2
1996	421.90	8.37	470	174	236	9.00	87382	5267	0.18	1	6	2
1997	331.70	8.68	3074	911	221	2.00	87426	4286	0.19	1	6	2
1998	511.50	9.71	9583	2388	228	6.00	87393	4942	0.41	1	6	2
1999	462.20	9.48	6340	1575	228	9.00	87395	4889	0.36	1	6	2
2000	489.30	9.13	9554	3949	222	3.00	87420	4883	0.37	1	6	2
2001	616.60	8.87	5036	1520	227	4.00	87408	4603	0.23	1	6	2
2002	413.10	9.01	8155	2424	224	0.00	87410	4646	0.30	1	6	2
2003	495.20	9.58	4179	1503	222	5.00	87418	4419	0.20	1	6	2
2004	515.50	9.43	6139	2294	224	7.00	87408	4644	0.30	1	6	2
2005	256.20	9.40	10706	5035	220	0.00	87427	4381	0.47	1	6	2
2006	319.70	8.77	7066	3463	221	1.00	87431	4368	0.31	1	6	2
2007	602.70	10.18	2047	457	228	6.00	87389	4914	0.16	1	6	2
2008	533.00	9.35	10376	3181	225	3.00	87401	4683	0.36	1	6	2
2009	342.00	8.85	2565	995	218	5.00	87442	4058	0.21	1	6	2
2010	498.20	8.53	900	363	224	4.00	87425	4136	0.11	1	6	2
2011	337.70	8.53	3409	888	220	2.00	87427	4342	0.16	1	6	2
1975	502.20	9.24	5218	2178	242	11.00	105252	9477	0.32	3	6	2
1976	196.30	8.90	4161	1815	233	2.00	105600	7385	0.25	3	6	2
1977	549.20	8.03	7245	2526	246	7.00	105215	9385	0.23	3	6	2
1978	507.00	8.26	7575	3397	243	6.00	105220	10076	0.32	3	6	2
1979	584.70	7.73	8645	4365	248	4.00	105051	10343	0.31	3	6	2
1980	464.80	8.36	4351	1195	240	3.00	105153	9735	0.24	3	6	2
1981	425.00	8.65	11828	5417	245	0.00	104943	10937	0.42	3	6	2
1982	444.20	8.16	5941	1870	242	5.00	105228	9439	0.25	3	6	2
1983	487.30	8.74	4544	955	255	3.00	104722	13003	0.38	3	6	2
1984	419.20	8.49	5494	2741	241	5.00	105151	9729	0.27	3	6	2
1985	537.90	8.08	10629	4315	243	5.00	105050	10139	0.30	3	6	2
1986	451.40	7.94	5989	2972	244	5.00	105123	10187	0.29	3	6	2
1987	472.20	8.41	5557	2434	241	1.00	105202	9512	0.25	3	6	2
1988	467.10	8.92	7701	2802	235	1.00	105228	9427	0.33	3	6	2
1989	273.20	9.52	8912	4433	236	0.00	105294	9041	0.41	3	6	2
1990	448.50	9.60	2129	834	235	15.00	105522	7889	0.22	3	6	2
1991	422.90	8.48	8378	2823	240	3.00	105108	9915	0.33	3	6	2
1992	304.00	9.03	11883	5312	242	1.00	105134	9791	0.43	3	6	2
1993	446.50	9.08	6225	2300	240	4.00	105262	9226	0.30	3	6	2
1994	435.40	8.87	8084	3946	247	0.00	105042	10484	0.36	3	6	2
1995	454.20	9.76	3592	1671	235	5.00	105452	8287	0.30	3	6	2
1996	421.90	8.37	559	211	260	13.00	104549	13604	0.21	3	6	2
1997	331.70	8.68	4528	1496	240	3.00	105347	8746	0.25	3	6	2
1998	511.50	9.71	11314	3119	252	8.00	104637	12865	0.47	3	6	2
1999	462.20	9.48	7729	2035	250	11.00	104799	11646	0.42	3	6	2
2000	489.30	9.13	11695	5189	243	5.00	105073	11082	0.42	3	6	2
2001	616.60	8.87	6526	2272	248	7.00	105030	10576	0.30	3	6	2
2002	413.10	9.01	9393	3011	244	1.00	105018	10341	0.34	3	6	2
2003	495.20	9.58	4788	1858	240	8.00	105443	8345	0.25	3	6	2
2004	515.50	9.43	8513	3378	245	9.00	105004	10566	0.37	3	6	2
2005	256.20	9.40	11868	5739	241	1.00	105097	9976	0.48	3	6	2
2006	319.70	8.77	8811	4457	242	2.00	105167	9862	0.34	3	6	2
2007	602.70	10.18	4783	1140	248	9.00	104943	10863	0.27	3	6	2
2008	533.00	9.35	13626	4385	247	5.00	104850	11203	0.43	3	6	2
2009	342.00	8.85	3730	1570	236	7.00	105495	7981	0.26	3	6	2
2010	498.20	8.53	1848	786	244	7.00	105477	8096	0.16	3	6	2
2011	337.70	8.53	4306	1232	238	3.00	105321	8861	0.21	3	6	2
1975	502.20	9.24	7690	3431	264	16.00	168826	15442	0.39	5	6	2
1976	196.30	8.90	5098	2175	255	4.00	169597	11780	0.27	5	6	2
1977	549.20	8.03	8483	3442	268	11.00	168834	15245	0.28	5	6	2
1978	507.00	8.26	9481	4237	265	9.00	168771	16136	0.35	5	6	2
1979	584.70	7.73	9285	4369	270	7.00	168409	17230	0.31	5	6	2
1980	464.80	8.36	5890	1719	261	6.00	168970	14755	0.28	5	6	2
1981	425.00	8.65	13557	5875	269	2.00	168197	18290	0.45	5	6	2
1982	444.20	8.16	7227	2511	263	7.00	168934	14786	0.29	5	6	2
1983	487.30	8.74	5644	1178	280	7.00	167726	21176	0.41	5	6	2
1984	419.20	8.49	6970	3495	261	8.00	168893	15072	0.32	5	6	2
1985	537.90	8.08	13235	5530	265	7.00	168611	16176	0.36	5	6	2
1986	451.40	7.94	7632	3721	265	8.00	168747	16027	0.33	5	6	2
1987	472.20	8.41	7577	3506	262	2.00	168931	14967	0.31	5	6	2
1988	467.10	8.92	10854	4020	257	3.00	168922	15081	0.38	5	6	2
1989	273.20	9.52	10455	5314	258	1.00	168925	14923	0.44	5	6	2
1990	448.50	9.60	3617	1583	255	20.00	169391	12887	0.29	5	6	2
1991	422.90	8.48	10688	3746	262	4.00	168727	15767	0.36	5	6	2
1992	304.00	9.03	12673	5711	265	2.00	168667	15935	0.44	5	6	2
1993	446.50	9.08	8725	3649	262	7.00	168907	15065	0.37	5	6	2
1994	435.40	8.87	9626	4505	271	1.00	168404	17370	0.39	5	6	2
1995	454.20	9.76	4557	2198	254	9.00	169287	13434	0.35	5	6	2
1996	421.90	8.37	618	235	285	19.00	167438	22360	0.22	5	6	2
1997	331.70	8.68	6394	2296	262	4.00	169138	13975	0.30	5	6	2
1998	511.50	9.71	12579	3674	278	11.00	167499	21826	0.50	5	6	2
1999	462.20	9.48	9247	2602	276	14.00	167837	19752	0.46	5	6	2
2000	489.30	9.13	13461	6236	266	7.00	168475	18068	0.46	5	6	2
2001	616.60	8.87	7349	3011	271	12.00	168405	17309	0.34	5	6	2
2002	413.10	9.01	11798	4049	267	2.00	168484	16974	0.39	5	6	2
2003	495.20	9.58	5946	2541	260	12.00	169341	13186	0.32	5	6	2
2004	515.50	9.43	10977	4420	268	12.00	168332	17527	0.43	5	6	2
2005	256.20	9.40	13049	6433	266	2.00	168507	16608	0.49	5	6	2
2006	319.70	8.77	10357	5228	267	4.00	168701	15879	0.37	5	6	2
2007	602.70	10.18	7984	2119	266	12.00	168325	17735	0.38	5	6	2
2008	533.00	9.35	16447	5370	270	8.00	167981	19075	0.47	5	6	2
2009	342.00	8.85	5402	2383	258	9.00	169419	12645	0.31	5	6	2
2010	498.20	8.53	3317	1434	265	12.00	169340	13060	0.22	5	6	2
2011	337.70	8.53	5388	1716	260	5.00	169232	13530	0.24	5	6	2
1975	502.20	9.24	10935	5168	286	23.00	233837	23902	0.46	7	6	2
1976	196.30	8.90	6166	2654	278	6.00	235177	17339	0.29	7	6	2
1977	549.20	8.03	10371	4406	289	19.00	233976	23281	0.33	7	6	2
1978	507.00	8.26	11632	5110	288	14.00	233808	24753	0.39	7	6	2
1979	584.70	7.73	10296	4632	294	15.00	233170	26385	0.33	7	6	2
1980	464.80	8.36	8769	2700	283	10.00	234330	21371	0.33	7	6	2
1981	425.00	8.65	14963	6277	293	5.00	232818	28220	0.46	7	6	2
1982	444.20	8.16	10131	3879	285	12.00	234241	21498	0.33	7	6	2
1983	487.30	8.74	6375	1309	305	13.00	232146	33432	0.42	7	6	2
1984	419.20	8.49	8868	4512	283	13.00	234231	21672	0.36	7	6	2
1985	537.90	8.08	16253	6874	288	11.00	233664	23813	0.40	7	6	2
1986	451.40	7.94	9179	4538	288	12.00	233942	23696	0.35	7	6	2
1987	472.20	8.41	10715	5070	284	6.00	234207	22079	0.36	7	6	2
1988	467.10	8.92	15173	5526	280	7.00	234097	22525	0.44	7	6	2
1989	273.20	9.52	11735	6088	279	2.00	234058	22739	0.45	7	6	2
1990	448.50	9.60	5414	2421	275	28.00	234791	19347	0.35	7	6	2
1991	422.90	8.48	12781	4826	283	8.00	233959	22769	0.40	7	6	2
1992	304.00	9.03	13430	6093	289	4.00	233562	24403	0.44	7	6	2
1993	446.50	9.08	11792	5057	285	12.00	234055	22563	0.42	7	6	2
1994	435.40	8.87	11187	4856	295	5.00	233185	26550	0.41	7	6	2
1995	454.20	9.76	6977	3460	275	15.00	234682	19997	0.42	7	6	2
1996	421.90	8.37	681	258	310	27.00	231804	34806	0.23	7	6	2
1997	331.70	8.68	9192	3434	284	7.00	234507	20441	0.36	7	6	2
1998	511.50	9.71	13563	4144	303	16.00	231695	32550	0.53	7	6	2
1999	462.20	9.48	10294	3088	302	20.00	232217	30543	0.48	7	6	2
2000	489.30	9.13	15379	6845	289	12.00	233309	27661	0.48	7	6	2
2001	616.60	8.87	9158	4005	295	21.00	233234	26184	0.39	7	6	2
2002	413.10	9.01	13941	4851	289	5.00	233409	25517	0.42	7	6	2
2003	495.20	9.58	8802	3925	281	19.00	234742	19570	0.40	7	6	2
2004	515.50	9.43	13037	4961	293	18.00	233036	26728	0.47	7	6	2
2005	256.20	9.40	13330	6472	289	3.00	233338	25212	0.48	7	6	2
2006	319.70	8.77	11185	5416	292	7.00	233746	23724	0.37	7	6	2
2007	602.70	10.18	11320	3204	287	19.00	233264	26083	0.46	7	6	2
2008	533.00	9.35	17890	6034	294	14.00	232555	29367	0.48	7	6	2
2009	342.00	8.85	7573	3480	280	13.00	234881	18703	0.36	7	6	2
2010	498.20	8.53	5389	2691	286	20.00	234733	19479	0.28	7	6	2
2011	337.70	8.53	6805	2379	281	8.00	234795	19224	0.28	7	6	2
1975	502.20	9.24	9709	3985	174	27.00	131644	10222	0.44	4.4	7	2
1976	196.30	8.90	5992	1498	166	7.00	132147	7193	0.28	4.4	7	2
1977	549.20	8.03	9644	3586	175	24.00	131706	9826	0.31	4.4	7	2
1978	507.00	8.26	10734	4904	176	18.00	131625	10784	0.38	4.4	7	2
1979	584.70	7.73	10324	4400	181	20.00	131468	10765	0.32	4.4	7	2
1980	464.80	8.36	9262	1685	170	13.00	131812	9142	0.34	4.4	7	2
1981	425.00	8.65	14198	5949	181	7.00	131261	12273	0.45	4.4	7	2
1982	444.20	8.16	9905	2852	172	14.00	131770	9242	0.33	4.4	7	2
1983	487.30	8.74	6129	1178	192	17.00	131022	16852	0.41	4.4	7	2
1984	419.20	8.49	9445	3243	169	15.00	131764	9380	0.36	4.4	7	2
1985	537.90	8.08	15877	5579	175	15.00	131555	10300	0.40	4.4	7	2
1986	451.40	7.94	8927	4669	175	16.00	131619	10371	0.34	4.4	7	2
1987	472.20	8.41	11265	3713	171	8.00	131771	9376	0.37	4.4	7	2
1988	467.10	8.92	12567	4607	169	9.00	131707	9753	0.41	4.4	7	2
1989	273.20	9.52	10070	5509	167	3.00	131781	9250	0.42	4.4	7	2
1990	448.50	9.60	3863	1292	164	32.00	131984	8218	0.32	4.4	7	2
1991	422.90	8.48	11908	4068	171	11.00	131672	9799	0.38	4.4	7	2
1992	304.00	9.03	13202	6232	177	5.00	131544	10286	0.44	4.4	7	2
1993	446.50	9.08	10424	4072	172	16.00	131746	9487	0.40	4.4	7	2
1994	435.40	8.87	10423	4420	182	8.00	131425	11785	0.39	4.4	7	2
1995	454.20	9.76	4858	1988	164	19.00	131953	8430	0.37	4.4	7	2
1996	421.90	8.37	641	230	197	32.00	130844	17659	0.23	4.4	7	2
1997	331.70	8.68	8794	2373	172	9.00	131888	8673	0.35	4.4	7	2
1998	511.50	9.71	12598	3548	190	19.00	130841	14243	0.51	4.4	7	2
1999	462.20	9.48	9374	2513	189	23.00	131009	13793	0.46	4.4	7	2
2000	489.30	9.13	14512	6376	176	15.00	131472	12427	0.46	4.4	7	2
2001	616.60	8.87	8419	3830	181	27.00	131427	11498	0.36	4.4	7	2
2002	413.10	9.01	12984	4140	177	8.00	131463	10862	0.41	4.4	7	2
2003	495.20	9.58	7583	2743	169	23.00	131968	8389	0.38	4.4	7	2
2004	515.50	9.43	11389	4405	179	22.00	131363	11366	0.44	4.4	7	2
2005	256.20	9.40	12937	6553	177	4.00	131459	10867	0.48	4.4	7	2
2006	319.70	8.77	11198	4904	179	8.00	131593	10233	0.37	4.4	7	2
2007	602.70	10.18	9163	1754	175	24.00	131464	10913	0.40	4.4	7	2
2008	533.00	9.35	16600	5736	181	17.00	131193	12864	0.47	4.4	7	2
2009	342.00	8.85	6848	2370	168	15.00	132020	8016	0.35	4.4	7	2
2010	498.20	8.53	5508	1081	172	25.00	131969	8274	0.28	4.4	7	2
2011	337.70	8.53	6393	1743	168	10.00	131980	8227	0.28	4.4	7	2
1975	502.20	9.24	9709	2689	141	14.00	36116	2453	0.44	1	7	2
1976	196.30	8.90	5992	1424	133	3.00	36103	2258	0.28	1	7	2
1977	549.20	8.03	9644	3249	142	10.00	36162	2729	0.31	1	7	2
1978	507.00	8.26	10734	3525	139	8.00	36173	3222	0.38	1	7	2
1979	584.70	7.73	10324	4143	145	5.00	36203	3193	0.32	1	7	2
1980	464.80	8.36	9262	973	143	5.00	36210	3150	0.34	1	7	2
1981	425.00	8.65	14198	5042	145	1.00	36211	3263	0.45	1	7	2
1982	444.20	8.16	9905	2372	140	6.00	36205	3091	0.33	1	7	2
1983	487.30	8.74	6129	700	153	5.00	36214	4099	0.41	1	7	2
1984	419.20	8.49	9445	2552	145	6.00	36221	3218	0.36	1	7	2
1985	537.90	8.08	15877	3771	146	7.00	36206	3151	0.40	1	7	2
1986	451.40	7.94	8927	3776	141	7.00	36206	3125	0.34	1	7	2
1987	472.20	8.41	11265	2435	144	1.00	36184	2903	0.37	1	7	2
1988	467.10	8.92	12567	3348	139	2.00	36198	3017	0.41	1	7	2
1989	273.20	9.52	10070	4101	135	0.00	36218	3073	0.42	1	7	2
1990	448.50	9.60	3863	642	138	17.00	36114	2445	0.32	1	7	2
1991	422.90	8.48	11908	3393	144	4.00	36212	3127	0.38	1	7	2
1992	304.00	9.03	13202	5513	139	1.00	36197	2993	0.44	1	7	2
1993	446.50	9.08	10424	2720	141	6.00	36163	2722	0.40	1	7	2
1994	435.40	8.87	10423	3524	145	1.00	36190	3127	0.39	1	7	2
1995	454.20	9.76	4858	1779	138	7.00	36122	2519	0.37	1	7	2
1996	421.90	8.37	641	175	156	16.00	36225	4073	0.23	1	7	2
1997	331.70	8.68	8794	1777	139	3.00	36155	2648	0.35	1	7	2
1998	511.50	9.71	12598	2486	150	10.00	36215	3442	0.51	1	7	2
1999	462.20	9.48	9374	1679	151	13.00	36211	3513	0.46	1	7	2
2000	489.30	9.13	14512	5091	142	6.00	36200	3521	0.46	1	7	2
2001	616.60	8.87	8419	2552	143	9.00	36170	2820	0.36	1	7	2
2002	413.10	9.01	12984	3124	148	2.00	36217	3267	0.41	1	7	2
2003	495.20	9.58	7583	2223	143	11.00	36137	2684	0.38	1	7	2
2004	515.50	9.43	11389	3177	142	11.00	36180	2980	0.44	1	7	2
2005	256.20	9.40	12937	5668	141	1.00	36218	3203	0.48	1	7	2
2006	319.70	8.77	11198	4942	141	2.00	36200	3064	0.37	1	7	2
2007	602.70	10.18	9163	463	150	12.00	36196	3231	0.40	1	7	2
2008	533.00	9.35	16600	4190	144	7.00	36204	3201	0.47	1	7	2
2009	342.00	8.85	6848	1971	135	8.00	36114	2378	0.35	1	7	2
2010	498.20	8.53	5508	990	141	9.00	36108	2378	0.28	1	7	2
2011	337.70	8.53	6393	1023	140	4.00	36192	2910	0.28	1	7	2
1975	502.20	9.24	8267	3138	161	19.00	96240	6875	0.40	3	7	2
1976	196.30	8.90	4943	1478	151	5.00	96478	5085	0.27	3	7	2
1977	549.20	8.03	8587	3540	163	16.00	96256	6624	0.28	3	7	2
1978	507.00	8.26	9375	4191	161	11.00	96229	7207	0.36	3	7	2
1979	584.70	7.73	9688	4140	167	10.00	96142	7388	0.32	3	7	2
1980	464.80	8.36	7488	1402	159	8.00	96272	6537	0.31	3	7	2
1981	425.00	8.65	13172	5570	169	3.00	96041	8000	0.44	3	7	2
1982	444.20	8.16	8619	2789	160	9.00	96274	6449	0.31	3	7	2
1983	487.30	8.74	5666	1002	177	10.00	95924	10568	0.40	3	7	2
1984	419.20	8.49	7891	2916	166	10.00	96246	6669	0.34	3	7	2
1985	537.90	8.08	13767	4719	169	10.00	96167	7041	0.37	3	7	2
1986	451.40	7.94	8102	4177	162	10.00	96171	7246	0.34	3	7	2
1987	472.20	8.41	9261	3166	163	4.00	96267	6564	0.34	3	7	2
1988	467.10	8.92	10145	3978	161	5.00	96234	6789	0.38	3	7	2
1989	273.20	9.52	9251	5063	156	1.00	96285	6431	0.43	3	7	2
1990	448.50	9.60	2847	1096	155	24.00	96407	5666	0.27	3	7	2
1991	422.90	8.48	9984	3727	167	7.00	96201	6913	0.35	3	7	2
1992	304.00	9.03	12663	6012	161	3.00	96180	6971	0.44	3	7	2
1993	446.50	9.08	8454	3129	161	10.00	96276	6519	0.36	3	7	2
1994	435.40	8.87	9236	4058	167	3.00	96123	7752	0.38	3	7	2
1995	454.20	9.76	3639	2004	157	12.00	96377	5876	0.32	3	7	2
1996	421.90	8.37	616	216	179	23.00	95795	10902	0.22	3	7	2
1997	331.70	8.68	6854	2056	160	6.00	96340	6059	0.32	3	7	2
1998	511.50	9.71	11686	3135	174	13.00	95835	9689	0.49	3	7	2
1999	462.20	9.48	8605	2188	174	17.00	95925	8980	0.44	3	7	2
2000	489.30	9.13	13331	5974	165	10.00	96140	8306	0.45	3	7	2
2001	616.60	8.87	7329	3186	165	16.00	96118	7714	0.34	3	7	2
2002	413.10	9.01	11584	3865	171	4.00	96102	7431	0.40	3	7	2
2003	495.20	9.58	5597	2651	162	16.00	96384	5874	0.31	3	7	2
2004	515.50	9.43	10192	3917	165	15.00	96087	7622	0.42	3	7	2
2005	256.20	9.40	12112	6278	164	2.00	96136	7306	0.48	3	7	2
2006	319.70	8.77	10468	5153	164	4.00	96204	6918	0.37	3	7	2
2007	602.70	10.18	5743	1277	172	17.00	96102	7602	0.32	3	7	2
2008	533.00	9.35	15478	5244	167	11.00	96007	8093	0.46	3	7	2
2009	342.00	8.85	5092	2188	156	11.00	96425	5530	0.31	3	7	2
2010	498.20	8.53	4620	1041	158	16.00	96392	5756	0.25	3	7	2
2011	337.70	8.53	4626	1423	157	7.00	96377	5837	0.24	3	7	2
1975	502.20	9.24	10124	5126	189	30.00	146873	11521	0.44	5	7	2
1976	196.30	8.90	6405	2981	176	8.00	147491	8014	0.30	5	7	2
1977	549.20	8.03	10287	3771	194	28.00	146964	10801	0.32	5	7	2
1978	507.00	8.26	11203	5137	189	21.00	146853	11701	0.38	5	7	2
1979	584.70	7.73	10548	4082	194	24.00	146686	11934	0.32	5	7	2
1980	464.80	8.36	10491	3373	185	16.00	147107	10177	0.36	5	7	2
1981	425.00	8.65	14578	6062	195	9.00	146422	13470	0.46	5	7	2
1982	444.20	8.16	10622	4168	186	17.00	147072	10169	0.34	5	7	2
1983	487.30	8.74	6306	1271	204	20.00	146134	16885	0.42	5	7	2
1984	419.20	8.49	10293	5390	190	17.00	147058	10416	0.37	5	7	2
1985	537.90	8.08	16790	7153	198	18.00	146794	11509	0.41	5	7	2
1986	451.40	7.94	9149	4702	191	18.00	146888	11446	0.34	5	7	2
1987	472.20	8.41	12248	5176	191	10.00	147059	10441	0.38	5	7	2
1988	467.10	8.92	14036	5221	192	11.00	146981	10874	0.43	5	7	2
1989	273.20	9.52	10433	5569	178	4.00	147083	10205	0.42	5	7	2
1990	448.50	9.60	4631	2261	178	35.00	147286	9239	0.34	5	7	2
1991	422.90	8.48	13045	4795	194	13.00	146960	10804	0.40	5	7	2
1992	304.00	9.03	13347	6354	188	6.00	146765	11583	0.44	5	7	2
1993	446.50	9.08	11466	4994	188	18.00	147003	10659	0.41	5	7	2
1994	435.40	8.87	10841	4678	193	11.00	146632	12735	0.40	5	7	2
1995	454.20	9.76	6196	3168	184	22.00	147244	9502	0.41	5	7	2
1996	421.90	8.37	666	254	207	36.00	145935	17821	0.23	5	7	2
1997	331.70	8.68	9752	3853	188	11.00	147180	9710	0.36	5	7	2
1998	511.50	9.71	12933	3838	202	21.00	145911	15695	0.52	5	7	2
1999	462.20	9.48	9822	2857	203	26.00	146110	14899	0.47	5	7	2
2000	489.30	9.13	14409	6691	193	18.00	146677	13504	0.46	5	7	2
2001	616.60	8.87	8905	4048	192	31.00	146612	12580	0.38	5	7	2
2002	413.10	9.01	13666	5045	197	0.00	146684	12221	0.41	5	7	2
2003	495.20	9.58	9243	4260	192	27.00	147274	9389	0.41	5	7	2
2004	515.50	9.43	11762	4527	191	25.00	146561	12707	0.44	5	7	2
2005	256.20	9.40	12809	6382	188	5.00	146681	12051	0.47	5	7	2
2006	319.70	8.77	11344	5202	191	10.00	146823	11262	0.37	5	7	2
2007	602.70	10.18	11070	2971	200	27.00	146704	12206	0.44	5	7	2
2008	533.00	9.35	16761	5586	194	20.00	146348	14133	0.46	5	7	2
2009	342.00	8.85	7918	3844	184	17.00	147335	8944	0.37	5	7	2
2010	498.20	8.53	6052	3175	184	29.00	147280	9200	0.30	5	7	2
2011	337.70	8.53	7337	2736	182	11.00	147340	8972	0.30	5	7	2
1975	502.20	9.24	10911	5586	202	25.00	200156	17035	0.45	7	7	2
1976	196.30	8.90	6570	3334	189	6.00	201245	11069	0.30	7	7	2
1977	549.20	8.03	11051	4305	208	22.00	200339	16138	0.33	7	7	2
1978	507.00	8.26	11619	5303	202	16.00	200102	17679	0.39	7	7	2
1979	584.70	7.73	10503	4064	207	18.00	199922	17843	0.30	7	7	2
1980	464.80	8.36	11158	3621	198	11.00	200509	14868	0.37	7	7	2
1981	425.00	8.65	15047	6319	208	0.00	199464	19633	0.45	7	7	2
1982	444.20	8.16	10754	4327	199	13.00	200469	14899	0.33	7	7	2
1983	487.30	8.74	6358	1309	218	15.00	198962	25236	0.42	7	7	2
1984	419.20	8.49	11336	5914	201	13.00	200529	14850	0.36	7	7	2
1985	537.90	8.08	17582	7542	211	14.00	200053	16592	0.42	7	7	2
1986	451.40	7.94	8978	4587	204	14.00	200249	17048	0.33	7	7	2
1987	472.20	8.41	13368	5858	203	7.00	200465	15073	0.39	7	7	2
1988	467.10	8.92	15417	5630	206	8.00	200287	16036	0.44	7	7	2
1989	273.20	9.52	10408	5421	188	0.00	200704	13924	0.42	7	7	2
1990	448.50	9.60	5352	2470	191	30.00	200872	13235	0.36	7	7	2
1991	422.90	8.48	13142	4844	207	0.00	200334	15444	0.39	7	7	2
1992	304.00	9.03	12936	6325	201	4.00	199926	16994	0.43	7	7	2
1993	446.50	9.08	12488	5465	202	14.00	200344	15698	0.42	7	7	2
1994	435.40	8.87	11336	4663	206	7.00	199781	18273	0.40	7	7	2
1995	454.20	9.76	7084	3626	197	16.00	200768	13846	0.43	7	7	2
1996	421.90	8.37	702	269	220	30.00	198684	25647	0.24	7	7	2
1997	331.70	8.68	10559	4115	200	8.00	200598	14291	0.38	7	7	2
1998	511.50	9.71	13466	4090	216	17.00	198668	24382	0.53	7	7	2
1999	462.20	9.48	10524	3203	217	21.00	198933	22686	0.49	7	7	2
2000	489.30	9.13	14785	6511	206	14.00	199864	19042	0.45	7	7	2
2001	616.60	8.87	10186	4558	206	24.00	199670	19020	0.41	7	7	2
2002	413.10	9.01	13413	5005	211	7.00	199886	17796	0.39	7	7	2
2003	495.20	9.58	10607	4813	205	21.00	200788	13640	0.45	7	7	2
2004	515.50	9.43	13000	4868	205	20.00	199611	18937	0.45	7	7	2
2005	256.20	9.40	12692	5953	201	4.00	199927	17156	0.45	7	7	2
2006	319.70	8.77	11378	5332	205	8.00	200068	16827	0.37	7	7	2
2007	602.70	10.18	12580	3638	213	21.00	199905	17606	0.47	7	7	2
2008	533.00	9.35	17689	5615	208	16.00	199325	20848	0.47	7	7	2
2009	342.00	8.85	8801	4248	197	14.00	200932	12771	0.39	7	7	2
2010	498.20	8.53	6517	3463	197	22.00	200851	13162	0.32	7	7	2
2011	337.70	8.53	8349	3186	194	9.00	200878	13102	0.32	7	7	2
1975	502.20	9.24	14092	6467	462	23.00	8115	8115	0.47	3.9	8	2
1976	196.30	8.90	8150	3866	448	6.00	5894	5894	0.33	3.9	8	2
1977	549.20	8.03	11530	4957	467	19.00	7645	7645	0.32	3.9	8	2
1978	507.00	8.26	13668	5991	461	14.00	8565	8565	0.40	3.9	8	2
1979	584.70	7.73	10916	4302	472	15.00	8580	8580	0.32	3.9	8	2
1980	464.80	8.36	13955	4290	458	10.00	7341	7341	0.40	3.9	8	2
1981	425.00	8.65	16328	6281	475	5.00	9652	9652	0.47	3.9	8	2
1982	444.20	8.16	13479	5107	459	11.00	7443	7443	0.36	3.9	8	2
1983	487.30	8.74	6408	1308	483	13.00	12894	12894	0.42	3.9	8	2
1984	419.20	8.49	12534	6484	463	12.00	7631	7631	0.41	3.9	8	2
1985	537.90	8.08	18494	7363	475	13.00	8443	8443	0.42	3.9	8	2
1986	451.40	7.94	11031	5552	463	12.00	8402	8402	0.36	3.9	8	2
1987	472.20	8.41	15004	7101	464	6.00	7574	7574	0.41	3.9	8	2
1988	467.10	8.92	19065	6872	467	7.00	7929	7929	0.47	3.9	8	2
1989	273.20	9.52	14034	7186	453	2.00	7492	7492	0.47	3.9	8	2
1990	448.50	9.60	7372	3230	449	28.00	6701	6701	0.38	3.9	8	2
1991	422.90	8.48	15981	5843	473	9.00	8074	8074	0.42	3.9	8	2
1992	304.00	9.03	15341	6894	462	3.00	8161	8161	0.45	3.9	8	2
1993	446.50	9.08	14317	5958	464	13.00	7650	7650	0.44	3.9	8	2
1994	435.40	8.87	12642	4774	472	5.00	9045	9045	0.41	3.9	8	2
1995	454.20	9.76	10571	4982	455	15.00	6956	6956	0.47	3.9	8	2
1996	421.90	8.37	627	235	486	27.00	13098	13098	0.22	3.9	8	2
1997	331.70	8.68	11191	4248	461	7.00	7051	7051	0.36	3.9	8	2
1998	511.50	9.71	13638	4181	482	16.00	11497	11497	0.52	3.9	8	2
1999	462.20	9.48	10254	3062	482	19.00	10732	10732	0.48	3.9	8	2
2000	489.30	9.13	19054	6854	472	13.00	10010	10010	0.48	3.9	8	2
2001	616.60	8.87	10093	4540	469	21.00	9067	9067	0.38	3.9	8	2
2002	413.10	9.01	16980	5119	477	6.00	8857	8857	0.43	3.9	8	2
2003	495.20	9.58	11510	4983	467	19.00	6917	6917	0.41	3.9	8	2
2004	515.50	9.43	14885	4860	469	18.00	9033	9033	0.46	3.9	8	2
2005	256.20	9.40	15261	6701	468	4.00	8485	8485	0.49	3.9	8	2
2006	319.70	8.77	12685	5416	469	7.00	8552	8552	0.38	3.9	8	2
2007	602.70	10.18	12985	3653	476	21.00	9033	9033	0.48	3.9	8	2
2008	533.00	9.35	20668	6105	473	14.00	9507	9507	0.49	3.9	8	2
2009	342.00	8.85	10375	4738	455	13.00	6443	6443	0.39	3.9	8	2
2010	498.20	8.53	7403	3430	455	20.00	6638	6638	0.30	3.9	8	2
2011	337.70	8.53	9468	3421	455	8.00	6547	6547	0.31	3.9	8	2
1975	502.20	9.24	9942	4375	419	13.00	45268	2803	0.38	1	8	2
1976	196.30	8.90	6622	2658	408	3.00	45284	2590	0.30	1	8	2
1977	549.20	8.03	9467	3893	423	9.00	45310	2925	0.28	1	8	2
1978	507.00	8.26	10645	4660	416	7.00	45324	3414	0.36	1	8	2
1979	584.70	7.73	10295	4504	428	5.00	45348	3362	0.33	1	8	2
1980	464.80	8.36	8910	2561	425	4.00	45345	3157	0.33	1	8	2
1981	425.00	8.65	14212	5703	429	1.00	45364	3547	0.44	1	8	2
1982	444.20	8.16	10229	3617	418	5.00	45343	3127	0.32	1	8	2
1983	487.30	8.74	5313	1006	438	4.00	45358	4254	0.38	1	8	2
1984	419.20	8.49	9278	4765	429	6.00	45356	3233	0.37	1	8	2
1985	537.90	8.08	14384	5836	430	6.00	45348	3226	0.36	1	8	2
1986	451.40	7.94	9303	4761	419	6.00	45351	3360	0.35	1	8	2
1987	472.20	8.41	10328	4737	426	1.00	45316	2923	0.35	1	8	2
1988	467.10	8.92	15170	5296	421	2.00	45352	3205	0.43	1	8	2
1989	273.20	9.52	12405	6334	412	0.00	45374	3248	0.46	1	8	2
1990	448.50	9.60	3799	1487	418	16.00	45267	2654	0.28	1	8	2
1991	422.90	8.48	13240	4560	428	3.00	45359	3245	0.40	1	8	2
1992	304.00	9.03	14241	6385	416	1.00	45358	3223	0.45	1	8	2
1993	446.50	9.08	9928	3964	423	5.00	45312	2927	0.37	1	8	2
1994	435.40	8.87	10107	4172	428	1.00	45339	3370	0.37	1	8	2
1995	454.20	9.76	5948	2722	417	6.00	45285	2768	0.37	1	8	2
1996	421.90	8.37	549	206	441	14.00	45364	4166	0.20	1	8	2
1997	331.70	8.68	7798	2802	419	3.00	45302	2803	0.29	1	8	2
1998	511.50	9.71	11912	3372	435	10.00	45364	3939	0.48	1	8	2
1999	462.20	9.48	8731	2369	435	12.00	45360	3673	0.43	1	8	2
2000	489.30	9.13	15492	6194	426	6.00	45351	3812	0.46	1	8	2
2001	616.60	8.87	7844	3363	425	8.00	45317	3179	0.32	1	8	2
2002	413.10	9.01	12580	4066	433	1.00	45365	3438	0.38	1	8	2
2003	495.20	9.58	6263	2770	426	10.00	45287	2941	0.27	1	8	2
2004	515.50	9.43	11125	3918	424	10.00	45329	3238	0.39	1	8	2
2005	256.20	9.40	14182	6558	423	1.00	45382	3458	0.49	1	8	2
2006	319.70	8.77	11561	5405	422	2.00	45360	3446	0.37	1	8	2
2007	602.70	10.18	6439	1574	435	10.00	45344	3569	0.30	1	8	2
2008	533.00	9.35	17562	5491	428	6.00	45353	3396	0.46	1	8	2
2009	342.00	8.85	6765	2956	413	7.00	45279	2624	0.32	1	8	2
2010	498.20	8.53	4234	1642	422	8.00	45268	2641	0.21	1	8	2
2011	337.70	8.53	6076	1855	419	4.00	45335	2996	0.25	1	8	2
1975	502.20	9.24	12940	5859	448	19.00	129064	6738	0.44	3	8	2
1976	196.30	8.90	7617	3533	434	5.00	129284	4943	0.33	3	8	2
1977	549.20	8.03	10689	4531	453	15.00	129088	6406	0.31	3	8	2
1978	507.00	8.26	12973	5681	447	11.00	129067	7422	0.39	3	8	2
1979	584.70	7.73	10939	4509	459	10.00	128995	7262	0.33	3	8	2
1980	464.80	8.36	12699	3881	445	8.00	129111	6147	0.38	3	8	2
1981	425.00	8.65	15638	6101	461	3.00	128894	7838	0.46	3	8	2
1982	444.20	8.16	12850	4870	446	9.00	129094	6308	0.36	3	8	2
1983	487.30	8.74	6189	1243	469	9.00	128822	10010	0.41	3	8	2
1984	419.20	8.49	11665	6003	454	10.00	129064	6385	0.40	3	8	2
1985	537.90	8.08	17401	7014	461	10.00	128963	6927	0.40	3	8	2
1986	451.40	7.94	10664	5366	449	10.00	129002	6981	0.37	3	8	2
1987	472.20	8.41	13916	6531	452	3.00	129083	6301	0.40	3	8	2
1988	467.10	8.92	17989	6490	453	5.00	129027	6627	0.46	3	8	2
1989	273.20	9.52	13858	7100	440	1.00	129103	6174	0.47	3	8	2
1990	448.50	9.60	6296	2697	437	24.00	129212	5559	0.36	3	8	2
1991	422.90	8.48	15789	5554	459	6.00	129000	6717	0.42	3	8	2
1992	304.00	9.03	14989	6760	448	2.00	129007	6684	0.45	3	8	2
1993	446.50	9.08	13050	5370	450	10.00	129080	6356	0.42	3	8	2
1994	435.40	8.87	11814	4600	458	3.00	128966	7674	0.40	3	8	2
1995	454.20	9.76	9102	4243	442	11.00	129179	5787	0.44	3	8	2
1996	421.90	8.37	616	234	472	22.00	128726	10213	0.22	3	8	2
1997	331.70	8.68	10233	3822	447	5.00	129149	5891	0.34	3	8	2
1998	511.50	9.71	13232	3975	467	13.00	128725	9227	0.51	3	8	2
1999	462.20	9.48	9729	2826	467	16.00	128801	8617	0.46	3	8	2
2000	489.30	9.13	18143	6674	458	10.00	128957	8176	0.48	3	8	2
2001	616.60	8.87	9297	4184	455	15.00	128972	7303	0.36	3	8	2
2002	413.10	9.01	15511	4902	463	4.00	128902	7285	0.41	3	8	2
2003	495.20	9.58	9674	4276	454	15.00	129177	5816	0.37	3	8	2
2004	515.50	9.43	13831	4627	456	15.00	128924	7448	0.44	3	8	2
2005	256.20	9.40	15207	6733	454	2.00	128977	6953	0.50	3	8	2
2006	319.70	8.77	12260	5416	454	5.00	129046	7350	0.38	3	8	2
2007	602.70	10.18	11618	3123	463	17.00	128919	7382	0.45	3	8	2
2008	533.00	9.35	20099	6022	459	11.00	128869	7688	0.49	3	8	2
2009	342.00	8.85	9101	4139	441	11.00	129228	5386	0.37	3	8	2
2010	498.20	8.53	6608	2971	444	15.00	129209	5564	0.27	3	8	2
2011	337.70	8.53	8087	2801	443	6.00	129202	5550	0.29	3	8	2
1975	502.20	9.24	14476	7071	482	30.00	199065	10164	0.47	5	8	2
1976	196.30	8.90	9327	4420	466	8.00	199586	7054	0.34	5	8	2
1977	549.20	8.03	12552	5231	491	27.00	199134	9805	0.34	5	8	2
1978	507.00	8.26	14812	6333	483	20.00	199077	10483	0.41	5	8	2
1979	584.70	7.73	11632	4597	491	24.00	198939	10387	0.33	5	8	2
1980	464.80	8.36	15513	4785	479	15.00	199249	8933	0.41	5	8	2
1981	425.00	8.65	16999	6375	493	9.00	198723	11641	0.47	5	8	2
1982	444.20	8.16	14119	5422	479	16.00	199207	9031	0.36	5	8	2
1983	487.30	8.74	6525	1332	503	19.00	198567	14381	0.42	5	8	2
1984	419.20	8.49	13721	7300	483	17.00	199164	9267	0.41	5	8	2
1985	537.90	8.08	19608	7595	496	19.00	198864	10599	0.42	5	8	2
1986	451.40	7.94	11353	5791	485	17.00	199055	10189	0.36	5	8	2
1987	472.20	8.41	16427	7798	486	10.00	199187	9237	0.43	5	8	2
1988	467.10	8.92	19439	6961	489	11.00	199083	9758	0.47	5	8	2
1989	273.20	9.52	14185	7425	468	4.00	199212	9076	0.46	5	8	2
1990	448.50	9.60	9246	4087	468	35.00	199396	8210	0.42	5	8	2
1991	422.90	8.48	16597	6087	491	13.00	199058	9748	0.42	5	8	2
1992	304.00	9.03	15729	7022	481	6.00	198954	10239	0.45	5	8	2
1993	446.50	9.08	15334	6472	485	18.00	199132	9514	0.44	5	8	2
1994	435.40	8.87	13308	4864	490	11.00	198892	11027	0.42	5	8	2
1995	454.20	9.76	12965	6447	477	21.00	199326	8641	0.50	5	8	2
1996	421.90	8.37	648	246	505	34.00	198407	15521	0.23	5	8	2
1997	331.70	8.68	13104	4929	482	10.00	199284	8668	0.39	5	8	2
1998	511.50	9.71	14006	4368	501	21.00	198363	13297	0.53	5	8	2
1999	462.20	9.48	10676	3280	502	25.00	198511	12584	0.49	5	8	2
2000	489.30	9.13	17848	7046	491	18.00	198865	12315	0.48	5	8	2
2001	616.60	8.87	11152	4971	489	30.00	198878	10839	0.40	5	8	2
2002	413.10	9.01	17714	5303	496	10.00	198812	11019	0.43	5	8	2
2003	495.20	9.58	13922	6080	489	26.00	199360	8412	0.45	5	8	2
2004	515.50	9.43	16238	5042	489	24.00	198804	11063	0.48	5	8	2
2005	256.20	9.40	15359	6462	485	6.00	198905	10462	0.48	5	8	2
2006	319.70	8.77	13176	5416	487	11.00	199002	9995	0.38	5	8	2
2007	602.70	10.18	15069	4548	497	28.00	198815	11058	0.50	5	8	2
2008	533.00	9.35	20658	5878	492	20.00	198678	12686	0.48	5	8	2
2009	342.00	8.85	12205	5662	475	17.00	199436	7879	0.41	5	8	2
2010	498.20	8.53	8379	4036	475	28.00	199417	8039	0.32	5	8	2
2011	337.70	8.53	12044	4363	472	11.00	199456	7820	0.35	5	8	2
1975	502.20	9.24	15036	7347	505	25.00	283616	16071	0.48	7	8	2
1976	196.30	8.90	9758	4883	487	7.00	284630	10466	0.34	7	8	2
1977	549.20	8.03	13885	5868	513	22.00	283750	15395	0.36	7	8	2
1978	507.00	8.26	15243	6431	505	17.00	283623	16635	0.41	7	8	2
1979	584.70	7.73	12078	4497	513	19.00	283419	16864	0.33	7	8	2
1980	464.80	8.36	16927	5210	500	12.00	283934	14020	0.43	7	8	2
1981	425.00	8.65	17372	6508	515	7.00	282998	18692	0.47	7	8	2
1982	444.20	8.16	14055	5386	500	13.00	283883	14170	0.35	7	8	2
1983	487.30	8.74	6361	1310	525	15.00	282719	22996	0.42	7	8	2
1984	419.20	8.49	14104	7695	502	14.00	283857	14167	0.40	7	8	2
1985	537.90	8.08	19928	7601	518	16.00	283285	16585	0.42	7	8	2
1986	451.40	7.94	11324	5745	506	15.00	283621	16804	0.35	7	8	2
1987	472.20	8.41	17018	7761	507	7.00	283852	14469	0.42	7	8	2
1988	467.10	8.92	20170	6997	512	8.00	283625	15432	0.47	7	8	2
1989	273.20	9.52	14389	7379	487	0.00	283969	13877	0.45	7	8	2
1990	448.50	9.60	11222	5141	488	30.00	284228	12731	0.45	7	8	2
1991	422.90	8.48	16997	6177	513	11.00	283626	15098	0.42	7	8	2
1992	304.00	9.03	15600	7031	503	5.00	283398	16075	0.44	7	8	2
1993	446.50	9.08	15906	6526	508	15.00	283685	15161	0.44	7	8	2
1994	435.40	8.87	13812	4741	512	7.00	283311	17399	0.41	7	8	2
1995	454.20	9.76	15083	7510	498	17.00	284091	13541	0.53	7	8	2
1996	421.90	8.37	692	265	528	30.00	282485	23548	0.24	7	8	2
1997	331.70	8.68	14219	5296	503	8.00	283957	13717	0.40	7	8	2
1998	511.50	9.71	14372	4562	524	17.00	282382	22222	0.54	7	8	2
1999	462.20	9.48	11261	3586	525	22.00	282645	20550	0.50	7	8	2
2000	489.30	9.13	19525	6756	512	15.00	283246	18941	0.47	7	8	2
2001	616.60	8.87	12795	5587	513	24.00	283210	17690	0.43	7	8	2
2002	413.10	9.01	17230	5309	517	8.00	283169	17408	0.41	7	8	2
2003	495.20	9.58	16537	6960	509	22.00	284146	13034	0.49	7	8	2
2004	515.50	9.43	17311	5397	511	21.00	283095	17770	0.48	7	8	2
2005	256.20	9.40	15651	6226	506	4.00	283338	16286	0.47	7	8	2
2006	319.70	8.77	13387	5416	509	9.00	283486	16657	0.38	7	8	2
2007	602.70	10.18	17080	5439	517	24.00	283281	16872	0.52	7	8	2
2008	533.00	9.35	20837	5955	515	17.00	282898	19462	0.47	7	8	2
2009	342.00	8.85	12769	5900	496	14.00	284299	12090	0.41	7	8	2
2010	498.20	8.53	9372	4731	497	23.00	284278	12348	0.35	7	8	2
2011	337.70	8.53	13661	4959	492	9.00	284313	12142	0.37	7	8	2
1975	502.20	9.24	5072	2108	238	11.00	96273	5038	0.31	2.6	6	0
1976	196.30	8.90	4001	1753	229	2.00	96285	3845	0.25	2.6	6	0
1977	549.20	8.03	6879	2385	240	7.00	96294	5101	0.22	2.6	6	0
1978	507.00	8.26	7120	3204	240	6.00	96317	5562	0.31	2.6	6	0
1979	584.70	7.73	8397	4241	245	4.00	96316	5713	0.31	2.6	6	0
1980	464.80	8.36	4090	1105	236	3.00	96312	5720	0.23	2.6	6	0
1981	425.00	8.65	11466	5287	242	0.00	96314	5782	0.42	2.6	6	0
1982	444.20	8.16	5715	1784	237	4.00	96299	5694	0.24	2.6	6	0
1983	487.30	8.74	4178	867	252	3.00	96308	7143	0.36	2.6	6	0
1984	419.20	8.49	5347	2689	236	5.00	96330	5614	0.27	2.6	6	0
1985	537.90	8.08	10094	4023	238	5.00	96294	5932	0.29	2.6	6	0
1986	451.40	7.94	5658	2824	240	5.00	96324	5666	0.29	2.6	6	0
1987	472.20	8.41	5278	2251	236	0.00	96300	5594	0.24	2.6	6	0
1988	467.10	8.92	7298	2598	232	1.00	96321	5474	0.32	2.6	6	0
1989	273.20	9.52	8637	4277	232	0.00	96310	4885	0.41	2.6	6	0
1990	448.50	9.60	1821	687	226	14.00	96261	5017	0.20	2.6	6	0
1991	422.90	8.48	7855	2600	236	3.00	96313	5617	0.32	2.6	6	0
1992	304.00	9.03	11752	5240	237	1.00	96315	5401	0.43	2.6	6	0
1993	446.50	9.08	5803	2017	237	4.00	96290	5458	0.29	2.6	6	0
1994	435.40	8.87	7670	3751	244	0.00	96308	5645	0.35	2.6	6	0
1995	454.20	9.76	3353	1537	227	4.00	96283	5161	0.28	2.6	6	0
1996	421.90	8.37	540	203	256	12.00	96330	7077	0.20	2.6	6	0
1997	331.70	8.68	4171	1360	235	2.00	96303	5198	0.24	2.6	6	0
1998	511.50	9.71	10948	2970	250	8.00	96271	6788	0.46	2.6	6	0
1999	462.20	9.48	7210	1851	246	11.00	96288	6468	0.40	2.6	6	0
2000	489.30	9.13	11216	4923	240	5.00	96310	6439	0.41	2.6	6	0
2001	616.60	8.87	6191	2102	246	6.00	96282	5561	0.28	2.6	6	0
2002	413.10	9.01	9079	2862	240	1.00	96301	5876	0.33	2.6	6	0
2003	495.20	9.58	4561	1722	233	8.00	96265	5841	0.24	2.6	6	0
2004	515.50	9.43	7910	3084	243	9.00	96298	5913	0.35	2.6	6	0
2005	256.20	9.40	11557	5541	237	1.00	96317	5508	0.48	2.6	6	0
2006	319.70	8.77	8391	4203	239	2.00	96321	5402	0.34	2.6	6	0
2007	602.70	10.18	3969	908	239	9.00	96247	6493	0.24	2.6	6	0
2008	533.00	9.35	13008	4125	244	5.00	96286	6080	0.42	2.6	6	0
2009	342.00	8.85	3421	1424	232	6.00	96288	4679	0.25	2.6	6	0
2010	498.20	8.53	1579	678	237	6.00	96271	5084	0.15	2.6	6	0
2011	337.70	8.53	4086	1141	234	3.00	96291	5439	0.20	2.6	6	0
1975	502.20	9.24	3979	1526	221	6.00	87552	4936	0.24	1	6	0
1976	196.30	8.90	3532	1655	211	1.00	87558	4120	0.23	1	6	0
1977	549.20	8.03	6071	2047	224	3.00	87600	4965	0.20	1	6	0
1978	507.00	8.26	5895	2601	220	3.00	87611	5246	0.27	1	6	0
1979	584.70	7.73	7209	3646	224	2.00	87633	5481	0.28	1	6	0
1980	464.80	8.36	2846	700	220	1.00	87613	5754	0.18	1	6	0
1981	425.00	8.65	9932	4774	221	0.00	87626	5477	0.39	1	6	0
1982	444.20	8.16	5225	1530	221	3.00	87604	5691	0.22	1	6	0
1983	487.30	8.74	2962	587	230	1.00	87639	6352	0.30	1	6	0
1984	419.20	8.49	4386	2212	220	2.00	87642	5702	0.23	1	6	0
1985	537.90	8.08	8562	3107	223	2.00	87606	5774	0.24	1	6	0
1986	451.40	7.94	4954	2481	222	3.00	87637	5427	0.26	1	6	0
1987	472.20	8.41	4468	1628	221	0.00	87599	5605	0.21	1	6	0
1988	467.10	8.92	6062	1962	216	0.00	87614	5572	0.28	1	6	0
1989	273.20	9.52	7765	3841	213	0.00	87591	4940	0.39	1	6	0
1990	448.50	9.60	928	327	217	8.00	87531	5099	0.14	1	6	0
1991	422.90	8.48	7098	2278	219	1.00	87621	5580	0.29	1	6	0
1992	304.00	9.03	11050	4793	218	0.00	87620	5372	0.41	1	6	0
1993	446.50	9.08	3777	1045	221	1.00	87589	5428	0.20	1	6	0
1994	435.40	8.87	5987	2848	223	0.00	87615	5333	0.29	1	6	0
1995	454.20	9.76	2741	1209	216	1.00	87554	5370	0.24	1	6	0
1996	421.90	8.37	473	175	234	7.00	87680	6293	0.18	1	6	0
1997	331.70	8.68	3054	908	219	1.00	87601	5283	0.19	1	6	0
1998	511.50	9.71	9430	2341	226	5.00	87614	6223	0.40	1	6	0
1999	462.20	9.48	6315	1570	226	8.00	87622	6032	0.36	1	6	0
2000	489.30	9.13	9594	3947	220	2.00	87621	5990	0.37	1	6	0
2001	616.60	8.87	4990	1500	226	3.00	87591	5577	0.23	1	6	0
2002	413.10	9.01	8198	2439	222	0.00	87611	5807	0.30	1	6	0
2003	495.20	9.58	4146	1489	221	3.00	87563	5622	0.20	1	6	0
2004	515.50	9.43	6139	2289	223	6.00	87608	5789	0.30	1	6	0
2005	256.20	9.40	10649	5004	218	0.00	87627	5440	0.47	1	6	0
2006	319.70	8.77	7042	3444	219	1.00	87621	5270	0.31	1	6	0
2007	602.70	10.18	1917	435	227	4.00	87574	6344	0.16	1	6	0
2008	533.00	9.35	10380	3189	224	1.00	87604	5883	0.36	1	6	0
2009	342.00	8.85	2513	975	216	3.00	87577	4737	0.21	1	6	0
2010	498.20	8.53	857	339	223	3.00	87567	5031	0.11	1	6	0
2011	337.70	8.53	3358	871	219	1.00	87589	5465	0.16	1	6	0
1975	502.20	9.24	5311	2215	241	8.00	107189	5138	0.32	3	6	0
1976	196.30	8.90	4043	1769	231	1.00	107186	3884	0.25	3	6	0
1977	549.20	8.03	7026	2442	245	4.00	107224	5202	0.22	3	6	0
1978	507.00	8.26	7383	3319	241	4.00	107240	5748	0.32	3	6	0
1979	584.70	7.73	8544	4314	246	2.00	107255	5866	0.31	3	6	0
1980	464.80	8.36	4287	1173	239	2.00	107251	5783	0.23	3	6	0
1981	425.00	8.65	11762	5396	243	0.00	107250	5958	0.42	3	6	0
1982	444.20	8.16	5635	1755	240	4.00	107232	5751	0.24	3	6	0
1983	487.30	8.74	4418	930	253	1.00	107248	7455	0.37	3	6	0
1984	419.20	8.49	5434	2712	239	3.00	107264	5661	0.27	3	6	0
1985	537.90	8.08	10350	4172	242	3.00	107226	6028	0.30	3	6	0
1986	451.40	7.94	5788	2868	242	4.00	107266	5797	0.29	3	6	0
1987	472.20	8.41	5483	2376	240	0.00	107235	5656	0.25	3	6	0
1988	467.10	8.92	7491	2708	234	1.00	107257	5531	0.33	3	6	0
1989	273.20	9.52	8746	4344	234	0.00	107237	4979	0.41	3	6	0
1990	448.50	9.60	1973	762	234	10.00	107170	5053	0.21	3	6	0
1991	422.90	8.48	8071	2686	239	2.00	107248	5696	0.32	3	6	0
1992	304.00	9.03	11848	5298	240	1.00	107251	5500	0.43	3	6	0
1993	446.50	9.08	6076	2220	239	2.00	107225	5439	0.30	3	6	0
1994	435.40	8.87	7916	3876	246	0.00	107237	5817	0.35	3	6	0
1995	454.20	9.76	3507	1616	234	3.00	107202	5213	0.29	3	6	0
1996	421.90	8.37	552	208	258	10.00	107286	7373	0.20	3	6	0
1997	331.70	8.68	4386	1442	238	1.00	107230	5255	0.25	3	6	0
1998	511.50	9.71	11152	3061	250	6.00	107217	7261	0.46	3	6	0
1999	462.20	9.48	7502	1952	248	9.00	107223	6656	0.41	3	6	0
2000	489.30	9.13	11494	5091	242	2.00	107246	6646	0.41	3	6	0
2001	616.60	8.87	6334	2183	247	4.00	107224	5672	0.29	3	6	0
2002	413.10	9.01	9227	2933	243	0.00	107241	5946	0.34	3	6	0
2003	495.20	9.58	4422	1691	239	5.00	107191	5925	0.24	3	6	0
2004	515.50	9.43	8323	3283	244	7.00	107236	5912	0.37	3	6	0
2005	256.20	9.40	11787	5682	240	0.00	107253	5622	0.48	3	6	0
2006	319.70	8.77	8676	4361	241	1.00	107253	5613	0.34	3	6	0
2007	602.70	10.18	4474	1047	247	5.00	107185	6642	0.26	3	6	0
2008	533.00	9.35	13391	4300	246	2.00	107227	6210	0.42	3	6	0
2009	342.00	8.85	3593	1507	235	5.00	107203	4712	0.25	3	6	0
2010	498.20	8.53	1750	757	243	4.00	107189	5150	0.16	3	6	0
2011	337.70	8.53	4212	1191	237	2.00	107229	5488	0.20	3	6	0
1975	502.20	9.24	7709	3433	261	10.00	172214	5717	0.39	5	6	0
1976	196.30	8.90	4712	2042	252	2.00	172237	4245	0.26	5	6	0
1977	549.20	8.03	8149	3268	264	6.00	172244	5733	0.27	5	6	0
1978	507.00	8.26	9258	4135	261	5.00	172271	6163	0.35	5	6	0
1979	584.70	7.73	9392	4479	268	3.00	172256	6471	0.32	5	6	0
1980	464.80	8.36	5906	1710	259	3.00	172269	6045	0.28	5	6	0
1981	425.00	8.65	13387	5835	265	0.00	172257	6580	0.44	5	6	0
1982	444.20	8.16	7035	2375	259	5.00	172254	5966	0.28	5	6	0
1983	487.30	8.74	5530	1159	276	3.00	172232	7747	0.41	5	6	0
1984	419.20	8.49	6768	3396	258	5.00	172285	5914	0.32	5	6	0
1985	537.90	8.08	12763	5330	261	4.00	172225	6496	0.35	5	6	0
1986	451.40	7.94	7568	3766	262	5.00	172295	6244	0.33	5	6	0
1987	472.20	8.41	7440	3422	259	0.00	172259	5950	0.31	5	6	0
1988	467.10	8.92	10187	3633	254	1.00	172283	5957	0.38	5	6	0
1989	273.20	9.52	10164	5175	254	0.00	172267	5658	0.43	5	6	0
1990	448.50	9.60	3205	1386	251	13.00	172196	5462	0.28	5	6	0
1991	422.90	8.48	10174	3519	258	3.00	172269	6160	0.36	5	6	0
1992	304.00	9.03	12644	5690	262	1.00	172264	6165	0.44	5	6	0
1993	446.50	9.08	8315	3445	258	4.00	172247	5913	0.36	5	6	0
1994	435.40	8.87	9401	4440	267	0.00	172247	6438	0.39	5	6	0
1995	454.20	9.76	4187	2008	251	4.00	172226	5624	0.34	5	6	0
1996	421.90	8.37	606	231	281	13.00	172279	8022	0.22	5	6	0
1997	331.70	8.68	5471	1902	258	2.00	172257	5639	0.29	5	6	0
1998	511.50	9.71	12468	3618	274	8.00	172164	8374	0.50	5	6	0
1999	462.20	9.48	9017	2505	271	11.00	172200	7286	0.45	5	6	0
2000	489.30	9.13	13361	6167	263	4.00	172251	7515	0.46	5	6	0
2001	616.60	8.87	7112	2890	268	6.00	172225	6326	0.33	5	6	0
2002	413.10	9.01	11295	3872	263	1.00	172246	6493	0.38	5	6	0
2003	495.20	9.58	5318	2242	256	7.00	172193	6038	0.31	5	6	0
2004	515.50	9.43	10833	4363	265	8.00	172231	6554	0.43	5	6	0
2005	256.20	9.40	12761	6277	261	1.00	172256	6377	0.49	5	6	0
2006	319.70	8.77	9839	4987	262	2.00	172276	5911	0.36	5	6	0
2007	602.70	10.18	7425	1908	264	6.00	172149	7288	0.36	5	6	0
2008	533.00	9.35	16220	5312	267	4.00	172202	7202	0.47	5	6	0
2009	342.00	8.85	4780	2093	254	6.00	172234	4976	0.29	5	6	0
2010	498.20	8.53	3125	1363	261	7.00	172201	5578	0.21	5	6	0
2011	337.70	8.53	5042	1576	255	3.00	172249	5693	0.23	5	6	0
1975	502.20	9.24	10589	4925	281	13.00	234636	6757	0.45	7	6	0
1976	196.30	8.90	5555	2396	272	4.00	234704	4798	0.28	7	6	0
1977	549.20	8.03	10000	4225	284	9.00	234670	6178	0.32	7	6	0
1978	507.00	8.26	11351	4981	283	7.00	234681	7199	0.38	7	6	0
1979	584.70	7.73	10179	4596	289	5.00	234614	7395	0.33	7	6	0
1980	464.80	8.36	8288	2503	278	5.00	234677	6232	0.32	7	6	0
1981	425.00	8.65	14681	6213	288	1.00	234602	7585	0.46	7	6	0
1982	444.20	8.16	9737	3698	280	7.00	234662	6419	0.33	7	6	0
1983	487.30	8.74	6329	1307	300	6.00	234554	9486	0.42	7	6	0
1984	419.20	8.49	8733	4429	278	7.00	234689	6201	0.36	7	6	0
1985	537.90	8.08	15605	6614	282	6.00	234610	7004	0.40	7	6	0
1986	451.40	7.94	9124	4483	283	7.00	234696	7015	0.35	7	6	0
1987	472.20	8.41	10308	4865	279	1.00	234664	6374	0.36	7	6	0
1988	467.10	8.92	14323	5242	275	2.00	234676	6572	0.43	7	6	0
1989	273.20	9.52	11300	5899	275	1.00	234657	6466	0.45	7	6	0
1990	448.50	9.60	4700	2003	269	17.00	234645	5941	0.33	7	6	0
1991	422.90	8.48	12208	4495	279	4.00	234651	6688	0.39	7	6	0
1992	304.00	9.03	13328	6038	284	2.00	234622	7024	0.44	7	6	0
1993	446.50	9.08	11328	4865	279	6.00	234643	6619	0.41	7	6	0
1994	435.40	8.87	10951	4824	290	1.00	234616	7408	0.41	7	6	0
1995	454.20	9.76	5877	2815	269	7.00	234653	6166	0.40	7	6	0
1996	421.90	8.37	681	258	304	18.00	234614	10483	0.23	7	6	0
1997	331.70	8.68	7760	2841	279	3.00	234689	6037	0.34	7	6	0
1998	511.50	9.71	13460	4097	298	10.00	234434	9115	0.52	7	6	0
1999	462.20	9.48	10123	2999	295	14.00	234496	8460	0.48	7	6	0
2000	489.30	9.13	15203	6788	284	6.00	234590	8944	0.48	7	6	0
2001	616.60	8.87	8887	3852	290	10.00	234600	7418	0.38	7	6	0
2002	413.10	9.01	13194	4871	284	2.00	234598	7248	0.41	7	6	0
2003	495.20	9.58	7622	3471	275	10.00	234635	6355	0.39	7	6	0
2004	515.50	9.43	12919	4929	288	11.00	234567	7481	0.46	7	6	0
2005	256.20	9.40	13431	6590	283	2.00	234594	7303	0.49	7	6	0
2006	319.70	8.77	10739	5404	285	3.00	234654	6638	0.37	7	6	0
2007	602.70	10.18	10501	2891	282	9.00	234497	7901	0.45	7	6	0
2008	533.00	9.35	18415	6090	290	6.00	234497	9444	0.49	7	6	0
2009	342.00	8.85	6449	2930	274	8.00	234692	5374	0.34	7	6	0
2010	498.20	8.53	5110	2543	281	10.00	234654	5921	0.27	7	6	0
2011	337.70	8.53	6193	2119	276	4.00	234664	5921	0.26	7	6	0
1975	502.20	9.24	9874	4819	172	16.00	133712	5214	0.44	4.4	7	0
1976	196.30	8.90	5561	2253	161	5.00	133687	3366	0.29	4.4	7	0
1977	549.20	8.03	9703	3885	173	11.00	133745	5681	0.31	4.4	7	0
1978	507.00	8.26	10843	4968	173	8.00	133760	6225	0.38	4.4	7	0
1979	584.70	7.73	10382	4297	179	8.00	133744	6256	0.33	4.4	7	0
1980	464.80	8.36	9255	2952	167	6.00	133757	5087	0.34	4.4	7	0
1981	425.00	8.65	14177	5950	178	2.00	133747	6471	0.45	4.4	7	0
1982	444.20	8.16	10347	4015	169	9.00	133752	5283	0.35	4.4	7	0
1983	487.30	8.74	6140	1224	190	8.00	133727	10224	0.42	4.4	7	0
1984	419.20	8.49	9456	4797	167	8.00	133775	5170	0.37	4.4	7	0
1985	537.90	8.08	15468	6712	171	7.00	133743	5795	0.39	4.4	7	0
1986	451.40	7.94	9218	4604	173	9.00	133782	6072	0.36	4.4	7	0
1987	472.20	8.41	11248	4900	168	2.00	133751	5111	0.37	4.4	7	0
1988	467.10	8.92	12579	4779	165	4.00	133769	5314	0.41	4.4	7	0
1989	273.20	9.52	10279	5449	166	1.00	133744	5018	0.44	4.4	7	0
1990	448.50	9.60	3655	1688	161	21.00	133687	4531	0.31	4.4	7	0
1991	422.90	8.48	12209	4451	169	6.00	133760	5375	0.40	4.4	7	0
1992	304.00	9.03	13126	6243	173	3.00	133755	5607	0.44	4.4	7	0
1993	446.50	9.08	10435	4487	169	8.00	133738	5154	0.40	4.4	7	0
1994	435.40	8.87	10578	4589	180	2.00	133741	6449	0.40	4.4	7	0
1995	454.20	9.76	4561	2249	161	10.00	133707	4793	0.36	4.4	7	0
1996	421.90	8.37	657	246	195	21.00	133773	10102	0.23	4.4	7	0
1997	331.70	8.68	8249	3195	168	5.00	133743	4775	0.34	4.4	7	0
1998	511.50	9.71	12528	3653	187	11.00	133674	8351	0.51	4.4	7	0
1999	462.20	9.48	9307	2630	185	15.00	133703	7880	0.46	4.4	7	0
2000	489.30	9.13	14843	6438	174	8.00	133743	7482	0.46	4.4	7	0
2001	616.60	8.87	8399	3789	179	13.00	133733	5576	0.36	4.4	7	0
2002	413.10	9.01	13094	5051	174	3.00	133738	5899	0.41	4.4	7	0
2003	495.20	9.58	6845	3217	166	13.00	133702	5014	0.36	4.4	7	0
2004	515.50	9.43	11575	4566	177	13.00	133732	6045	0.44	4.4	7	0
2005	256.20	9.40	12904	6601	173	3.00	133750	5948	0.49	4.4	7	0
2006	319.70	8.77	10930	5181	174	5.00	133760	5448	0.37	4.4	7	0
2007	602.70	10.18	7747	2142	174	12.00	133684	6458	0.38	4.4	7	0
2008	533.00	9.35	17232	5808	179	8.00	133710	7316	0.48	4.4	7	0
2009	342.00	8.85	6279	2995	164	10.00	133716	4150	0.34	4.4	7	0
2010	498.20	8.53	5564	2911	170	14.00	133690	4558	0.28	4.4	7	0
2011	337.70	8.53	5807	2038	165	6.00	133742	4714	0.27	4.4	7	0
1975	502.20	9.24	5877	2702	138	10.00	36760	3820	0.33	1	7	0
1976	196.30	8.90	3799	1249	127	2.00	36694	2893	0.25	1	7	0
1977	549.20	8.03	7602	3073	140	5.00	36800	3986	0.25	1	7	0
1978	507.00	8.26	7401	3449	138	4.00	36802	4430	0.32	1	7	0
1979	584.70	7.73	9120	4165	143	3.00	36850	4788	0.32	1	7	0
1980	464.80	8.36	4700	1296	134	3.00	36861	4783	0.25	1	7	0
1981	425.00	8.65	11684	5269	141	0.00	36839	4720	0.42	1	7	0
1982	444.20	8.16	5976	1951	136	5.00	36838	4679	0.26	1	7	0
1983	487.30	8.74	4403	831	151	3.00	36869	5900	0.36	1	7	0
1984	419.20	8.49	4985	2410	134	4.00	36869	4783	0.26	1	7	0
1985	537.90	8.08	10394	4409	137	4.00	36853	4969	0.30	1	7	0
1986	451.40	7.94	6438	3284	138	5.00	36860	4568	0.31	1	7	0
1987	472.20	8.41	5956	2713	135	0.00	36839	4594	0.27	1	7	0
1988	467.10	8.92	7749	2686	132	1.00	36848	4568	0.33	1	7	0
1989	273.20	9.52	7296	3728	132	0.00	36793	3990	0.40	1	7	0
1990	448.50	9.60	1370	565	131	13.00	36726	3743	0.19	1	7	0
1991	422.90	8.48	8211	2751	135	3.00	36840	4625	0.33	1	7	0
1992	304.00	9.03	11737	5433	137	1.00	36838	4484	0.43	1	7	0
1993	446.50	9.08	5831	2328	135	4.00	36812	4239	0.30	1	7	0
1994	435.40	8.87	7967	3839	142	0.00	36823	4526	0.35	1	7	0
1995	454.20	9.76	2377	1092	131	4.00	36784	4084	0.26	1	7	0
1996	421.90	8.37	554	208	156	13.00	36908	5921	0.20	1	7	0
1997	331.70	8.68	4455	1542	134	2.00	36808	4141	0.25	1	7	0
1998	511.50	9.71	10318	2712	148	7.00	36866	5534	0.44	1	7	0
1999	462.20	9.48	7055	1780	146	11.00	36861	5372	0.39	1	7	0
2000	489.30	9.13	10913	5152	138	4.00	36843	5088	0.41	1	7	0
2001	616.60	8.87	5998	2476	143	6.00	36826	4444	0.29	1	7	0
2002	413.10	9.01	8721	3267	139	1.00	36857	4939	0.34	1	7	0
2003	495.20	9.58	4000	1763	136	7.00	36801	4591	0.22	1	7	0
2004	515.50	9.43	7979	3411	141	8.00	36835	4722	0.35	1	7	0
2005	256.20	9.40	10779	5490	137	1.00	36849	4680	0.48	1	7	0
2006	319.70	8.77	9430	4752	137	2.00	36825	4392	0.36	1	7	0
2007	602.70	10.18	2315	588	146	7.00	36841	5271	0.18	1	7	0
2008	533.00	9.35	13125	4386	143	3.00	36852	5009	0.41	1	7	0
2009	342.00	8.85	3739	1667	131	6.00	36746	3503	0.26	1	7	0
2010	498.20	8.53	2672	970	138	6.00	36758	3899	0.18	1	7	0
2011	337.70	8.53	3414	1002	132	3.00	36824	4390	0.18	1	7	0
1975	502.20	9.24	8427	4058	158	13.00	130154	4516	0.40	3	7	0
1976	196.30	8.90	4876	1807	148	4.00	130131	3221	0.27	3	7	0
1977	549.20	8.03	8590	3541	160	8.00	130183	4679	0.28	3	7	0
1978	507.00	8.26	9472	4340	159	6.00	130196	5183	0.36	3	7	0
1979	584.70	7.73	9951	4240	165	5.00	130198	5587	0.33	3	7	0
1980	464.80	8.36	7617	2380	154	5.00	130194	5197	0.31	3	7	0
1981	425.00	8.65	13223	5692	163	1.00	130200	5778	0.44	3	7	0
1982	444.20	8.16	8655	3264	155	7.00	130193	4971	0.32	3	7	0
1983	487.30	8.74	5662	1103	174	5.00	130197	8135	0.40	3	7	0
1984	419.20	8.49	7982	4041	153	6.00	130216	5018	0.34	3	7	0
1985	537.90	8.08	13785	5999	157	5.00	130182	5558	0.37	3	7	0
1986	451.40	7.94	8296	4231	159	7.00	130224	5327	0.35	3	7	0
1987	472.20	8.41	9210	3943	154	1.00	130193	4935	0.34	3	7	0
1988	467.10	8.92	10250	3728	151	2.00	130212	5044	0.38	3	7	0
1989	273.20	9.52	9258	4838	152	0.00	130191	4650	0.43	3	7	0
1990	448.50	9.60	2815	1262	149	17.00	130127	4241	0.27	3	7	0
1991	422.90	8.48	10600	3790	155	4.00	130208	5142	0.38	3	7	0
1992	304.00	9.03	12688	5971	158	2.00	130201	5198	0.44	3	7	0
1993	446.50	9.08	8498	3650	155	6.00	130184	4788	0.36	3	7	0
1994	435.40	8.87	9238	4234	164	1.00	130191	5603	0.38	3	7	0
1995	454.20	9.76	3625	1740	148	7.00	130153	4564	0.32	3	7	0
1996	421.90	8.37	614	233	179	17.00	130245	8064	0.22	3	7	0
1997	331.70	8.68	6792	2538	154	3.00	130188	4532	0.32	3	7	0
1998	511.50	9.71	11700	3286	171	9.00	130156	6864	0.49	3	7	0
1999	462.20	9.48	8613	2332	169	13.00	130172	6819	0.44	3	7	0
2000	489.30	9.13	13391	6092	159	6.00	130191	6429	0.45	3	7	0
2001	616.60	8.87	7308	3212	164	10.00	130177	5164	0.34	3	7	0
2002	413.10	9.01	11431	4563	160	2.00	130185	5532	0.39	3	7	0
2003	495.20	9.58	5518	2529	153	10.00	130144	4886	0.31	3	7	0
2004	515.50	9.43	10245	4218	162	11.00	130179	5571	0.42	3	7	0
2005	256.20	9.40	12049	6246	158	2.00	130197	5468	0.48	3	7	0
2006	319.70	8.77	10478	5027	159	3.00	130202	5181	0.37	3	7	0
2007	602.70	10.18	5624	1483	161	9.00	130142	6079	0.32	3	7	0
2008	533.00	9.35	15645	5377	164	6.00	130167	6013	0.46	3	7	0
2009	342.00	8.85	5091	2366	150	8.00	130156	3938	0.31	3	7	0
2010	498.20	8.53	4683	2274	157	10.00	130139	4377	0.25	3	7	0
2011	337.70	8.53	4591	1516	151	4.00	130177	4547	0.24	3	7	0
1975	502.20	9.24	10346	5093	178	17.00	200839	5316	0.45	5	7	0
1976	196.30	8.90	5732	2341	167	5.00	200840	3415	0.29	5	7	0
1977	549.20	8.03	10156	3822	179	13.00	200879	5293	0.32	5	7	0
1978	507.00	8.26	11325	5171	179	9.00	200883	5789	0.39	5	7	0
1979	584.70	7.73	10438	4079	186	10.00	200854	5811	0.33	5	7	0
1980	464.80	8.36	9821	3141	173	7.00	200880	5030	0.35	5	7	0
1981	425.00	8.65	14474	6047	184	3.00	200850	6276	0.45	5	7	0
1982	444.20	8.16	10818	4220	175	10.00	200875	5183	0.35	5	7	0
1983	487.30	8.74	6267	1261	196	9.00	200827	8369	0.42	5	7	0
1984	419.20	8.49	9830	4997	172	9.00	200900	5153	0.38	5	7	0
1985	537.90	8.08	16028	6946	177	8.00	200839	5830	0.40	5	7	0
1986	451.40	7.94	9482	4766	179	10.00	200905	5702	0.36	5	7	0
1987	472.20	8.41	11758	5140	174	3.00	200875	5120	0.38	5	7	0
1988	467.10	8.92	13570	5094	171	4.00	200884	5355	0.42	5	7	0
1989	273.20	9.52	10778	5752	171	1.00	200862	5101	0.45	5	7	0
1990	448.50	9.60	3775	1477	166	22.00	200819	4611	0.32	5	7	0
1991	422.90	8.48	12558	4679	174	6.00	200877	5411	0.41	5	7	0
1992	304.00	9.03	13311	6331	179	3.00	200863	5728	0.44	5	7	0
1993	446.50	9.08	11146	4805	175	9.00	200854	5277	0.41	5	7	0
1994	435.40	8.87	10825	4684	186	3.00	200853	6106	0.40	5	7	0
1995	454.20	9.76	4824	2317	166	11.00	200847	4869	0.37	5	7	0
1996	421.90	8.37	671	254	202	23.00	200906	8861	0.23	5	7	0
1997	331.70	8.68	8613	3342	174	5.00	200878	4772	0.35	5	7	0
1998	511.50	9.71	12842	3794	194	12.00	200756	7542	0.51	5	7	0
1999	462.20	9.48	9583	2762	191	17.00	200789	7217	0.47	5	7	0
2000	489.30	9.13	14626	6582	180	9.00	200829	7249	0.47	5	7	0
2001	616.60	8.87	8840	4009	185	15.00	200836	5708	0.38	5	7	0
2002	413.10	9.01	13317	5062	181	4.00	200826	5991	0.42	5	7	0
2003	495.20	9.58	7133	3372	171	15.00	200819	5061	0.38	5	7	0
2004	515.50	9.43	12173	4702	183	14.00	200820	6119	0.45	5	7	0
2005	256.20	9.40	13112	6695	179	3.00	200836	5956	0.49	5	7	0
2006	319.70	8.77	11061	5052	181	5.00	200873	5412	0.37	5	7	0
2007	602.70	10.18	8266	2339	179	13.00	200779	6514	0.40	5	7	0
2008	533.00	9.35	17280	5935	185	9.00	200779	7643	0.48	5	7	0
2009	342.00	8.85	6628	3192	170	11.00	200865	4174	0.35	5	7	0
2010	498.20	8.53	5906	3094	176	15.00	200825	4552	0.29	5	7	0
2011	337.70	8.53	6056	2153	170	6.00	200863	4579	0.28	5	7	0
1975	502.20	9.24	11147	5586	191	18.00	203720	6170	0.47	7	7	0
1976	196.30	8.90	5879	2806	181	5.00	203734	3683	0.28	7	7	0
1977	549.20	8.03	11147	4406	192	13.00	203767	5956	0.35	7	7	0
1978	507.00	8.26	11657	5324	193	9.00	203770	6656	0.39	7	7	0
1979	584.70	7.73	11159	4420	199	0.00	203720	6556	0.33	7	7	0
1980	464.80	8.36	10699	3485	187	7.00	203769	5519	0.36	7	7	0
1981	425.00	8.65	15168	6348	198	3.00	203714	7113	0.46	7	7	0
1982	444.20	8.16	10889	4351	188	10.00	203759	5783	0.34	7	7	0
1983	487.30	8.74	6528	1332	210	9.00	203668	9589	0.43	7	7	0
1984	419.20	8.49	10704	5417	185	9.00	203784	5605	0.39	7	7	0
1985	537.90	8.08	16986	7428	190	8.00	203737	6351	0.41	7	7	0
1986	451.40	7.94	9419	4791	192	10.00	203789	6931	0.36	7	7	0
1987	472.20	8.41	13132	5973	187	3.00	203762	5633	0.39	7	7	0
1988	467.10	8.92	14551	5364	185	4.00	203774	6062	0.43	7	7	0
1989	273.20	9.52	10804	5768	183	1.00	203748	5506	0.44	7	7	0
1990	448.50	9.60	4607	2022	178	23.00	203711	5076	0.35	7	7	0
1991	422.90	8.48	12889	4777	188	7.00	203764	5995	0.40	7	7	0
1992	304.00	9.03	13381	6341	192	3.00	203734	6472	0.44	7	7	0
1993	446.50	9.08	12533	5458	189	10.00	203740	6031	0.43	7	7	0
1994	435.40	8.87	11584	4943	199	3.00	203719	6849	0.42	7	7	0
1995	454.20	9.76	5457	2664	179	11.00	203730	5394	0.40	7	7	0
1996	421.90	8.37	708	272	215	23.00	203727	9903	0.24	7	7	0
1997	331.70	8.68	9419	3652	187	5.00	203765	5364	0.37	7	7	0
1998	511.50	9.71	13630	4176	208	11.00	203572	9687	0.53	7	7	0
1999	462.20	9.48	10386	3137	205	16.00	203625	8134	0.48	7	7	0
2000	489.30	9.13	15641	6951	193	9.00	203710	8117	0.48	7	7	0
2001	616.60	8.87	10192	4558	199	15.00	203713	7027	0.41	7	7	0
2002	413.10	9.01	14978	5214	194	4.00	203717	6602	0.43	7	7	0
2003	495.20	9.58	8365	3940	183	15.00	203718	5551	0.42	7	7	0
2004	515.50	9.43	13627	5117	197	14.00	203688	7017	0.48	7	7	0
2005	256.20	9.40	12875	6471	192	3.00	203718	6610	0.48	7	7	0
2006	319.70	8.77	11110	5177	194	5.00	203762	6575	0.37	7	7	0
2007	602.70	10.18	10336	3029	191	13.00	203651	7045	0.44	7	7	0
2008	533.00	9.35	17905	6168	199	9.00	203646	8254	0.48	7	7	0
2009	342.00	8.85	7426	3665	183	10.00	203751	4632	0.36	7	7	0
2010	498.20	8.53	6393	3409	188	15.00	203708	4879	0.31	7	7	0
2011	337.70	8.53	6752	2469	184	6.00	203759	5147	0.29	7	7	0
1975	502.20	9.24	14176	6532	456	14.00	166000	6153	0.47	3.9	8	0
1976	196.30	8.90	7896	3758	444	4.00	165990	4416	0.33	3.9	8	0
1977	549.20	8.03	11576	4970	459	9.00	166033	5889	0.32	3.9	8	0
1978	507.00	8.26	13768	6020	458	7.00	166044	7123	0.40	3.9	8	0
1979	584.70	7.73	11475	4698	469	6.00	166028	7267	0.34	3.9	8	0
1980	464.80	8.36	14104	4327	450	5.00	166040	5680	0.40	3.9	8	0
1981	425.00	8.65	16335	6286	466	1.00	166030	7414	0.47	3.9	8	0
1982	444.20	8.16	13757	5179	454	8.00	166036	5972	0.37	3.9	8	0
1983	487.30	8.74	6400	1306	480	6.00	166018	10240	0.42	3.9	8	0
1984	419.20	8.49	12624	6533	450	7.00	166061	5744	0.41	3.9	8	0
1985	537.90	8.08	18368	7351	458	6.00	166014	6646	0.41	3.9	8	0
1986	451.40	7.94	11227	5767	459	8.00	166067	6392	0.37	3.9	8	0
1987	472.20	8.41	15066	7125	451	2.00	166036	5881	0.41	3.9	8	0
1988	467.10	8.92	19181	6740	448	3.00	166053	6204	0.47	3.9	8	0
1989	273.20	9.52	14387	7436	448	1.00	166032	5949	0.48	3.9	8	0
1990	448.50	9.60	7245	3165	441	19.00	165975	5479	0.38	3.9	8	0
1991	422.90	8.48	16676	6028	454	5.00	166046	6263	0.44	3.9	8	0
1992	304.00	9.03	15335	6897	458	2.00	166038	6428	0.45	3.9	8	0
1993	446.50	9.08	14358	5977	455	7.00	166024	6162	0.44	3.9	8	0
1994	435.40	8.87	12693	4790	468	1.00	166026	7149	0.42	3.9	8	0
1995	454.20	9.76	10566	5025	439	8.00	165999	5764	0.47	3.9	8	0
1996	421.90	8.37	635	242	485	18.00	166076	9875	0.22	3.9	8	0
1997	331.70	8.68	11151	4206	453	4.00	166035	5629	0.36	3.9	8	0
1998	511.50	9.71	13646	4186	478	10.00	165959	8956	0.52	3.9	8	0
1999	462.20	9.48	10249	3060	475	14.00	165985	8507	0.48	3.9	8	0
2000	489.30	9.13	19087	6862	462	7.00	166015	8180	0.48	3.9	8	0
2001	616.60	8.87	10086	4539	467	11.00	166011	6400	0.38	3.9	8	0
2002	413.10	9.01	16864	5234	463	2.00	166009	6827	0.43	3.9	8	0
2003	495.20	9.58	11470	4965	451	11.00	165982	6084	0.41	3.9	8	0
2004	515.50	9.43	14995	4881	465	12.00	166005	6957	0.46	3.9	8	0
2005	256.20	9.40	15413	6735	460	2.00	166021	6800	0.50	3.9	8	0
2006	319.70	8.77	12561	5416	462	4.00	166042	7131	0.38	3.9	8	0
2007	602.70	10.18	13001	3617	456	11.00	165962	7098	0.48	3.9	8	0
2008	533.00	9.35	20971	6219	468	7.00	165978	7464	0.49	3.9	8	0
2009	342.00	8.85	10296	4705	448	9.00	166014	5126	0.39	3.9	8	0
2010	498.20	8.53	7510	3541	456	11.00	165982	5498	0.30	3.9	8	0
2011	337.70	8.53	9083	3245	447	5.00	166023	5391	0.31	3.9	8	0
1975	502.20	9.24	10059	4430	416	9.00	45886	4442	0.38	1	8	0
1976	196.30	8.90	6578	2627	404	2.00	45843	3454	0.30	1	8	0
1977	549.20	8.03	9518	3917	420	5.00	45923	4407	0.28	1	8	0
1978	507.00	8.26	10787	4704	417	4.00	45925	4863	0.36	1	8	0
1979	584.70	7.73	10297	4502	426	3.00	45969	5170	0.33	1	8	0
1980	464.80	8.36	8932	2559	412	3.00	45964	4866	0.33	1	8	0
1981	425.00	8.65	14206	5703	423	0.00	45966	5211	0.44	1	8	0
1982	444.20	8.16	10199	3582	414	5.00	45950	4845	0.32	1	8	0
1983	487.30	8.74	5320	1008	435	2.00	45984	6210	0.38	1	8	0
1984	419.20	8.49	9315	4788	411	4.00	45971	4841	0.37	1	8	0
1985	537.90	8.08	14328	5845	418	4.00	45967	5190	0.36	1	8	0
1986	451.40	7.94	9332	4778	418	5.00	45974	5006	0.35	1	8	0
1987	472.20	8.41	10345	4736	412	0.00	45944	4694	0.35	1	8	0
1988	467.10	8.92	15238	5315	408	1.00	45966	4907	0.43	1	8	0
1989	273.20	9.52	12393	6321	408	0.00	45928	4508	0.46	1	8	0
1990	448.50	9.60	3782	1477	408	12.00	45854	4202	0.28	1	8	0
1991	422.90	8.48	12913	4454	414	2.00	45962	4939	0.39	1	8	0
1992	304.00	9.03	14284	6420	416	1.00	45963	4922	0.45	1	8	0
1993	446.50	9.08	9979	3987	414	3.00	45929	4668	0.37	1	8	0
1994	435.40	8.87	10097	4164	425	0.00	45947	5038	0.37	1	8	0
1995	454.20	9.76	6064	2816	404	4.00	45905	4474	0.37	1	8	0
1996	421.90	8.37	546	205	441	12.00	46019	6137	0.20	1	8	0
1997	331.70	8.68	7751	2779	414	2.00	45927	4491	0.29	1	8	0
1998	511.50	9.71	11902	3367	433	7.00	45988	6077	0.48	1	8	0
1999	462.20	9.48	8764	2382	430	11.00	45977	5670	0.44	1	8	0
2000	489.30	9.13	15492	6187	419	3.00	45970	5634	0.45	1	8	0
2001	616.60	8.87	7813	3350	425	6.00	45945	5026	0.31	1	8	0
2002	413.10	9.01	12605	4048	421	0.00	45975	5284	0.38	1	8	0
2003	495.20	9.58	6247	2767	417	7.00	45922	5046	0.27	1	8	0
2004	515.50	9.43	11160	3919	422	8.00	45955	5200	0.39	1	8	0
2005	256.20	9.40	14168	6557	417	1.00	45973	5103	0.49	1	8	0
2006	319.70	8.77	11560	5404	418	2.00	45952	4933	0.37	1	8	0
2007	602.70	10.18	6558	1686	424	6.00	45957	5727	0.30	1	8	0
2008	533.00	9.35	17598	5482	424	3.00	45971	5407	0.45	1	8	0
2009	342.00	8.85	6803	2977	409	5.00	45873	3951	0.32	1	8	0
2010	498.20	8.53	4317	1690	419	6.00	45889	4389	0.21	1	8	0
2011	337.70	8.53	6056	1833	409	2.00	45930	4552	0.25	1	8	0
1975	502.20	9.24	13024	5903	444	12.00	130154	6153	0.44	3	8	0
1976	196.30	8.90	7519	3423	432	3.00	130131	4416	0.33	3	8	0
1977	549.20	8.03	10713	4548	448	8.00	130183	5889	0.31	3	8	0
1978	507.00	8.26	12950	5678	445	5.00	130196	7123	0.39	3	8	0
1979	584.70	7.73	11045	4607	456	5.00	130198	7267	0.34	3	8	0
1980	464.80	8.36	12838	3924	439	4.00	130194	5680	0.38	3	8	0
1981	425.00	8.65	15667	6095	453	1.00	130200	7414	0.46	3	8	0
1982	444.20	8.16	12817	4774	442	6.00	130193	5972	0.36	3	8	0
1983	487.30	8.74	6152	1236	466	4.00	130197	10240	0.41	3	8	0
1984	419.20	8.49	11757	6053	438	6.00	130216	5744	0.40	3	8	0
1985	537.90	8.08	17396	7022	446	5.00	130182	6646	0.40	3	8	0
1986	451.40	7.94	10741	5519	446	6.00	130224	6392	0.37	3	8	0
1987	472.20	8.41	13815	6475	439	1.00	130193	5881	0.40	3	8	0
1988	467.10	8.92	18262	6389	436	2.00	130212	6204	0.46	3	8	0
1989	273.20	9.52	13936	7194	436	0.00	130191	5949	0.48	3	8	0
1990	448.50	9.60	6227	2655	431	16.00	130127	5479	0.35	3	8	0
1991	422.90	8.48	15908	5658	442	4.00	130208	6263	0.43	3	8	0
1992	304.00	9.03	15021	6785	445	2.00	130201	6428	0.45	3	8	0
1993	446.50	9.08	13131	5410	442	5.00	130184	6162	0.42	3	8	0
1994	435.40	8.87	11793	4587	455	1.00	130191	7149	0.40	3	8	0
1995	454.20	9.76	9080	4221	429	6.00	130153	5764	0.44	3	8	0
1996	421.90	8.37	614	233	472	16.00	130245	9875	0.22	3	8	0
1997	331.70	8.68	10206	3806	441	3.00	130188	5629	0.34	3	8	0
1998	511.50	9.71	13244	3981	464	9.00	130156	8956	0.51	3	8	0
1999	462.20	9.48	9739	2832	461	13.00	130172	8507	0.46	3	8	0
2000	489.30	9.13	18182	6682	449	5.00	130191	8180	0.48	3	8	0
2001	616.60	8.87	9263	4172	453	9.00	130177	6400	0.36	3	8	0
2002	413.10	9.01	15719	4932	450	1.00	130185	6827	0.42	3	8	0
2003	495.20	9.58	9614	4251	440	9.00	130144	6084	0.37	3	8	0
2004	515.50	9.43	13836	4617	452	10.00	130179	6957	0.44	3	8	0
2005	256.20	9.40	15128	6730	447	2.00	130197	6800	0.50	3	8	0
2006	319.70	8.77	12250	5416	449	3.00	130202	7131	0.38	3	8	0
2007	602.70	10.18	11682	3255	445	9.00	130142	7098	0.45	3	8	0
2008	533.00	9.35	20238	6039	455	5.00	130167	7464	0.49	3	8	0
2009	342.00	8.85	9126	4152	436	7.00	130156	5126	0.37	3	8	0
2010	498.20	8.53	6665	2995	445	9.00	130139	5498	0.27	3	8	0
2011	337.70	8.53	7979	2733	435	4.00	130177	5391	0.29	3	8	0
1975	502.20	9.24	15357	7186	469	17.00	200839	6744	0.49	5	8	0
1976	196.30	8.90	8354	4060	458	5.00	200840	4662	0.34	5	8	0
1977	549.20	8.03	12615	5406	472	12.00	200879	6445	0.34	5	8	0
1978	507.00	8.26	14789	6326	472	8.00	200883	6973	0.41	5	8	0
1979	584.70	7.73	11810	4703	482	0.00	200854	7067	0.34	5	8	0
1980	464.80	8.36	15158	4681	464	7.00	200880	5955	0.41	5	8	0
1981	425.00	8.65	16955	6386	481	2.00	200850	7458	0.47	5	8	0
1982	444.20	8.16	14743	5585	468	9.00	200875	6214	0.38	5	8	0
1983	487.30	8.74	6528	1333	495	8.00	200827	9390	0.42	5	8	0
1984	419.20	8.49	13430	7012	463	8.00	200900	6008	0.42	5	8	0
1985	537.90	8.08	19108	7553	473	8.00	200839	7077	0.42	5	8	0
1986	451.40	7.94	11697	5909	471	0.00	200905	7238	0.37	5	8	0
1987	472.20	8.41	16228	7702	465	3.00	200875	6210	0.42	5	8	0
1988	467.10	8.92	19304	7071	462	4.00	200884	6655	0.47	5	8	0
1989	273.20	9.52	14672	7637	461	1.00	200862	6270	0.48	5	8	0
1990	448.50	9.60	8108	3598	453	22.00	200819	5810	0.40	5	8	0
1991	422.90	8.48	16917	6262	468	6.00	200877	6620	0.44	5	8	0
1992	304.00	9.03	15705	7017	472	3.00	200863	6847	0.45	5	8	0
1993	446.50	9.08	15318	6420	469	9.00	200854	6650	0.45	5	8	0
1994	435.40	8.87	13583	4927	482	2.00	200853	7222	0.42	5	8	0
1995	454.20	9.76	11691	5489	452	10.00	200847	6196	0.49	5	8	0
1996	421.90	8.37	649	244	499	0.00	200906	9917	0.23	5	8	0
1997	331.70	8.68	12142	4576	467	5.00	200878	5932	0.38	5	8	0
1998	511.50	9.71	13978	4357	493	11.00	200756	9362	0.53	5	8	0
1999	462.20	9.48	10616	3248	490	16.00	200789	8231	0.49	5	8	0
2000	489.30	9.13	18158	6987	476	9.00	200829	8770	0.49	5	8	0
2001	616.60	8.87	11216	4993	481	14.00	200836	7044	0.40	5	8	0
2002	413.10	9.01	17459	5345	477	3.00	200826	7257	0.43	5	8	0
2003	495.20	9.58	13048	5602	463	14.00	200819	6375	0.44	5	8	0
2004	515.50	9.43	16427	5110	479	14.00	200820	7332	0.48	5	8	0
2005	256.20	9.40	15765	6735	474	3.00	200836	7132	0.50	5	8	0
2006	319.70	8.77	12868	5416	476	5.00	200873	6996	0.38	5	8	0
2007	602.70	10.18	14073	4063	469	13.00	200779	7495	0.51	5	8	0
2008	533.00	9.35	21451	6341	482	9.00	200779	8826	0.50	5	8	0
2009	342.00	8.85	11282	5181	461	10.00	200865	5435	0.40	5	8	0
2010	498.20	8.53	8374	4040	469	14.00	200825	5695	0.32	5	8	0
2011	337.70	8.53	10104	3614	460	6.00	200863	5585	0.33	5	8	0
1975	502.20	9.24	15980	7604	490	17.00	286553	8060	0.50	7	8	0
1976	196.30	8.90	8684	4213	479	5.00	286607	5351	0.34	7	8	0
1977	549.20	8.03	14122	6097	493	12.00	286615	7555	0.37	7	8	0
1978	507.00	8.26	15201	6421	493	9.00	286604	8375	0.41	7	8	0
1979	584.70	7.73	12550	4934	503	9.00	286548	8339	0.35	7	8	0
1980	464.80	8.36	16406	5102	485	7.00	286615	7045	0.42	7	8	0
1981	425.00	8.65	17590	6565	502	2.00	286527	8787	0.48	7	8	0
1982	444.20	8.16	14809	5484	488	9.00	286598	7279	0.37	7	8	0
1983	487.30	8.74	6547	1338	517	8.00	286492	11067	0.43	7	8	0
1984	419.20	8.49	14274	7496	484	8.00	286634	6972	0.43	7	8	0
1985	537.90	8.08	19481	7601	494	9.00	286520	8202	0.42	7	8	0
1986	451.40	7.94	11834	5985	492	9.00	286626	8610	0.37	7	8	0
1987	472.20	8.41	17123	8074	486	3.00	286597	7250	0.43	7	8	0
1988	467.10	8.92	19958	6991	484	4.00	286583	7840	0.47	7	8	0
1989	273.20	9.52	15123	7799	479	1.00	286573	7277	0.48	7	8	0
1990	448.50	9.60	10390	4762	471	22.00	286563	6826	0.44	7	8	0
1991	422.90	8.48	17342	6410	486	6.00	286584	7657	0.43	7	8	0
1992	304.00	9.03	15960	7029	493	3.00	286549	8049	0.45	7	8	0
1993	446.50	9.08	16252	6788	490	9.00	286553	7893	0.46	7	8	0
1994	435.40	8.87	14476	5109	503	2.00	286547	8463	0.43	7	8	0
1995	454.20	9.76	13791	6828	472	10.00	286575	7273	0.52	7	8	0
1996	421.90	8.37	700	266	520	21.00	286597	11366	0.24	7	8	0
1997	331.70	8.68	13145	4899	488	5.00	286612	7012	0.39	7	8	0
1998	511.50	9.71	14365	4558	515	11.00	286372	11205	0.54	7	8	0
1999	462.20	9.48	11198	3554	512	16.00	286429	9660	0.50	7	8	0
2000	489.30	9.13	20092	7113	497	9.00	286495	9999	0.49	7	8	0
2001	616.60	8.87	12821	5603	503	14.00	286527	8588	0.43	7	8	0
2002	413.10	9.01	18496	5459	496	4.00	286508	8360	0.45	7	8	0
2003	495.20	9.58	15400	6435	482	14.00	286539	7415	0.48	7	8	0
2004	515.50	9.43	17711	5574	500	14.00	286482	8692	0.50	7	8	0
2005	256.20	9.40	16109	6701	494	3.00	286510	8314	0.49	7	8	0
2006	319.70	8.77	13091	5416	498	5.00	286577	8330	0.38	7	8	0
2007	602.70	10.18	15887	4919	487	13.00	286451	8693	0.53	7	8	0
2008	533.00	9.35	21489	6333	504	9.00	286424	10152	0.49	7	8	0
2009	342.00	8.85	11996	5519	483	10.00	286616	6415	0.41	7	8	0
2010	498.20	8.53	9441	4799	489	14.00	286568	6453	0.35	7	8	0
2011	337.70	8.53	11456	4151	481	6.00	286609	6527	0.35	7	8	0
