# Supplementary material for: Bayesian model of tilling wheat confronting climatic and sustainability challenges
Source: Front Artif Intell. 2024 Aug 27;7:1402098. doi: 10.3389/frai.2024.1402098 (PMC11385300; doi:10.3389/frai.2024.1402098)
Supplement: Supplementary file 1 [file Presentation_1.zip › supplementary material/Conditional Probability Tables (CPTs) - 75%data-(1975-2011).txt]

TMEAN:
very low    low         medium      high        very high   
0.135426    0.269955    0.296861    0.216144    0.0816144


SOMC:
very low    low         medium      high        very high   TILLAGE 
0.133929    0.2         0.332143    0.2         0.133929    NT      
0.2         0.266071    0.266071    0.133929    0.133929    CT      


PRED:
very low    low         medium      high        very high   
0.0816144   0.135426    0.458296    0.269955    0.0547085


TILLAGE:
NT          CT          
0.5         0.5


HWAD:
very low    low         medium      high        very high   TWAD      
0.858974    0.121795    0.00641026  0.00641026  0.00641026  very low  
0.154696    0.571823    0.267956    0.00276243  0.00276243  low       
0.00239234  0.114832    0.574163    0.296651    0.0119617   medium    
0.00581395  0.00581395  0.133721    0.633721    0.22093     high      
0.037037    0.037037    0.037037    0.518519    0.37037     very high 


GHG:
very low    low         medium      high        very high   TMEAN     TWAD      SOMC      
0.2         0.2         0.2         0.2         0.2         very low  very low  very low  
0.428571    0.142857    0.142857    0.142857    0.142857    very low  very low  low       
0.2         0.2         0.2         0.2         0.2         very low  very low  medium    
0.2         0.2         0.2         0.2         0.2         very low  very low  high      
0.2         0.2         0.2         0.2         0.2         very low  very low  very high 
0.692308    0.0769231   0.0769231   0.0769231   0.0769231   very low  low       very low  
0.6875      0.21875     0.03125     0.03125     0.03125     very low  low       low       
0.473684    0.263158    0.157895    0.0526316   0.0526316   very low  low       medium    
0.375       0.125       0.25        0.125       0.125       very low  low       high      
0.285714    0.142857    0.142857    0.285714    0.142857    very low  low       very high 
0.777778    0.0555556   0.0555556   0.0555556   0.0555556   very low  medium    very low  
0.545455    0.181818    0.0909091   0.0909091   0.0909091   very low  medium    low       
0.633333    0.233333    0.0666667   0.0333333   0.0333333   very low  medium    medium    
0.5         0.25        0.15        0.05        0.05        very low  medium    high      
0.375       0.0625      0.3125      0.1875      0.0625      very low  medium    very high 
0.555556    0.111111    0.111111    0.111111    0.111111    very low  high      very low  
0.2         0.2         0.2         0.2         0.2         very low  high      low       
0.454545    0.272727    0.0909091   0.0909091   0.0909091   very low  high      medium    
0.4         0.2         0.2         0.1         0.1         very low  high      high      
0.4         0.2         0.1         0.2         0.1         very low  high      very high 
0.2         0.2         0.2         0.2         0.2         very low  very high very low  
0.2         0.2         0.2         0.2         0.2         very low  very high low       
0.2         0.2         0.2         0.2         0.2         very low  very high medium    
0.285714    0.285714    0.142857    0.142857    0.142857    very low  very high high      
0.285714    0.142857    0.285714    0.142857    0.142857    very low  very high very high 
0.6875      0.125       0.0625      0.0625      0.0625      low       very low  very low  
0.785714    0.142857    0.0238095   0.0238095   0.0238095   low       very low  low       
0.333333    0.333333    0.166667    0.111111    0.0555556   low       very low  medium    
0.1         0.4         0.2         0.2         0.1         low       very low  high      
0.111111    0.333333    0.111111    0.222222    0.222222    low       very low  very high 
0.833333    0.0416667   0.0416667   0.0416667   0.0416667   low       low       very low  
0.733333    0.166667    0.0333333   0.0333333   0.0333333   low       low       low       
0.65        0.25        0.05        0.025       0.025       low       low       medium    
0.6         0.2         0.0666667   0.0666667   0.0666667   low       low       high      
0.411765    0.117647    0.352941    0.0588235   0.0588235   low       low       very high 
0.789474    0.0526316   0.0526316   0.0526316   0.0526316   low       medium    very low  
0.538462    0.230769    0.0769231   0.0769231   0.0769231   low       medium    low       
0.583333    0.277778    0.0833333   0.0277778   0.0277778   low       medium    medium    
0.592593    0.222222    0.111111    0.037037    0.037037    low       medium    high      
0.428571    0.142857    0.0714286   0.285714    0.0714286   low       medium    very high 
0.545455    0.181818    0.0909091   0.0909091   0.0909091   low       high      very low  
0.2         0.2         0.2         0.2         0.2         low       high      low       
0.625       0.1875      0.0625      0.0625      0.0625      low       high      medium    
0.444444    0.333333    0.111111    0.0555556   0.0555556   low       high      high      
0.35        0.35        0.15        0.1         0.05        low       high      very high 
0.2         0.2         0.2         0.2         0.2         low       very high very low  
0.2         0.2         0.2         0.2         0.2         low       very high low       
0.2         0.2         0.2         0.2         0.2         low       very high medium    
0.2         0.2         0.2         0.2         0.2         low       very high high      
0.2         0.2         0.2         0.2         0.2         low       very high very high 
0.5         0.125       0.125       0.125       0.125       medium    very low  very low  
0.769231    0.115385    0.0384615   0.0384615   0.0384615   medium    very low  low       
0.5         0.125       0.125       0.125       0.125       medium    very low  medium    
0.2         0.2         0.2         0.2         0.2         medium    very low  high      
0.2         0.2         0.2         0.2         0.2         medium    very low  very high 
0.8         0.08        0.04        0.04        0.04        medium    low       very low  
0.681818    0.25        0.0227273   0.0227273   0.0227273   medium    low       low       
0.560976    0.268293    0.121951    0.0243902   0.0243902   medium    low       medium    
0.473684    0.315789    0.0526316   0.105263    0.0526316   medium    low       high      
0.3125      0.1875      0.1875      0.1875      0.125       medium    low       very high 
0.76        0.12        0.04        0.04        0.04        medium    medium    very low  
0.681818    0.181818    0.0454546   0.0454546   0.0454546   medium    medium    low       
0.5625      0.270833    0.125       0.0208333   0.0208333   medium    medium    medium    
0.566667    0.133333    0.233333    0.0333333   0.0333333   medium    medium    high      
0.391304    0.130435    0.173913    0.26087     0.0434783   medium    medium    very high 
0.666667    0.133333    0.0666667   0.0666667   0.0666667   medium    high      very low  
0.2         0.2         0.2         0.2         0.2         medium    high      low       
0.65        0.2         0.05        0.05        0.05        medium    high      medium    
0.421053    0.315789    0.157895    0.0526316   0.0526316   medium    high      high      
0.375       0.1875      0.1875      0.1875      0.0625      medium    high      very high 
0.285714    0.285714    0.142857    0.142857    0.142857    medium    very high very low  
0.2         0.2         0.2         0.2         0.2         medium    very high low       
0.428571    0.142857    0.142857    0.142857    0.142857    medium    very high medium    
0.285714    0.285714    0.142857    0.142857    0.142857    medium    very high high      
0.222222    0.222222    0.333333    0.111111    0.111111    medium    very high very high 
0.6         0.1         0.1         0.1         0.1         high      very low  very low  
0.809524    0.047619    0.047619    0.047619    0.047619    high      very low  low       
0.454545    0.272727    0.0909091   0.0909091   0.0909091   high      very low  medium    
0.428571    0.142857    0.142857    0.142857    0.142857    high      very low  high      
0.333333    0.166667    0.166667    0.166667    0.166667    high      very low  very high 
0.75        0.0625      0.0625      0.0625      0.0625      high      low       very low  
0.633333    0.266667    0.0333333   0.0333333   0.0333333   high      low       low       
0.608696    0.173913    0.130435    0.0434783   0.0434783   high      low       medium    
0.5         0.2         0.1         0.1         0.1         high      low       high      
0.25        0.125       0.375       0.125       0.125       high      low       very high 
0.736842    0.105263    0.0526316   0.0526316   0.0526316   high      medium    very low  
0.631579    0.210526    0.0526316   0.0526316   0.0526316   high      medium    low       
0.578947    0.289474    0.0789474   0.0263158   0.0263158   high      medium    medium    
0.56        0.16        0.16        0.08        0.04        high      medium    high      
0.368421    0.157895    0.105263    0.263158    0.105263    high      medium    very high 
0.642857    0.142857    0.0714286   0.0714286   0.0714286   high      high      very low  
0.333333    0.166667    0.166667    0.166667    0.166667    high      high      low       
0.588235    0.176471    0.117647    0.0588235   0.0588235   high      high      medium    
0.4375      0.3125      0.125       0.0625      0.0625      high      high      high      
0.352941    0.235294    0.235294    0.0588235   0.117647    high      high      very high 
0.166667    0.333333    0.166667    0.166667    0.166667    high      very high very low  
0.2         0.2         0.2         0.2         0.2         high      very high low       
0.5         0.125       0.125       0.125       0.125       high      very high medium    
0.142857    0.428571    0.142857    0.142857    0.142857    high      very high high      
0.142857    0.285714    0.285714    0.142857    0.142857    high      very high very high 
0.5         0.125       0.125       0.125       0.125       very high very low  very low  
0.666667    0.166667    0.0555556   0.0555556   0.0555556   very high very low  low       
0.5         0.2         0.1         0.1         0.1         very high very low  medium    
0.333333    0.166667    0.166667    0.166667    0.166667    very high very low  high      
0.2         0.2         0.2         0.2         0.2         very high very low  very high 
0.6         0.1         0.1         0.1         0.1         very high low       very low  
0.428571    0.142857    0.142857    0.142857    0.142857    very high low       low       
0.461538    0.230769    0.153846    0.0769231   0.0769231   very high low       medium    
0.375       0.25        0.125       0.125       0.125       very high low       high      
0.285714    0.142857    0.285714    0.142857    0.142857    very high low       very high 
0.5         0.25        0.0833333   0.0833333   0.0833333   very high medium    very low  
0.363636    0.363636    0.0909091   0.0909091   0.0909091   very high medium    low       
0.421053    0.315789    0.105263    0.105263    0.0526316   very high medium    medium    
0.357143    0.285714    0.142857    0.142857    0.0714286   very high medium    high      
0.3         0.2         0.1         0.2         0.2         very high medium    very high 
0.2         0.2         0.2         0.2         0.2         very high high      very low  
0.2         0.2         0.2         0.2         0.2         very high high      low       
0.2         0.2         0.2         0.2         0.2         very high high      medium    
0.285714    0.285714    0.142857    0.142857    0.142857    very high high      high      
0.2         0.3         0.2         0.2         0.1         very high high      very high 
0.2         0.2         0.2         0.2         0.2         very high very high very low  
0.2         0.2         0.2         0.2         0.2         very high very high low       
0.2         0.2         0.2         0.2         0.2         very high very high medium    
0.2         0.2         0.2         0.2         0.2         very high very high high      
0.2         0.2         0.2         0.2         0.2         very high very high very high 


PARID:
very low    low         medium      high        very high   PRED      TWAD      
0.0666667   0.733333    0.0666667   0.0666667   0.0666667   very low  very low  
0.030303    0.272727    0.424242    0.242424    0.030303    very low  low       
0.0243902   0.0243902   0.0487805   0.878049    0.0243902   very low  medium    
0.047619    0.047619    0.047619    0.619048    0.238095    very low  high      
0.2         0.2         0.2         0.2         0.2         very low  very high 
0.206897    0.689655    0.0344828   0.0344828   0.0344828   low       very low  
0.0172414   0.293103    0.655172    0.0172414   0.0172414   low       low       
0.0149254   0.0149254   0.58209     0.373134    0.0149254   low       medium    
0.0625      0.0625      0.0625      0.75        0.0625      low       high      
0.2         0.2         0.2         0.2         0.2         low       very high 
0.0869565   0.630435    0.26087     0.0108696   0.0108696   medium    very low  
0.00595238  0.202381    0.523809    0.261905    0.00595238  medium    low       
0.00588235  0.00588235  0.441177    0.517647    0.0294118   medium    medium    
0.0111111   0.0111111   0.0555556   0.9         0.0222222   medium    high      
0.0666667   0.0666667   0.0666667   0.733333    0.0666667   medium    very high 
0.285714    0.571429    0.0714286   0.0357143   0.0357143   high      very low  
0.0116279   0.337209    0.55814     0.0813954   0.0116279   high      low       
0.00724638  0.0289855   0.478261    0.355072    0.130435    high      medium    
0.0178571   0.0178571   0.0892857   0.785714    0.0892857   high      high      
0.0588235   0.0588235   0.0588235   0.705882    0.117647    high      very high 
0.333333    0.416667    0.0833333   0.0833333   0.0833333   very high very low  
0.027027    0.189189    0.648649    0.108108    0.027027    very high low       
0.0454546   0.0454546   0.136364    0.727273    0.0454546   very high medium    
0.111111    0.111111    0.111111    0.111111    0.555556    very high high      
0.2         0.2         0.2         0.2         0.2         very high very high 


TWAD:
very low    low         medium      high        very high   TMEAN     SOMC      PRED      
0.2         0.2         0.2         0.2         0.2         very low  very low  very low  
0.2         0.2         0.2         0.2         0.2         very low  very low  low       
0.0666667   0.4         0.4         0.0666667   0.0666667   very low  very low  medium    
0.05        0.2         0.45        0.25        0.05        very low  very low  high      
0.2         0.2         0.2         0.2         0.2         very low  very low  very high 
0.2         0.2         0.2         0.2         0.2         very low  low       very low  
0.2         0.2         0.2         0.2         0.2         very low  low       low       
0.157895    0.68421     0.0526316   0.0526316   0.0526316   very low  low       medium    
0.0384615   0.615385    0.269231    0.0384615   0.0384615   very low  low       high      
0.2         0.2         0.2         0.2         0.2         very low  low       very high 
0.2         0.2         0.2         0.2         0.2         very low  medium    very low  
0.2         0.2         0.2         0.2         0.2         very low  medium    low       
0.0434783   0.434783    0.434783    0.0434783   0.0434783   very low  medium    medium    
0.03125     0.1875      0.53125     0.21875     0.03125     very low  medium    high      
0.2         0.2         0.2         0.2         0.2         very low  medium    very high 
0.2         0.2         0.2         0.2         0.2         very low  high      very low  
0.2         0.2         0.2         0.2         0.2         very low  high      low       
0.0666667   0.266667    0.4         0.2         0.0666667   very low  high      medium    
0.05        0.05        0.55        0.2         0.15        very low  high      high      
0.2         0.2         0.2         0.2         0.2         very low  high      very high 
0.2         0.2         0.2         0.2         0.2         very low  very high very low  
0.2         0.2         0.2         0.2         0.2         very low  very high low       
0.0769231   0.230769    0.384615    0.230769    0.0769231   very low  very high medium    
0.0588235   0.0588235   0.470588    0.235294    0.176471    very low  very high high      
0.2         0.2         0.2         0.2         0.2         very low  very high very high 
0.2         0.2         0.2         0.2         0.2         low       very low  very low  
0.2         0.533333    0.133333    0.0666667   0.0666667   low       very low  low       
0.2         0.285714    0.285714    0.2         0.0285714   low       very low  medium    
0.266667    0.266667    0.333333    0.0666667   0.0666667   low       very low  high      
0.2         0.2         0.2         0.2         0.2         low       very low  very high 
0.2         0.2         0.2         0.2         0.2         low       low       very low  
0.736842    0.105263    0.0526316   0.0526316   0.0526316   low       low       low       
0.382979    0.382979    0.191489    0.0212766   0.0212766   low       low       medium    
0.421053    0.421053    0.0526316   0.0526316   0.0526316   low       low       high      
0.2         0.2         0.2         0.2         0.2         low       low       very high 
0.2         0.2         0.2         0.2         0.2         low       medium    very low  
0.0869565   0.608696    0.217391    0.0434783   0.0434783   low       medium    low       
0.169491    0.237288    0.372881    0.20339     0.0169492   low       medium    medium    
0.173913    0.434783    0.304348    0.0434783   0.0434783   low       medium    high      
0.2         0.2         0.2         0.2         0.2         low       medium    very high 
0.2         0.2         0.2         0.2         0.2         low       high      very low  
0.0666667   0.4         0.4         0.0666667   0.0666667   low       high      low       
0.171429    0.0285714   0.428571    0.342857    0.0285714   low       high      medium    
0.0666667   0.4         0.266667    0.2         0.0666667   low       high      high      
0.2         0.2         0.2         0.2         0.2         low       high      very high 
0.2         0.2         0.2         0.2         0.2         low       very high very low  
0.0769231   0.384615    0.307692    0.153846    0.0769231   low       very high low       
0.172414    0.172414    0.172414    0.448276    0.0344828   low       very high medium    
0.0769231   0.384615    0.230769    0.230769    0.0769231   low       very high high      
0.2         0.2         0.2         0.2         0.2         low       very high very high 
0.2         0.5         0.1         0.1         0.1         medium    very low  very low  
0.1         0.25        0.4         0.2         0.05        medium    very low  low       
0.0571429   0.257143    0.371429    0.228571    0.0857143   medium    very low  medium    
0.2         0.2         0.2         0.2         0.2         medium    very low  high      
0.1         0.5         0.2         0.1         0.1         medium    very low  very high 
0.666667    0.0833333   0.0833333   0.0833333   0.0833333   medium    low       very low  
0.269231    0.307692    0.346154    0.0384615   0.0384615   medium    low       low       
0.191489    0.553191    0.212766    0.0212766   0.0212766   medium    low       medium    
0.2         0.2         0.2         0.2         0.2         medium    low       high      
0.0833333   0.666667    0.0833333   0.0833333   0.0833333   medium    low       very high 
0.214286    0.571429    0.0714286   0.0714286   0.0714286   medium    medium    very low  
0.0625      0.25        0.53125     0.125       0.03125     medium    medium    low       
0.0169492   0.254237    0.457627    0.220339    0.0508475   medium    medium    medium    
0.2         0.2         0.2         0.2         0.2         medium    medium    high      
0.0714286   0.642857    0.142857    0.0714286   0.0714286   medium    medium    very high 
0.1         0.6         0.1         0.1         0.1         medium    high      very low  
0.05        0.2         0.55        0.15        0.05        medium    high      low       
0.0285714   0.171429    0.342857    0.371428    0.0857143   medium    high      medium    
0.2         0.2         0.2         0.2         0.2         medium    high      high      
0.1         0.2         0.5         0.1         0.1         medium    high      very high 
0.111111    0.444444    0.222222    0.111111    0.111111    medium    very high very low  
0.0588235   0.176471    0.529412    0.176471    0.0588235   medium    very high low       
0.0344828   0.172414    0.275862    0.344828    0.172414    medium    very high medium    
0.2         0.2         0.2         0.2         0.2         medium    very high high      
0.111111    0.333333    0.333333    0.111111    0.111111    medium    very high very high 
0.0666667   0.133333    0.4         0.333333    0.0666667   high      very low  very low  
0.2         0.2         0.2         0.2         0.2         high      very low  low       
0.333333    0.4         0.133333    0.0666667   0.0666667   high      very low  medium    
0.08        0.24        0.36        0.24        0.08        high      very low  high      
0.2         0.2         0.2         0.2         0.2         high      very low  very high 
0.0526316   0.421053    0.421053    0.0526316   0.0526316   high      low       very low  
0.2         0.2         0.2         0.2         0.2         high      low       low       
0.421053    0.421053    0.0526316   0.0526316   0.0526316   high      low       medium    
0.30303     0.363636    0.242424    0.0606061   0.030303    high      low       high      
0.2         0.2         0.2         0.2         0.2         high      low       very high 
0.0434783   0.0869565   0.608696    0.217391    0.0434783   high      medium    very low  
0.2         0.2         0.2         0.2         0.2         high      medium    low       
0.304348    0.391304    0.217391    0.0434783   0.0434783   high      medium    medium    
0.0243902   0.243902    0.414634    0.219512    0.097561    high      medium    high      
0.2         0.2         0.2         0.2         0.2         high      medium    very high 
0.0666667   0.0666667   0.466667    0.333333    0.0666667   high      high      very low  
0.2         0.2         0.2         0.2         0.2         high      high      low       
0.2         0.266667    0.4         0.0666667   0.0666667   high      high      medium    
0.04        0.12        0.4         0.32        0.12        high      high      high      
0.2         0.2         0.2         0.2         0.2         high      high      very high 
0.0769231   0.0769231   0.384615    0.384615    0.0769231   high      very high very low  
0.2         0.2         0.2         0.2         0.2         high      very high low       
0.153846    0.153846    0.538462    0.0769231   0.0769231   high      very high medium    
0.0476191   0.142857    0.238095    0.428571    0.142857    high      very high high      
0.2         0.2         0.2         0.2         0.2         high      very high very high 
0.2         0.2         0.2         0.2         0.2         very high very low  very low  
0.2         0.2         0.2         0.2         0.2         very high very low  low       
0.3         0.3         0.2         0.1         0.1         very high very low  medium    
0.1         0.1         0.6         0.1         0.1         very high very low  high      
0.2         0.4         0.2         0.1         0.1         very high very low  very high 
0.2         0.2         0.2         0.2         0.2         very high low       very low  
0.2         0.2         0.2         0.2         0.2         very high low       low       
0.666667    0.0833333   0.0833333   0.0833333   0.0833333   very high low       medium    
0.0833333   0.166667    0.583333    0.0833333   0.0833333   very high low       high      
0.583333    0.166667    0.0833333   0.0833333   0.0833333   very high low       very high 
0.2         0.2         0.2         0.2         0.2         very high medium    very low  
0.2         0.2         0.2         0.2         0.2         very high medium    low       
0.428571    0.285714    0.142857    0.0714286   0.0714286   very high medium    medium    
0.0714286   0.0714286   0.714286    0.0714286   0.0714286   very high medium    high      
0.0714286   0.428571    0.357143    0.0714286   0.0714286   very high medium    very high 
0.2         0.2         0.2         0.2         0.2         very high high      very low  
0.2         0.2         0.2         0.2         0.2         very high high      low       
0.2         0.3         0.3         0.1         0.1         very high high      medium    
0.1         0.1         0.6         0.1         0.1         very high high      high      
0.1         0.2         0.3         0.3         0.1         very high high      very high 
0.2         0.2         0.2         0.2         0.2         very high very high very low  
0.2         0.2         0.2         0.2         0.2         very high very high low       
0.111111    0.333333    0.222222    0.222222    0.111111    very high very high medium    
0.111111    0.111111    0.333333    0.333333    0.111111    very high very high high      
0.111111    0.111111    0.333333    0.333333    0.111111    very high very high very high 


ROFC:
very low    low         medium      high        very high   PRED      AWS       PARID     
0.2         0.2         0.2         0.2         0.2         very low  very low  very low  
0.692308    0.0769231   0.0769231   0.0769231   0.0769231   very low  very low  low       
0.428571    0.142857    0.142857    0.142857    0.142857    very low  very low  medium    
0.84        0.04        0.04        0.04        0.04        very low  very low  high      
0.2         0.2         0.2         0.2         0.2         very low  very low  very high 
0.2         0.2         0.2         0.2         0.2         very low  low       very low  
0.733333    0.0666667   0.0666667   0.0666667   0.0666667   very low  low       low       
0.428571    0.142857    0.142857    0.142857    0.142857    very low  low       medium    
0.818182    0.0454546   0.0454546   0.0454546   0.0454546   very low  low       high      
0.2         0.2         0.2         0.2         0.2         very low  low       very high 
0.2         0.2         0.2         0.2         0.2         very low  medium    very low  
0.2         0.2         0.2         0.2         0.2         very low  medium    low       
0.2         0.2         0.2         0.2         0.2         very low  medium    medium    
0.333333    0.166667    0.166667    0.166667    0.166667    very low  medium    high      
0.2         0.2         0.2         0.2         0.2         very low  medium    very high 
0.2         0.2         0.2         0.2         0.2         very low  high      very low  
0.2         0.2         0.2         0.2         0.2         very low  high      low       
0.636364    0.0909091   0.0909091   0.0909091   0.0909091   very low  high      medium    
0.666667    0.0833333   0.0833333   0.0833333   0.0833333   very low  high      high      
0.333333    0.166667    0.166667    0.166667    0.166667    very low  high      very high 
0.2         0.2         0.2         0.2         0.2         very low  very high very low  
0.2         0.2         0.2         0.2         0.2         very low  very high low       
0.555556    0.111111    0.111111    0.111111    0.111111    very low  very high medium    
0.714286    0.0714286   0.0714286   0.0714286   0.0714286   very low  very high high      
0.5         0.125       0.125       0.125       0.125       very low  very high very high 
0.333333    0.166667    0.166667    0.166667    0.166667    low       very low  very low  
0.642857    0.142857    0.0714286   0.0714286   0.0714286   low       very low  low       
0.542857    0.371428    0.0285714   0.0285714   0.0285714   low       very low  medium    
0.733333    0.0666667   0.0666667   0.0666667   0.0666667   low       very low  high      
0.2         0.2         0.2         0.2         0.2         low       very low  very high 
0.555556    0.111111    0.111111    0.111111    0.111111    low       low       very low  
0.84        0.04        0.04        0.04        0.04        low       low       low       
0.7         0.15        0.05        0.05        0.05        low       low       medium    
0.714286    0.0714286   0.0714286   0.0714286   0.0714286   low       low       high      
0.2         0.2         0.2         0.2         0.2         low       low       very high 
0.2         0.2         0.2         0.2         0.2         low       medium    very low  
0.2         0.2         0.2         0.2         0.2         low       medium    low       
0.333333    0.166667    0.166667    0.166667    0.166667    low       medium    medium    
0.333333    0.166667    0.166667    0.166667    0.166667    low       medium    high      
0.2         0.2         0.2         0.2         0.2         low       medium    very high 
0.2         0.2         0.2         0.2         0.2         low       high      very low  
0.636364    0.0909091   0.0909091   0.0909091   0.0909091   low       high      low       
0.6         0.2         0.0666667   0.0666667   0.0666667   low       high      medium    
0.555556    0.111111    0.111111    0.111111    0.111111    low       high      high      
0.2         0.2         0.2         0.2         0.2         low       high      very high 
0.2         0.2         0.2         0.2         0.2         low       very high very low  
0.2         0.2         0.2         0.2         0.2         low       very high low       
0.583333    0.291667    0.0416667   0.0416667   0.0416667   low       very high medium    
0.5         0.3125      0.0625      0.0625      0.0625      low       very high high      
0.2         0.2         0.2         0.2         0.2         low       very high very high 
0.166667    0.333333    0.166667    0.166667    0.166667    medium    very low  very low  
0.315789    0.263158    0.263158    0.105263    0.0526316   medium    very low  low       
0.5         0.369048    0.0714286   0.047619    0.0119048   medium    very low  medium    
0.507246    0.362319    0.101449    0.0144928   0.0144928   medium    very low  high      
0.2         0.2         0.2         0.2         0.2         medium    very low  very high 
0.454545    0.272727    0.0909091   0.0909091   0.0909091   medium    low       very low  
0.716418    0.164179    0.0597015   0.0298507   0.0298507   medium    low       low       
0.842857    0.1         0.0142857   0.0285714   0.0142857   medium    low       medium    
0.609756    0.292683    0.0487805   0.0243902   0.0243902   medium    low       high      
0.2         0.2         0.2         0.2         0.2         medium    low       very high 
0.2         0.2         0.2         0.2         0.2         medium    medium    very low  
0.142857    0.142857    0.285714    0.285714    0.142857    medium    medium    low       
0.166667    0.333333    0.166667    0.166667    0.166667    medium    medium    medium    
0.466667    0.266667    0.133333    0.0666667   0.0666667   medium    medium    high      
0.2         0.2         0.2         0.2         0.2         medium    medium    very high 
0.2         0.2         0.2         0.2         0.2         medium    high      very low  
0.111111    0.555556    0.111111    0.111111    0.111111    medium    high      low       
0.764706    0.0882353   0.0882353   0.0294118   0.0294118   medium    high      medium    
0.695652    0.173913    0.0434783   0.0434783   0.0434783   medium    high      high      
0.2         0.2         0.2         0.2         0.2         medium    high      very high 
0.2         0.2         0.2         0.2         0.2         medium    very high very low  
0.153846    0.153846    0.307692    0.307692    0.0769231   medium    very high low       
0.210526    0.578947    0.0526316   0.105263    0.0526316   medium    very high medium    
0.515464    0.360825    0.0824742   0.0309278   0.0103093   medium    very high high      
0.1         0.4         0.3         0.1         0.1         medium    very high very high 
0.333333    0.166667    0.166667    0.166667    0.166667    high      very low  very low  
0.266667    0.466667    0.133333    0.0666667   0.0666667   high      very low  low       
0.311111    0.422222    0.177778    0.0666667   0.0222222   high      very low  medium    
0.209302    0.44186     0.232558    0.0930233   0.0232558   high      very low  high      
0.1         0.4         0.3         0.1         0.1         high      very low  very high 
0.636364    0.0909091   0.0909091   0.0909091   0.0909091   high      low       very low  
0.757576    0.121212    0.0606061   0.030303    0.030303    high      low       low       
0.571429    0.309524    0.0714286   0.0238095   0.0238095   high      low       medium    
0.6         0.2         0.12        0.04        0.04        high      low       high      
0.222222    0.444444    0.111111    0.111111    0.111111    high      low       very high 
0.2         0.2         0.2         0.2         0.2         high      medium    very low  
0.2         0.2         0.2         0.2         0.2         high      medium    low       
0.222222    0.333333    0.222222    0.111111    0.111111    high      medium    medium    
0.2         0.4         0.2         0.1         0.1         high      medium    high      
0.142857    0.428571    0.142857    0.142857    0.142857    high      medium    very high 
0.2         0.2         0.2         0.2         0.2         high      high      very low  
0.384615    0.384615    0.0769231   0.0769231   0.0769231   high      high      low       
0.526316    0.315789    0.0526316   0.0526316   0.0526316   high      high      medium    
0.416667    0.25        0.166667    0.0833333   0.0833333   high      high      high      
0.2         0.2         0.2         0.2         0.2         high      high      very high 
0.2         0.2         0.2         0.2         0.2         high      very high very low  
0.2         0.2         0.2         0.2         0.2         high      very high low       
0.148148    0.444444    0.259259    0.111111    0.037037    high      very high medium    
0.162791    0.488372    0.27907     0.0465116   0.0232558   high      very high high      
0.0625      0.6875      0.125       0.0625      0.0625      high      very high very high 
0.333333    0.166667    0.166667    0.166667    0.166667    very high very low  very low  
0.333333    0.166667    0.166667    0.166667    0.166667    very high very low  low       
0.0666667   0.6         0.0666667   0.2         0.0666667   very high very low  medium    
0.0909091   0.454545    0.181818    0.181818    0.0909091   very high very low  high      
0.2         0.2         0.2         0.2         0.2         very high very low  very high 
0.428571    0.142857    0.142857    0.142857    0.142857    very high low       very low  
0.571429    0.214286    0.0714286   0.0714286   0.0714286   very high low       low       
0.4         0.3         0.1         0.1         0.1         very high low       medium    
0.125       0.25        0.375       0.125       0.125       very high low       high      
0.2         0.2         0.2         0.2         0.2         very high low       very high 
0.2         0.2         0.2         0.2         0.2         very high medium    very low  
0.2         0.2         0.2         0.2         0.2         very high medium    low       
0.142857    0.285714    0.285714    0.142857    0.142857    very high medium    medium    
0.166667    0.166667    0.333333    0.166667    0.166667    very high medium    high      
0.2         0.2         0.2         0.2         0.2         very high medium    very high 
0.2         0.2         0.2         0.2         0.2         very high high      very low  
0.2         0.2         0.2         0.2         0.2         very high high      low       
0.444444    0.222222    0.111111    0.111111    0.111111    very high high      medium    
0.166667    0.333333    0.166667    0.166667    0.166667    very high high      high      
0.2         0.2         0.2         0.2         0.2         very high high      very high 
0.2         0.2         0.2         0.2         0.2         very high very high very low  
0.2         0.2         0.2         0.2         0.2         very high very high low       
0.111111    0.444444    0.222222    0.111111    0.111111    very high very high medium    
0.0833333   0.416667    0.25        0.166667    0.0833333   very high very high high      
0.111111    0.333333    0.222222    0.222222    0.111111    very high very high very high 


AWS:
very low    low         medium      high        very high   SOMC      PRED      TILLAGE SOILSCAPE 
0.2         0.2         0.2         0.2         0.2         very low  very low  NT      PDPG6     
0.5         0.125       0.125       0.125       0.125       very low  very low  NT      PDPG7     
0.125       0.125       0.125       0.5         0.125       very low  very low  NT      PDPG8     
0.2         0.2         0.2         0.2         0.2         very low  very low  CT      PDPG6     
0.5         0.125       0.125       0.125       0.125       very low  very low  CT      PDPG7     
0.0909091   0.0909091   0.0909091   0.454545    0.272727    very low  very low  CT      PDPG8     
0.2         0.2         0.2         0.2         0.2         very low  low       NT      PDPG6     
0.6         0.1         0.1         0.1         0.1         very low  low       NT      PDPG7     
0.1         0.1         0.1         0.6         0.1         very low  low       NT      PDPG8     
0.2         0.2         0.2         0.2         0.2         very low  low       CT      PDPG6     
0.6         0.1         0.1         0.1         0.1         very low  low       CT      PDPG7     
0.0666667   0.0666667   0.0666667   0.4         0.4         very low  low       CT      PDPG8     
0.2         0.2         0.2         0.2         0.2         very low  medium    NT      PDPG6     
0.818182    0.0454546   0.0454546   0.0454546   0.0454546   very low  medium    NT      PDPG7     
0.0454546   0.0454546   0.0454546   0.818182    0.0454546   very low  medium    NT      PDPG8     
0.2         0.2         0.2         0.2         0.2         very low  medium    CT      PDPG6     
0.818182    0.0454546   0.0454546   0.0454546   0.0454546   very low  medium    CT      PDPG7     
0.025641    0.025641    0.025641    0.461538    0.461538    very low  medium    CT      PDPG8     
0.2         0.2         0.2         0.2         0.2         very low  high      NT      PDPG6     
0.733333    0.0666667   0.0666667   0.0666667   0.0666667   very low  high      NT      PDPG7     
0.0666667   0.0666667   0.0666667   0.733333    0.0666667   very low  high      NT      PDPG8     
0.2         0.2         0.2         0.2         0.2         very low  high      CT      PDPG6     
0.733333    0.0666667   0.0666667   0.0666667   0.0666667   very low  high      CT      PDPG7     
0.04        0.04        0.04        0.44        0.44        very low  high      CT      PDPG8     
0.2         0.2         0.2         0.2         0.2         very low  very high NT      PDPG6     
0.428571    0.142857    0.142857    0.142857    0.142857    very low  very high NT      PDPG7     
0.142857    0.142857    0.142857    0.428571    0.142857    very low  very high NT      PDPG8     
0.2         0.2         0.2         0.2         0.2         very low  very high CT      PDPG6     
0.428571    0.142857    0.142857    0.142857    0.142857    very low  very high CT      PDPG7     
0.111111    0.111111    0.111111    0.333333    0.333333    very low  very high CT      PDPG8     
0.0714286   0.714286    0.0714286   0.0714286   0.0714286   low       very low  NT      PDPG6     
0.2         0.2         0.2         0.2         0.2         low       very low  NT      PDPG7     
0.2         0.2         0.2         0.2         0.2         low       very low  NT      PDPG8     
0.0714286   0.714286    0.0714286   0.0714286   0.0714286   low       very low  CT      PDPG6     
0.5         0.125       0.125       0.125       0.125       low       very low  CT      PDPG7     
0.2         0.2         0.2         0.2         0.2         low       very low  CT      PDPG8     
0.05        0.8         0.05        0.05        0.05        low       low       NT      PDPG6     
0.2         0.2         0.2         0.2         0.2         low       low       NT      PDPG7     
0.2         0.2         0.2         0.2         0.2         low       low       NT      PDPG8     
0.05        0.8         0.05        0.05        0.05        low       low       CT      PDPG6     
0.6         0.1         0.1         0.1         0.1         low       low       CT      PDPG7     
0.2         0.2         0.2         0.2         0.2         low       low       CT      PDPG8     
0.0178571   0.928571    0.0178571   0.0178571   0.0178571   low       medium    NT      PDPG6     
0.2         0.2         0.2         0.2         0.2         low       medium    NT      PDPG7     
0.2         0.2         0.2         0.2         0.2         low       medium    NT      PDPG8     
0.0178571   0.928571    0.0178571   0.0178571   0.0178571   low       medium    CT      PDPG6     
0.818182    0.0454546   0.0454546   0.0454546   0.0454546   low       medium    CT      PDPG7     
0.2         0.2         0.2         0.2         0.2         low       medium    CT      PDPG8     
0.0285714   0.885714    0.0285714   0.0285714   0.0285714   low       high      NT      PDPG6     
0.2         0.2         0.2         0.2         0.2         low       high      NT      PDPG7     
0.2         0.2         0.2         0.2         0.2         low       high      NT      PDPG8     
0.0285714   0.885714    0.0285714   0.0285714   0.0285714   low       high      CT      PDPG6     
0.733333    0.0666667   0.0666667   0.0666667   0.0666667   low       high      CT      PDPG7     
0.2         0.2         0.2         0.2         0.2         low       high      CT      PDPG8     
0.0909091   0.636364    0.0909091   0.0909091   0.0909091   low       very high NT      PDPG6     
0.2         0.2         0.2         0.2         0.2         low       very high NT      PDPG7     
0.2         0.2         0.2         0.2         0.2         low       very high NT      PDPG8     
0.0909091   0.636364    0.0909091   0.0909091   0.0909091   low       very high CT      PDPG6     
0.428571    0.142857    0.142857    0.142857    0.142857    low       very high CT      PDPG7     
0.2         0.2         0.2         0.2         0.2         low       very high CT      PDPG8     
0.125       0.5         0.125       0.125       0.125       medium    very low  NT      PDPG6     
0.636364    0.0909091   0.0909091   0.0909091   0.0909091   medium    very low  NT      PDPG7     
0.0909091   0.0909091   0.0909091   0.545455    0.181818    medium    very low  NT      PDPG8     
0.125       0.5         0.125       0.125       0.125       medium    very low  CT      PDPG6     
0.636364    0.0909091   0.0909091   0.0909091   0.0909091   medium    very low  CT      PDPG7     
0.125       0.125       0.125       0.375       0.25        medium    very low  CT      PDPG8     
0.1         0.6         0.1         0.1         0.1         medium    low       NT      PDPG6     
0.733333    0.0666667   0.0666667   0.0666667   0.0666667   medium    low       NT      PDPG7     
0.0666667   0.0666667   0.0666667   0.466667    0.333333    medium    low       NT      PDPG8     
0.1         0.6         0.1         0.1         0.1         medium    low       CT      PDPG6     
0.733333    0.0666667   0.0666667   0.0666667   0.0666667   medium    low       CT      PDPG7     
0.1         0.1         0.1         0.5         0.2         medium    low       CT      PDPG8     
0.0454546   0.818182    0.0454546   0.0454546   0.0454546   medium    medium    NT      PDPG6     
0.897436    0.025641    0.025641    0.025641    0.025641    medium    medium    NT      PDPG7     
0.025641    0.025641    0.025641    0.358974    0.564103    medium    medium    NT      PDPG8     
0.0454546   0.818182    0.0454546   0.0454546   0.0454546   medium    medium    CT      PDPG6     
0.871795    0.051282    0.025641    0.025641    0.025641    medium    medium    CT      PDPG7     
0.0454546   0.0454546   0.0454546   0.227273    0.636364    medium    medium    CT      PDPG8     
0.0666667   0.733333    0.0666667   0.0666667   0.0666667   medium    high      NT      PDPG6     
0.84        0.04        0.04        0.04        0.04        medium    high      NT      PDPG7     
0.04        0.04        0.04        0.28        0.6         medium    high      NT      PDPG8     
0.0666667   0.733333    0.0666667   0.0666667   0.0666667   medium    high      CT      PDPG6     
0.84        0.04        0.04        0.04        0.04        medium    high      CT      PDPG7     
0.0666667   0.0666667   0.0666667   0.266667    0.533333    medium    high      CT      PDPG8     
0.142857    0.428571    0.142857    0.142857    0.142857    medium    very high NT      PDPG6     
0.555556    0.111111    0.111111    0.111111    0.111111    medium    very high NT      PDPG7     
0.111111    0.111111    0.111111    0.222222    0.444444    medium    very high NT      PDPG8     
0.142857    0.428571    0.142857    0.142857    0.142857    medium    very high CT      PDPG6     
0.555556    0.111111    0.111111    0.111111    0.111111    medium    very high CT      PDPG7     
0.142857    0.142857    0.142857    0.142857    0.428571    medium    very high CT      PDPG8     
0.2         0.2         0.2         0.2         0.2         high      very low  NT      PDPG6     
0.636364    0.0909091   0.0909091   0.0909091   0.0909091   high      very low  NT      PDPG7     
0.125       0.125       0.125       0.125       0.5         high      very low  NT      PDPG8     
0.2         0.2         0.2         0.2         0.2         high      very low  CT      PDPG6     
0.5         0.125       0.125       0.125       0.125       high      very low  CT      PDPG7     
0.125       0.125       0.125       0.125       0.5         high      very low  CT      PDPG8     
0.2         0.2         0.2         0.2         0.2         high      low       NT      PDPG6     
0.733333    0.0666667   0.0666667   0.0666667   0.0666667   high      low       NT      PDPG7     
0.1         0.1         0.1         0.1         0.6         high      low       NT      PDPG8     
0.2         0.2         0.2         0.2         0.2         high      low       CT      PDPG6     
0.6         0.1         0.1         0.1         0.1         high      low       CT      PDPG7     
0.1         0.1         0.1         0.1         0.6         high      low       CT      PDPG8     
0.2         0.2         0.2         0.2         0.2         high      medium    NT      PDPG6     
0.846154    0.0769231   0.025641    0.025641    0.025641    high      medium    NT      PDPG7     
0.0454546   0.0454546   0.0454546   0.0454546   0.818182    high      medium    NT      PDPG8     
0.2         0.2         0.2         0.2         0.2         high      medium    CT      PDPG6     
0.409091    0.454545    0.0454546   0.0454546   0.0454546   high      medium    CT      PDPG7     
0.0454546   0.0454546   0.0454546   0.0454546   0.818182    high      medium    CT      PDPG8     
0.2         0.2         0.2         0.2         0.2         high      high      NT      PDPG6     
0.8         0.08        0.04        0.04        0.04        high      high      NT      PDPG7     
0.0666667   0.0666667   0.0666667   0.0666667   0.733333    high      high      NT      PDPG8     
0.2         0.2         0.2         0.2         0.2         high      high      CT      PDPG6     
0.4         0.4         0.0666667   0.0666667   0.0666667   high      high      CT      PDPG7     
0.0666667   0.0666667   0.0666667   0.0666667   0.733333    high      high      CT      PDPG8     
0.2         0.2         0.2         0.2         0.2         high      very high NT      PDPG6     
0.555556    0.111111    0.111111    0.111111    0.111111    high      very high NT      PDPG7     
0.142857    0.142857    0.142857    0.142857    0.428571    high      very high NT      PDPG8     
0.2         0.2         0.2         0.2         0.2         high      very high CT      PDPG6     
0.142857    0.428571    0.142857    0.142857    0.142857    high      very high CT      PDPG7     
0.142857    0.142857    0.142857    0.142857    0.428571    high      very high CT      PDPG8     
0.125       0.5         0.125       0.125       0.125       very high very low  NT      PDPG6     
0.2         0.2         0.2         0.2         0.2         very high very low  NT      PDPG7     
0.125       0.125       0.125       0.125       0.5         very high very low  NT      PDPG8     
0.125       0.375       0.25        0.125       0.125       very high very low  CT      PDPG6     
0.2         0.2         0.2         0.2         0.2         very high very low  CT      PDPG7     
0.125       0.125       0.125       0.125       0.5         very high very low  CT      PDPG8     
0.1         0.6         0.1         0.1         0.1         very high low       NT      PDPG6     
0.2         0.2         0.2         0.2         0.2         very high low       NT      PDPG7     
0.1         0.1         0.1         0.1         0.6         very high low       NT      PDPG8     
0.1         0.4         0.3         0.1         0.1         very high low       CT      PDPG6     
0.2         0.2         0.2         0.2         0.2         very high low       CT      PDPG7     
0.1         0.1         0.1         0.1         0.6         very high low       CT      PDPG8     
0.0454546   0.590909    0.272727    0.0454546   0.0454546   very high medium    NT      PDPG6     
0.2         0.2         0.2         0.2         0.2         very high medium    NT      PDPG7     
0.0454546   0.0454546   0.0454546   0.0454546   0.818182    very high medium    NT      PDPG8     
0.0454546   0.454545    0.409091    0.0454546   0.0454546   very high medium    CT      PDPG6     
0.2         0.2         0.2         0.2         0.2         very high medium    CT      PDPG7     
0.0454546   0.0454546   0.0454546   0.0454546   0.818182    very high medium    CT      PDPG8     
0.0666667   0.466667    0.333333    0.0666667   0.0666667   very high high      NT      PDPG6     
0.2         0.2         0.2         0.2         0.2         very high high      NT      PDPG7     
0.0666667   0.0666667   0.0666667   0.0666667   0.733333    very high high      NT      PDPG8     
0.0666667   0.266667    0.533333    0.0666667   0.0666667   very high high      CT      PDPG6     
0.2         0.2         0.2         0.2         0.2         very high high      CT      PDPG7     
0.0666667   0.0666667   0.0666667   0.0666667   0.733333    very high high      CT      PDPG8     
0.142857    0.285714    0.285714    0.142857    0.142857    very high very high NT      PDPG6     
0.2         0.2         0.2         0.2         0.2         very high very high NT      PDPG7     
0.142857    0.142857    0.142857    0.142857    0.428571    very high very high NT      PDPG8     
0.142857    0.142857    0.428571    0.142857    0.142857    very high very high CT      PDPG6     
0.2         0.2         0.2         0.2         0.2         very high very high CT      PDPG7     
0.142857    0.142857    0.142857    0.142857    0.428571    very high very high CT      PDPG8     


SOILSCAPE:
PDPG6       PDPG7       PDPG8       
0.333333    0.333333    0.333333


 ...
Save File As:  C:\Users\qaisa\Desktop\P3 - DSSAT sim - BBN - (PDPG-6,7,8) with SOC variation\Paper three - to publish\P3 - Frontier (1st revision submission)\supplementary material\Conditional Probability Tables (CPTs) - 75%data-(1975-2011).txt
