# Supplementary material for: Bayesian model of tilling wheat confronting climatic and sustainability challenges
Source: Front Artif Intell. 2024 Aug 27;7:1402098. doi: 10.3389/frai.2024.1402098 (PMC11385300; doi:10.3389/frai.2024.1402098)
Supplement: Supplementary file 1 [file Presentation_1.zip › supplementary material/K-FoldCV1 - Results.txt]

Read 300 cases, and used 300 of them to test net.

For HWAD:       Crop Yield - (HWAD) kg/ha 
--------

Confusion:
  ...............Predicted..............
  very l     low  medium    high  very h    Actual
  ------  ------  ------  ------  ------    ------
      40      11       1       0       0    very low 
       2      40      19       1       0    low
       0      22      19      25       3    medium
       0       0      47      20      24    high
       0       0       2      12      12    very high

Testing Real Value:
  Absolute error:      mean = 863.4        max = 3866          rms = 1072
  Relative error:      mean = 31.98 %      max = 835 %
  Error / std dev:     mean = 73.1 %       max = 331.6 %
  Distribution within:  0-1 std dev      1-2 std dev     2-3 std dev     >3 std dev
                        74 %             24.3 %          1.33 %          0.333 %

Error rate = 56.33%

Scoring Rule Results:
  Logarithmic loss = 1.119
  Quadratic loss   = 0.6555
  Spherical payoff = 0.5842

Calibration:
  very low   0-1:      0    | 1-2:      1.14 | 2-5:      0    | 5-15:     15.1 | 15-85:    95.2 | 
  low        0-1:      1.72 | 1-5:      0    | 5-15:     16.2 | 15-60:    54.8 | 
  medium     0-1:      0    | 1-5:      7.69 | 5-20:     43.1 | 20-30:    30.1 | 30-60:    21.6 | 
  high       0-0.5:    0    | 0.5-1:    0    | 1-25:     61.5 | 25-30:    53.4 | 30-60:    34.5 | 
  very high  0-0.5:    0    | 0.5-1:    1.54 | 1-30:     20.7 | 30-70:    30.8 | 
  Total      0-0.5:    0    | 0.5-1:    0.909| 1-2:      1.14 | 2-5:      2.56 | 5-15:     15.8 | 15-20:    43.1 | 20-25:    61.5 | 25-30:    37   | 30-60:    36.1 | 60-70:    30.8 | 
             70-85:    95.2 | 

Times Surprised (percentage):
               .................Predicted Probability....................
  State        < 1%             < 10%             > 90%             > 99%
  -----        ----             -----             -----             -----
  very low     0.00 (0/58)      0.54 (1/185)      0.00 (0/0)        0.00 (0/0)
  low          1.72 (1/58)      1.03 (1/97)       0.00 (0/0)        0.00 (0/0)
  medium       0.00 (0/42)      3.70 (3/81)       0.00 (0/0)        0.00 (0/0)
  high         0.00 (0/115)     0.00 (0/115)      0.00 (0/0)        0.00 (0/0)
  very high    0.99 (2/203)     0.99 (2/203)      0.00 (0/0)        0.00 (0/0)
  Total        0.63 (3/476)     1.03 (7/681)      0.00 (0/0)        0.00 (0/0)

Sensitivity of Test:
  very low   0     100    | 15    76.9   | 85    0      | 100   0      | 
  low        0     100    | 15    64.5   | 60    0      | 100   0      | 
  medium     0     100    | 20    59.4   | 30    27.5   | 60    0      | 100   0      | 
  high       0     100    | 25    73.6   | 30    22     | 60    0      | 100   0      | 
  very high  0     100    | 30    46.2   | 70    0      | 100   0      | 

-------------------------------------------------------------------------------

For ROFC:       Runoff - (ROFC) mm
--------

Confusion:
  ...............Predicted..............
  very l     low  medium    high  very h    Actual
  ------  ------  ------  ------  ------    ------
     135      15       0       0       0    very low 
      58      48       0       0       0    low
       7      24       0       0       0    medium
       1       7       0       0       0    high
       2       3       0       0       0    very high

Testing Real Value:
  Absolute error:      mean = 8.146        max = 22.98         rms = 9.895
  Error / std dev:     mean = 71.23 %      max = 223.3 %
  Distribution within:  0-1 std dev      1-2 std dev     2-3 std dev     >3 std dev
                        77.3 %           22 %            0.667 %         0 %

Error rate = 39%

Scoring Rule Results:
  Logarithmic loss = 1.196
  Quadratic loss   = 0.6099
  Spherical payoff = 0.6202

Calibration:
  very low   0-10:     15   | 10-25:    41.3 | 25-50:    51.8 | 50-60:    66.7 | 60-70:    67.5 | 70-100:   76.2 | 
  low        0-15:     26.3 | 15-25:    18.8 | 25-40:    45.1 | 40-60:    54.5 | 
  medium     0-10:     2.27 | 10-15:    0    | 15-25:    18.4 | 25-30:    22.8 | 
  high       0-10:     0.658| 10-15:    2.99 | 15-25:    6.17 | 
  very high  0-5:      0    | 5-10:     0.885| 10-15:    2.74 | 15-25:    3.51 | 
  Total      0-5:      3.6  | 5-10:     2.95 | 10-15:    8.93 | 15-20:    19.1 | 20-25:    20   | 25-30:    33.7 | 30-40:    46.8 | 40-50:    44.4 | 50-60:    65.6 | 60-70:    67.5 | 
             70-100:   76.2 | 

Times Surprised (percentage):
               .................Predicted Probability....................
  State        < 1%             < 10%             > 90%             > 99%
  -----        ----             -----             -----             -----
  very low     0.00 (0/0)      15.00 (6/40)       0.00 (0/0)        0.00 (0/0)
  low          0.00 (0/0)      14.71 (5/34)       0.00 (0/0)        0.00 (0/0)
  medium       0.00 (0/0)       2.27 (2/88)       0.00 (0/0)        0.00 (0/0)
  high         0.00 (0/0)       0.66 (1/152)      0.00 (0/0)        0.00 (0/0)
  very high    0.00 (0/0)       0.59 (1/170)      0.00 (0/0)        0.00 (0/0)
  Total        0.00 (0/0)       3.10 (15/484)     0.00 (0/0)        0.00 (0/0)

Sensitivity of Test:
  very low   0     100    | 25    70.7   | 40    60     | 50    51.3   | 60    28.7   | 70    10.7   | 80    3.33   | 100   0      | 
  low        0     100    | 15    75.5   | 25    64.2   | 30    50.9   | 40    34     | 50    23.6   | 60    0      | 100   0      | 
  medium     0     100    | 25    41.9   | 30    0      | 100   0      | 

-------------------------------------------------------------------------------

For GHG:       Total GHG - CO2 Emission (Kg/h
-------

Confusion:
  ...............Predicted..............
  very l    low   medium    high  very h    Actual
  ------  ------  ------  ------  ------    ------
     205       5       0       0       0    very low
      59       2       0       0       0    low 
      21       1       0       0       0    medium
       4       0       0       0       0    high
       3       0       0       0       0    very high

Testing Real Value:
  Absolute error:      mean = 6091         max = 1.566e+04     rms = 6968
  Relative error:      mean = 101.4 %      max = 445.7 %
  Error / std dev:     mean = 70.91 %      max = 176.4 %
  Distribution within:  0-1 std dev      1-2 std dev     2-3 std dev     >3 std dev
                        78 %             22 %            0 %             0 %

Error rate = 31%

Scoring Rule Results:
  Logarithmic loss = 1.049
  Quadratic loss   = 0.5256
  Spherical payoff = 0.6824

Calibration:
  very low   0-25:     54.2 | 25-40:    55.4 | 40-60:    73.1 | 60-70:    86.4 | 70-100:   100  | 
  low        0-15:     19   | 15-25:    20.8 | 25-30:    15.2 | 30-40:    24.5 | 40-100:   50   | 
  medium     0-5:      0    | 5-10:     6.17 | 10-15:    4.76 | 15-25:    8.45 | 25-100:   31.8 | 
  high       0-5:      0    | 5-10:     1.25 | 10-15:    0    | 15-25:    3.33 | 25-100:   14.3 | 
  very high  0-5:      0    | 5-10:     1    | 10-15:    3.08 | 15-25:    0    | 
  Total      0-5:      0    | 5-10:     4.51 | 10-15:    5.73 | 15-20:    12   | 20-25:    18.5 | 25-30:    18.8 | 30-40:    43.4 | 40-60:    72.6 | 60-70:    86.4 | 70-100:   100  | 

Times Surprised (percentage):
               .................Predicted Probability....................
  State        < 1%             < 10%             > 90%             > 99%
  -----        ----             -----             -----             -----
  very low     0.00 (0/0)       0.00 (0/0)        0.00 (0/0)        0.00 (0/0)
  low          0.00 (0/0)      20.69 (6/29)       0.00 (0/0)        0.00 (0/0)
  medium       0.00 (0/0)       4.07 (5/123)      0.00 (0/0)        0.00 (0/0)
  high         0.00 (0/0)       0.65 (1/155)      0.00 (0/0)        0.00 (0/0)
  very high    0.00 (0/0)       0.56 (1/179)      0.00 (0/0)        0.00 (0/0)
  Total        0.00 (0/0)       2.67 (13/486)     0.00 (0/0)        0.00 (0/0)

Sensitivity of Test:
  very low   0     100    | 25    84.8   | 40    67.6   | 50    57.1   | 60    35.2   | 70    8.1    | 80    0.952  | 100   0      | 
  low        0     100    | 15    75.4   | 25    34.4   | 40    1.64   | 100   0      | 
  medium     0     100    | 15    59.1   | 30    13.6   | 100   0      | 

-------------------------------------------------------------------------------
Save File As:  C:\Users\qaisa\Desktop\P3 - DSSAT sim - BBN - (PDPG-6,7,8) with SOC variation\Paper three - to publish\P3 - Frontier (1st revision submission)\supplementary material\K-Fold Cross Validation\1.txt
