# Supplementary material for: Bayesian model of tilling wheat confronting climatic and sustainability challenges
Source: Front Artif Intell. 2024 Aug 27;7:1402098. doi: 10.3389/frai.2024.1402098 (PMC11385300; doi:10.3389/frai.2024.1402098)
Supplement: Supplementary file 1 [file Presentation_1.zip › supplementary material/K-FoldCV2 - Results.txt]

Read 300 cases, and used 300 of them to test net.

For HWAD:       Crop Yield - (HWAD) kg/ha 
--------

Confusion:
  ...............Predicted..............
  very l     low  medium    high  very h    Actual
  ------  ------  ------  ------  ------    ------
      49       4       1       0       0    very low 
       6      55      32       0       0    low
       0      14      54      20       0    medium
       0       0      18      25       5    high
       0       0       0       9       8    very high

Testing Real Value:
  Absolute error:      mean = 785.1        max = 2882          rms = 934
  Relative error:      mean = 68.64 %      max = 646.7 %
  Error / std dev:     mean = 65.66 %      max = 239 %
  Distribution within:  0-1 std dev      1-2 std dev     2-3 std dev     >3 std dev
                        80.3 %           19.3 %          0.333 %         0 %

Error rate = 36.33%

Scoring Rule Results:
  Logarithmic loss = 0.9493
  Quadratic loss   = 0.5356
  Spherical payoff = 0.6733

Calibration:
  very low   0-1:      0    | 1-2:      0.847| 2-20:     5.48 | 20-90:    89.1 | 
  low        0-2:      0    | 2-15:     23.8 | 15-60:    75.3 | 
  medium     0-2:      0    | 2-20:     29.9 | 20-30:    19.2 | 30-50:    51.4 | 
  high       0-0.5:    0    | 0.5-2:    0    | 2-40:     17.1 | 40-60:    44.8 | 
  very high  0-0.5:    0    | 0.5-2:    0    | 2-30:     16.7 | 30-100:   61.5 | 
  Total      0-0.5:    0    | 0.5-1:    0    | 1-2:      0.22 | 2-15:     22   | 15-20:    18.9 | 20-30:    18.1 | 30-40:    17.1 | 40-50:    51.1 | 50-60:    63   | 60-90:    89.1 | 

Times Surprised (percentage):
               .................Predicted Probability....................
  State        < 1%             < 10%             > 90%             > 99%
  -----        ----             -----             -----             -----
  very low     0.00 (0/54)      0.58 (1/172)      0.00 (0/0)        0.00 (0/0)
  low          0.00 (0/0)       0.00 (0/67)       0.00 (0/0)        0.00 (0/0)
  medium       0.00 (0/0)       0.00 (0/68)       0.00 (0/0)        0.00 (0/0)
  high         0.00 (0/73)      0.00 (0/128)      0.00 (0/0)        0.00 (0/0)
  very high    0.00 (0/73)      0.00 (0/233)      0.00 (0/0)        0.00 (0/0)
  Total        0.00 (0/200)     0.15 (1/668)      0.00 (0/0)        0.00 (0/0)

Sensitivity of Test:
  very low   0     100    | 90    0      | 100   0      | 
  low        0     100    | 15    59.1   | 60    0      | 100   0      | 
  medium     0     100    | 20    77.3   | 30    61.4   | 50    0      | 100   0      | 
  high       0     100    | 40    62.5   | 60    0      | 100   0      | 
  very high  0     100    | 30    47.1   | 50    0      | 100   0      | 

-------------------------------------------------------------------------------

For ROFC:       Runoff - (ROFC) mm
--------

Confusion:
  ...............Predicted..............
  very l     low  medium    high  very h    Actual
  ------  ------  ------  ------  ------    ------
     109      16       0       0       0    very low 
      73      47       3       0       0    low
      22      17       2       0       0    medium
       6       3       1       0       0    high
       1       0       0       0       0    very high

Testing Real Value:
  Absolute error:      mean = 5.736        max = 22.18         rms = 6.925
  Error / std dev:     mean = 57.44 %      max = 269.2 %
  Distribution within:  0-1 std dev      1-2 std dev     2-3 std dev     >3 std dev
                        90.3 %           9.33 %          0.333 %         0 %

Error rate = 47.33%

Scoring Rule Results:
  Logarithmic loss = 1.122
  Quadratic loss   = 0.6062
  Spherical payoff = 0.6277

Calibration:
  very low   0-25:     5.88 | 25-40:    39.4 | 40-50:    55.6 | 50-70:    45   | 70-80:    66.7 | 80-100:   85.7 | 
  low        0-15:     23.3 | 15-25:    43.4 | 25-30:    45   | 30-40:    40.4 | 40-50:    52.6 | 50-100:   58.6 | 
  medium     0-5:      5.41 | 5-10:     7.69 | 10-15:    8.7  | 15-25:    25.6 | 25-100:   33.3 | 
  high       0-5:      0.98 | 5-10:     1.65 | 10-15:    2.44 | 15-30:    16.7 | 
  very high  0-2:      0    | 2-5:      0    | 5-10:     1.39 | 10-15:    0    | 15-100:   0    | 
  Total      0-2:      0    | 2-5:      1.92 | 5-10:     4.04 | 10-15:    9.39 | 15-20:    13.3 | 20-25:    26   | 25-30:    35.8 | 30-40:    44.9 | 40-50:    54.1 | 50-70:    49.4 | 
             70-80:    66.7 | 80-100:   85.7 | 

Times Surprised (percentage):
               .................Predicted Probability....................
  State        < 1%             < 10%             > 90%             > 99%
  -----        ----             -----             -----             -----
  very low     0.00 (0/0)       0.00 (0/10)       0.00 (0/0)        0.00 (0/0)
  low          0.00 (0/0)      18.75 (3/16)       0.00 (0/0)        0.00 (0/0)
  medium       0.00 (0/0)       6.58 (10/152)     0.00 (0/0)        0.00 (0/0)
  high         0.00 (0/0)       1.35 (3/223)      0.00 (0/0)        0.00 (0/0)
  very high    0.00 (0/0)       0.45 (1/223)      0.00 (0/0)        0.00 (0/0)
  Total        0.00 (0/0)       2.72 (17/624)     0.00 (0/0)        0.00 (0/0)

Sensitivity of Test:
  very low   0     100    | 30    90.4   | 40    74.4   | 50    58.4   | 70    36.8   | 80    9.6    | 85    0      | 100   0      | 
  low        0     100    | 15    86.2   | 25    67.5   | 30    45.5   | 40    30.1   | 50    13.8   | 60    0      | 100   0      | 
  medium     0     100    | 10    75.6   | 20    53.7   | 25    9.76   | 100   0      | 
  high       0     100    | 25    10     | 100   0      | 

-------------------------------------------------------------------------------

For GHG:       Total GHG - CO2 Emission (Kg/h
-------

Confusion:
  ...............Predicted..............
  very l    low   medium    high  very h    Actual
  ------  ------  ------  ------  ------    ------
     191       1       0       0       0    very low
      73       0       0       0       0    low 
      20       1       0       0       0    medium
      11       0       0       0       0    high
       3       0       0       0       0    very high

Testing Real Value:
  Absolute error:      mean = 5474         max = 1.627e+04     rms = 6384
  Relative error:      mean = 83.71 %      max = 488 %
  Error / std dev:     mean = 63.76 %      max = 173.2 %
  Distribution within:  0-1 std dev      1-2 std dev     2-3 std dev     >3 std dev
                        85.7 %           14.3 %          0 %             0 %

Error rate = 36.33%

Scoring Rule Results:
  Logarithmic loss = 1.089
  Quadratic loss   = 0.551
  Spherical payoff = 0.6646

Calibration:
  very low   0-30:     42.4 | 30-50:    53.3 | 50-60:    76.1 | 60-70:    71.7 | 70-80:    84.8 | 80-100:   57.1 | 
  low        0-10:     22.9 | 10-15:    21.8 | 15-25:    29.4 | 25-30:    25   | 30-100:   19.4 | 
  medium     0-10:     3.74 | 10-15:    8.11 | 15-25:    6.78 | 25-100:   17.4 | 
  high       0-5:      0    | 5-10:     0.98 | 10-15:    4.94 | 15-25:    10.3 | 25-100:   18.2 | 
  very high  0-5:      0    | 5-10:     0.833| 10-15:    1.27 | 15-100:   2.94 | 
  Total      0-5:      0    | 5-10:     4.39 | 10-15:    9.68 | 15-20:    12.2 | 20-25:    18.7 | 25-30:    29.5 | 30-40:    29.8 | 40-50:    54.2 | 50-60:    76.1 | 60-70:    71.7 | 
             70-80:    84.8 | 80-100:   57.1 | 

Times Surprised (percentage):
               .................Predicted Probability....................
  State        < 1%             < 10%             > 90%             > 99%
  -----        ----             -----             -----             -----
  very low     0.00 (0/0)      50.00 (1/2)        0.00 (0/0)        0.00 (0/0)
  low          0.00 (0/0)      22.86 (8/35)       0.00 (0/0)        0.00 (0/0)
  medium       0.00 (0/0)       3.74 (4/107)      0.00 (0/0)        0.00 (0/0)
  high         0.00 (0/0)       0.59 (1/169)      0.00 (0/0)        0.00 (0/0)
  very high    0.00 (0/0)       0.53 (1/187)      0.00 (0/0)        0.00 (0/0)
  Total        0.00 (0/0)       3.00 (15/500)     0.00 (0/0)        0.00 (0/0)

Sensitivity of Test:
  very low   0     100    | 25    94.8   | 30    87     | 40    82.8   | 50    66.1   | 60    39.6   | 70    22.4   | 75    10.4   | 80    2.08   | 100   0      | 
  low        0     100    | 10    89     | 15    58.9   | 25    24.7   | 30    8.22   | 100   0      | 
  medium     0     100    | 15    38.1   | 30    0      | 100   0      | 
  high       0     100    | 25    18.2   | 100   0      | 

-------------------------------------------------------------------------------

Save File As:  C:\Users\qaisa\Desktop\P3 - DSSAT sim - BBN - (PDPG-6,7,8) with SOC variation\Paper three - to publish\P3 - Frontier (1st revision submission)\supplementary material\K-Fold Cross Validation\2.txt
