# Supplementary material for: Bayesian model of tilling wheat confronting climatic and sustainability challenges
Source: Front Artif Intell. 2024 Aug 27;7:1402098. doi: 10.3389/frai.2024.1402098 (PMC11385300; doi:10.3389/frai.2024.1402098)
Supplement: Supplementary file 1 [file Presentation_1.zip › supplementary material/K-FoldCV3 - Results.txt]

Read 300 cases, and used 300 of them to test net.

For HWAD:       Crop Yield - (HWAD) kg/ha 
--------

Confusion:
  ...............Predicted..............
  very l     low  medium    high  very h    Actual
  ------  ------  ------  ------  ------    ------
      21       0       0       0       0    very low 
       2      43       3       0       0    low
       0      21      73       6       0    medium
       0       0      42      43       0    high
       0       0       0      46       0    very high

Testing Real Value:
  Absolute error:      mean = 756.2        max = 2615          rms = 943.1
  Relative error:      mean = 18.82 %      max = 286.5 %
  Error / std dev:     mean = 59.98 %      max = 206.4 %
  Distribution within:  0-1 std dev      1-2 std dev     2-3 std dev     >3 std dev
                        80.3 %           19.3 %          0.333 %         0 %

Error rate = 40%

Scoring Rule Results:
  Logarithmic loss = 0.9189
  Quadratic loss   = 0.5382
  Spherical payoff = 0.6778

Calibration:
  very low   0-1:      0    | 1-2:      0    | 2-20:     0    | 20-100:   91.3 | 
  low        0-2:      0    | 2-20:     3.55 | 20-60:    67.2 | 
  medium     0-10:     0    | 10-25:    32.8 | 25-30:    7.79 | 30-50:    61.9 | 
  high       0-0.5:    0    | 0.5-40:   29.8 | 40-60:    45.3 | 
  very high  0-0.5:    0    | 0.5-2:    0    | 2-20:     40.3 | 20-100:   83.3 | 
  Total      0-0.5:    0    | 0.5-1:    0    | 1-2:      0    | 2-15:     4.88 | 15-20:    13.1 | 20-25:    32.8 | 25-30:    7.79 | 30-40:    41.9 | 40-50:    61.9 | 50-60:    54.1 | 
             60-100:   91.3 | 

Times Surprised (percentage):
               .................Predicted Probability....................
  State        < 1%             < 10%             > 90%             > 99%
  -----        ----             -----             -----             -----
  very low     0.00 (0/77)      0.00 (0/213)      0.00 (0/0)        0.00 (0/0)
  low          0.00 (0/0)       0.00 (0/95)       0.00 (0/0)        0.00 (0/0)
  medium       0.00 (0/23)      0.00 (0/41)       0.00 (0/0)        0.00 (0/0)
  high         0.00 (0/87)      0.00 (0/87)       0.00 (0/0)        0.00 (0/0)
  very high    0.00 (0/87)      0.00 (0/205)      0.00 (0/0)        0.00 (0/0)
  Total        0.00 (0/274)     0.00 (0/641)      0.00 (0/0)        0.00 (0/0)

Sensitivity of Test:
  very low   0     100    | 90    0      | 100   0      | 
  low        0     100    | 60    0      | 100   0      | 
  medium     0     100    | 25    79     | 50    0      | 100   0      | 
  high       0     100    | 40    50.6   | 60    0      | 100   0      | 
  very high  0     100    | 20    32.6   | 40    0      | 100   0      | 

-------------------------------------------------------------------------------

For ROFC:       Runoff - (ROFC) mm
--------

Confusion:
  ...............Predicted..............
  very l     low  medium    high  very h    Actual
  ------  ------  ------  ------  ------    ------
     192      31       0       0       0    very low 
      37      19       0       0       0    low
       8       6       0       0       0    medium
       4       3       0       0       0    high
       0       0       0       0       0    very high

Testing Real Value:
  Absolute error:      mean = 8.024        max = 24.13         rms = 9.674
  Error / std dev:     mean = 81.22 %      max = 288.1 %
  Distribution within:  0-1 std dev      1-2 std dev     2-3 std dev     >3 std dev
                        68.3 %           29.3 %          2.33 %          0 %

Error rate = 29.67%

Scoring Rule Results:
  Logarithmic loss = 0.9444
  Quadratic loss   = 0.4874
  Spherical payoff = 0.7167

Calibration:
  very low   0-30:     61.9 | 30-50:    67   | 50-60:    75.4 | 60-70:    88.1 | 70-75:    83.9 | 75-100:   100  | 
  low        0-20:     10.5 | 20-25:    10.5 | 25-40:    21.8 | 40-50:    25.3 | 50-100:   70   | 
  medium     0-5:      5.94 | 5-10:     3.97 | 10-20:    0    | 20-100:   10   | 
  high       0-5:      3.54 | 5-10:     0    | 10-15:    0    | 15-100:   0    | 
  very high  0-5:      0    | 5-15:     0    | 15-100:   0    | 
  Total      0-5:      2.5  | 5-10:     2.45 | 10-15:    5.74 | 15-20:    9.02 | 20-25:    18.3 | 25-40:    38.2 | 40-50:    43.7 | 50-60:    74.6 | 60-70:    88.1 | 70-75:    83.9 | 
             75-100:   100  | 

Times Surprised (percentage):
               .................Predicted Probability....................
  State        < 1%             < 10%             > 90%             > 99%
  -----        ----             -----             -----             -----
  very low     0.00 (0/0)       0.00 (0/0)        0.00 (0/0)        0.00 (0/0)
  low          0.00 (0/0)       0.00 (0/4)        0.00 (0/0)        0.00 (0/0)
  medium       0.00 (0/0)       4.85 (11/227)     0.00 (0/0)        0.00 (0/0)
  high         0.00 (0/0)       2.88 (7/243)      0.00 (0/0)        0.00 (0/0)
  very high    0.00 (0/0)       0.00 (0/251)      0.00 (0/0)        0.00 (0/0)
  Total        0.00 (0/0)       2.48 (18/725)     0.00 (0/0)        0.00 (0/0)

Sensitivity of Test:
  very low   0     100    | 25    91.9   | 30    88.3   | 40    82.5   | 50    59.2   | 60    38.6   | 70    22     | 75    0.897  | 100   0      | 
  low        0     100    | 20    78.6   | 40    50     | 50    12.5   | 100   0      | 
  medium     0     100    | 10    21.4   | 100   0      | 

-------------------------------------------------------------------------------

For GHG:       Total GHG - CO2 Emission (Kg/h
-------

Confusion:
  ...............Predicted..............
  very l    low   medium    high  very h    Actual
  ------  ------  ------  ------  ------    ------
     217       3       0       0       0    very low
      52       1       0       0       0    low 
      18       0       0       0       0    medium
       9       0       0       0       0    high
       0       0       0       0       0    very high

Testing Real Value:
  Absolute error:      mean = 5309         max = 1.429e+04     rms = 6171
  Relative error:      mean = 91.81 %      max = 569.2 %
  Error / std dev:     mean = 63.67 %      max = 152.1 %
  Distribution within:  0-1 std dev      1-2 std dev     2-3 std dev     >3 std dev
                        86.7 %           13.3 %          0 %             0 %

Error rate = 27.33%

Scoring Rule Results:
  Logarithmic loss = 0.927
  Quadratic loss   = 0.4764
  Spherical payoff = 0.7229

Calibration:
  very low   0-30:     65.8 | 30-50:    63.5 | 50-60:    72   | 60-70:    78   | 70-100:   96.8 | 
  low        0-15:     5.45 | 15-20:    15.2 | 20-25:    18.1 | 25-30:    24.6 | 30-100:   46.2 | 
  medium     0-5:      0    | 5-10:     2.38 | 10-15:    3.7  | 15-25:    12.5 | 25-100:   40   | 
  high       0-5:      0    | 5-10:     0    | 10-20:    2    | 20-25:    18.2 | 
  very high  0-5:      0    | 5-10:     0    | 10-20:    0    | 20-100:   0    | 
  Total      0-5:      0    | 5-10:     0.557| 10-15:    4.65 | 15-20:    11.6 | 20-25:    19.4 | 25-30:    31.7 | 30-40:    56.8 | 40-50:    65.1 | 50-60:    72   | 60-70:    78   | 
             70-100:   96.8 | 

Times Surprised (percentage):
               .................Predicted Probability....................
  State        < 1%             < 10%             > 90%             > 99%
  -----        ----             -----             -----             -----
  very low     0.00 (0/0)       0.00 (0/0)        0.00 (0/0)        0.00 (0/0)
  low          0.00 (0/0)       0.00 (0/28)       0.00 (0/0)        0.00 (0/0)
  medium       0.00 (0/0)       1.59 (2/126)      0.00 (0/0)        0.00 (0/0)
  high         0.00 (0/0)       0.00 (0/206)      0.00 (0/0)        0.00 (0/0)
  very high    0.00 (0/0)       0.00 (0/231)      0.00 (0/0)        0.00 (0/0)
  Total        0.00 (0/0)       0.34 (2/591)      0.00 (0/0)        0.00 (0/0)

Sensitivity of Test:
  very low   0     100    | 25    92.7   | 30    88.6   | 40    79.5   | 50    67.3   | 60    42.7   | 70    13.6   | 75    8.64   | 80    0      | 100   0      | 
  low        0     100    | 20    75.5   | 25    39.6   | 30    11.3   | 100   0      | 
  medium     0     100    | 20    44.4   | 30    0      | 100   0      | 
  high       0     100    | 25    0      | 100   0      | 

-------------------------------------------------------------------------------
Save File As:  C:\Users\qaisa\Desktop\P3 - DSSAT sim - BBN - (PDPG-6,7,8) with SOC variation\Paper three - to publish\P3 - Frontier (1st revision submission)\supplementary material\K-Fold Cross Validation\3.txt
