# Supplementary material for: Bayesian model of tilling wheat confronting climatic and sustainability challenges
Source: Front Artif Intell. 2024 Aug 27;7:1402098. doi: 10.3389/frai.2024.1402098 (PMC11385300; doi:10.3389/frai.2024.1402098)
Supplement: Supplementary file 1 [file Presentation_1.zip › supplementary material/K-FoldCV4 - Results.txt]

Read 300 cases, and used 300 of them to test net.

For HWAD:       Crop Yield - (HWAD) kg/ha 
--------

Confusion:
  ...............Predicted..............
  very l     low  medium    high  very h    Actual
  ------  ------  ------  ------  ------    ------
      18      32       2       0       0    very low 
       6      48      10       0       0    low
       0      26      70       4       0    medium
       0       0      34      38       0    high
       0       0       1       9       2    very high

Testing Real Value:
  Absolute error:      mean = 747.4        max = 3415          rms = 944.1
  Relative error:      mean = 31.84 %      max = 351 %
  Error / std dev:     mean = 64.65 %      max = 268.7 %
  Distribution within:  0-1 std dev      1-2 std dev     2-3 std dev     >3 std dev
                        75 %             24 %            1 %             0 %

Error rate = 41.33%

Scoring Rule Results:
  Logarithmic loss = 1.086
  Quadratic loss   = 0.6139
  Spherical payoff = 0.6278

Calibration:
  very low   0-1:      1.19 | 1-10:     29.6 | 10-100:   75   | 
  low        0-2:      0    | 2-20:     11.3 | 20-70:    45.3 | 
  medium     0-30:     16.4 | 30-50:    59.8 | 
  high       0-0.5:    0    | 0.5-40:   24.1 | 40-50:    71.7 | 
  very high  0-0.5:    0    | 0.5-1:    0.709| 1-30:     17.6 | 30-100:   100  | 
  Total      0-0.5:    0    | 0.5-1:    0.84 | 1-2:      0    | 2-10:     28.8 | 10-20:    8.55 | 20-30:    18.8 | 30-40:    29.1 | 40-50:    64   | 50-70:    45.3 | 70-100:   75   | 

Times Surprised (percentage):
               .................Predicted Probability....................
  State        < 1%             < 10%             > 90%             > 99%
  -----        ----             -----             -----             -----
  very low     1.19 (2/168)    12.32 (34/276)     0.00 (0/0)        0.00 (0/0)
  low          0.00 (0/0)       7.79 (6/77)       0.00 (0/0)        0.00 (0/0)
  medium       0.00 (0/24)      0.00 (0/26)       0.00 (0/0)        0.00 (0/0)
  high         0.00 (0/130)     0.00 (0/130)      0.00 (0/0)        0.00 (0/0)
  very high    0.40 (1/247)     0.40 (1/247)      0.00 (0/0)        0.00 (0/0)
  Total        0.53 (3/569)     5.42 (41/756)     0.00 (0/0)        0.00 (0/0)

Sensitivity of Test:
  very low   0     100    | 10    34.6   | 90    0      | 100   0      | 
  low        0     100    | 20    75     | 70    0      | 100   0      | 
  medium     0     100    | 30    70     | 50    0      | 100   0      | 
  high       0     100    | 40    52.8   | 50    0      | 100   0      | 
  very high  0     100    | 30    16.7   | 100   0      | 

-------------------------------------------------------------------------------

For ROFC:       Runoff - (ROFC) mm
--------

Confusion:
  ...............Predicted..............
  very l     low  medium    high  very h    Actual
  ------  ------  ------  ------  ------    ------
     158      27       0       0       0    very low 
      54      34       0       0       0    low
       6      16       0       0       0    medium
       0       5       0       0       0    high
       0       0       0       0       0    very high

Testing Real Value:
  Absolute error:      mean = 7.269        max = 21            rms = 8.938
  Error / std dev:     mean = 71.81 %      max = 201.5 %
  Distribution within:  0-1 std dev      1-2 std dev     2-3 std dev     >3 std dev
                        72 %             27.7 %          0.333 %         0 %

Error rate = 36%

Scoring Rule Results:
  Logarithmic loss = 1.066
  Quadratic loss   = 0.568
  Spherical payoff = 0.6506

Calibration:
  very low   0-20:     27   | 20-25:    61.5 | 25-50:    66.1 | 50-60:    54.4 | 60-70:    82.5 | 70-100:   80   | 
  low        0-20:     10.9 | 20-25:    20.8 | 25-30:    32.5 | 30-40:    37   | 40-60:    40.9 | 60-100:   50   | 
  medium     0-10:     3.25 | 10-15:    1.72 | 15-20:    11.1 | 20-25:    10   | 25-100:   24.2 | 
  high       0-5:      1.06 | 5-10:     2.56 | 10-15:    0    | 15-25:    2.13 | 
  very high  0-5:      0    | 5-10:     0    | 10-25:    0    | 
  Total      0-2:      0    | 2-5:      0.725| 5-10:     3.3  | 10-15:    5.44 | 15-20:    11.8 | 20-25:    25.6 | 25-30:    28.8 | 30-40:    41.6 | 40-50:    54.2 | 50-60:    51.3 | 
             60-70:    79.4 | 70-100:   80   | 

Times Surprised (percentage):
               .................Predicted Probability....................
  State        < 1%             < 10%             > 90%             > 99%
  -----        ----             -----             -----             -----
  very low     0.00 (0/0)      15.00 (3/20)       0.00 (0/0)        0.00 (0/0)
  low          0.00 (0/0)       0.00 (0/0)        0.00 (0/0)        0.00 (0/0)
  medium       0.00 (0/0)       3.25 (4/123)      0.00 (0/0)        0.00 (0/0)
  high         0.00 (0/0)       1.90 (4/211)      0.00 (0/0)        0.00 (0/0)
  very high    0.00 (0/0)       0.00 (0/248)      0.00 (0/0)        0.00 (0/0)
  Total        0.00 (0/0)       1.83 (11/602)     0.00 (0/0)        0.00 (0/0)

Sensitivity of Test:
  very low   0     100    | 20    94.6   | 25    68.6   | 40    64.3   | 50    48.6   | 60    31.9   | 70    6.49   | 85    0      | 100   0      | 
  low        0     100    | 25    77.3   | 30    62.5   | 40    23.9   | 50    12.5   | 60    3.41   | 100   0      | 
  medium     0     100    | 20    59.1   | 30    0      | 100   0      | 

-------------------------------------------------------------------------------

For GHG:       Total GHG - CO2 Emission (Kg/h
-------

Confusion:
  ...............Predicted..............
  very l    low   medium    high  very h    Actual
  ------  ------  ------  ------  ------    ------
     205       4       0       0       0    very low
      60       2       0       0       0    low 
      20       1       0       0       0    medium
       6       1       0       0       0    high
       1       0       0       0       0    very high

Testing Real Value:
  Absolute error:      mean = 5244         max = 1.816e+04     rms = 5982
  Relative error:      mean = 89.87 %      max = 412 %
  Error / std dev:     mean = 61.5 %       max = 193.2 %
  Distribution within:  0-1 std dev      1-2 std dev     2-3 std dev     >3 std dev
                        91.3 %           8.67 %          0 %             0 %

Error rate = 31%

Scoring Rule Results:
  Logarithmic loss = 0.9504
  Quadratic loss   = 0.4828
  Spherical payoff = 0.72

Calibration:
  very low   0-40:     50.8 | 40-60:    65.6 | 60-70:    83.1 | 70-80:    87.2 | 
  low        0-10:     9.62 | 10-15:    16.3 | 15-25:    21.4 | 25-30:    31.1 | 30-50:    30.8 | 
  medium     0-10:     4.76 | 10-15:    4.17 | 15-25:    16.3 | 25-100:   17.6 | 
  high       0-5:      0    | 5-10:     0.633| 10-15:    2.78 | 15-100:   18.2 | 
  very high  0-5:      0    | 5-10:     0    | 10-15:    1.2  | 15-100:   0    | 
  Total      0-5:      0    | 5-10:     2.69 | 10-15:    6.19 | 15-20:    12.5 | 20-25:    23   | 25-30:    28.6 | 30-40:    43.2 | 40-50:    57.1 | 50-60:    65.4 | 60-70:    83.1 | 
             70-80:    87.2 | 

Times Surprised (percentage):
               .................Predicted Probability....................
  State        < 1%             < 10%             > 90%             > 99%
  -----        ----             -----             -----             -----
  very low     0.00 (0/0)       0.00 (0/0)        0.00 (0/0)        0.00 (0/0)
  low          0.00 (0/0)       9.62 (5/52)       0.00 (0/0)        0.00 (0/0)
  medium       0.00 (0/0)       4.76 (8/168)      0.00 (0/0)        0.00 (0/0)
  high         0.00 (0/0)       0.49 (1/206)      0.00 (0/0)        0.00 (0/0)
  very high    0.00 (0/0)       0.00 (0/212)      0.00 (0/0)        0.00 (0/0)
  Total        0.00 (0/0)       2.19 (14/638)     0.00 (0/0)        0.00 (0/0)

Sensitivity of Test:
  very low   0     100    | 40    85.6   | 50    77     | 60    44.5   | 70    16.3   | 75    12.4   | 80    0      | 100   0      | 
  low        0     100    | 15    71     | 25    41.9   | 30    19.4   | 40    3.23   | 100   0      | 
  medium     0     100    | 10    61.9   | 25    14.3   | 100   0      | 

-------------------------------------------------------------------------------
Save File As:  C:\Users\qaisa\Desktop\P3 - DSSAT sim - BBN - (PDPG-6,7,8) with SOC variation\Paper three - to publish\P3 - Frontier (1st revision submission)\supplementary material\K-Fold Cross Validation\4.txt
