# Supplementary material for: Bayesian model of tilling wheat confronting climatic and sustainability challenges
Source: Front Artif Intell. 2024 Aug 27;7:1402098. doi: 10.3389/frai.2024.1402098 (PMC11385300; doi:10.3389/frai.2024.1402098)
Supplement: Supplementary file 1 [file Presentation_1.zip › supplementary material/weather.indicies.txt]

*WEATHER MODULE DAILY OUTPUT FILE

*DSSAT Cropping System Model Ver. 4.8.0.027 -release  FEB 20, 2024 14:36:51

*RUN   1        : 210 KG N/HA               CSCER048 RDCT7401    8
 MODEL          : CSCER048 - Wheat
 EXPERIMENT     : RDCT7401 WH N RESPONSE,ROTHAMSTED  8FE(N)  (DSSAT3)
 DATA PATH      : C:\DSSAT48\Wheat\
 TREATMENT  8   : 210 KG N/HA               CSCER048
  
@YEAR DOY   DAS   PRED  DAYLD   TWLD   SRAD   PARD   CLDD   TMXD   TMND   TAVD   TDYD   TDWD   TGAD   TGRD   WDSD   CO2D   VPDF    VPD  OZON7   WDATE
 1974 305     1    0.3    9.3   10.8    3.1    6.2   0.66   10.5    1.9    5.7    7.4    1.9    5.7    7.4   86.4  330.5   0.00   0.00 -99.00 1974305
 1974 306     2    1.7    9.3   10.7    2.5    5.0   0.72   11.6    4.5    7.6    9.0    4.5    7.6    9.0   86.4  330.5   0.00   0.00 -99.00 1974306
 1974 307     3    2.8    9.2   10.7    4.3    8.6   0.51   10.3    5.8    7.8    8.6    5.8    7.8    8.6   86.4  330.5   0.00   0.00 -99.00 1974307
 1974 308     4    0.0    9.2   10.6    3.9    7.8   0.55    9.2    4.5    6.6    7.5    4.5    6.6    7.5   86.4  330.5   0.00   0.00 -99.00 1974308
 1974 309     5    0.0    9.1   10.6    4.9    9.8   0.42    9.6    5.0    7.0    7.9    5.0    7.0    7.9   86.4  330.5   0.00   0.00 -99.00 1974309
 1974 310     6    0.2    9.0   10.5    4.2    8.4   0.49   10.1    3.5    6.4    7.6    3.5    6.4    7.6   86.4  330.5   0.00   0.00 -99.00 1974310
 1974 311     7    0.9    9.0   10.5    1.0    2.0   0.88   11.4    7.5    9.2    9.9    7.5    9.2    9.9   86.4  330.5   0.00   0.00 -99.00 1974311
 1974 312     8    0.0    8.9   10.4    1.7    3.4   0.79   12.1    8.0    9.8   10.6    8.0    9.8   10.6   86.4  330.5   0.00   0.00 -99.00 1974312
 1974 313     9    3.2    8.9   10.4    1.1    2.2   0.86   13.4    7.5   10.1   11.2    7.5   10.1   11.2   86.4  330.5   0.00   0.00 -99.00 1974313
 1974 314    10    1.5    8.8   10.3    4.4    8.8   0.43   10.8    4.4    7.2    8.4    4.4    7.2    8.4   86.4  330.5   0.00   0.00 -99.00 1974314
 1974 315    11   12.0    8.8   10.3    1.0    2.0   0.87   10.0    6.8    8.2    8.8    6.8    8.2    8.8   86.4  330.5   0.00   0.00 -99.00 1974315
 1974 316    12    1.0    8.7   10.2    4.6    9.2   0.38    8.9    2.5    5.3    6.4    2.5    5.3    6.4   86.4  330.5   0.00   0.00 -99.00 1974316
 1974 317    13   17.9    8.7   10.2    1.0    2.0   0.86   11.4    3.1    6.7    8.2    3.1    6.7    8.2   86.4  330.5   0.00   0.00 -99.00 1974317
 1974 318    14   10.4    8.6   10.1    3.5    7.0   0.51   11.7    7.8    9.5   10.2    7.8    9.5   10.2   86.4  330.5   0.00   0.00 -99.00 1974318
 1974 319    15    4.7    8.6   10.1    4.3    8.6   0.39   11.8    6.6    8.9    9.8    6.6    8.9    9.8   86.4  330.5   0.00   0.00 -99.00 1974319
 1974 320    16    6.3    8.5   10.0    4.5    9.0   0.35    9.9    6.0    7.7    8.4    6.0    7.7    8.4   86.4  330.5   0.00   0.00 -99.00 1974320
 1974 321    17   30.0    8.5   10.0    3.7    7.4   0.46   10.0    2.5    5.7    7.0    2.5    5.7    7.0   86.4  330.5   0.00   0.00 -99.00 1974321
 1974 322    18    2.3    8.4    9.9    1.0    2.0   0.85    6.2    5.7    5.9    6.0    5.7    5.9    6.0   86.4  330.5   0.00   0.00 -99.00 1974322
 1974 323    19    9.2    8.4    9.9    5.1   10.2   0.23    9.0    2.5    5.3    6.4    2.5    5.3    6.4   86.4  330.5   0.00   0.00 -99.00 1974323
 1974 324    20    8.4    8.3    9.9    1.4    2.8   0.78    9.3    1.5    4.9    6.2    1.5    4.9    6.2   86.4  330.5   0.00   0.00 -99.00 1974324
 1974 325    21   24.9    8.3    9.8    1.2    2.4   0.81    9.8    5.9    7.6    8.2    5.9    7.6    8.2   86.4  330.5   0.00   0.00 -99.00 1974325
 1974 326    22    0.0    8.3    9.8    1.2    2.4   0.81   10.4    7.5    8.7    9.2    7.5    8.7    9.2   86.4  330.5   0.00   0.00 -99.00 1974326
 1974 327    23    0.3    8.2    9.7    1.8    3.6   0.71   11.0    5.6    7.9    8.8    5.6    7.9    8.8   86.4  330.5   0.00   0.00 -99.00 1974327
 1974 328    24    0.6    8.2    9.7    1.1    2.2   0.82    9.9    3.1    6.0    7.1    3.1    6.0    7.1   86.4  330.5   0.00   0.00 -99.00 1974328
 1974 329    25    0.0    8.1    9.7    4.8    9.6   0.20    8.3    5.0    6.4    7.0    5.0    6.4    7.0   86.4  330.5   0.00   0.00 -99.00 1974329
 1974 330    26    0.2    8.1    9.6    2.2    4.4   0.63    8.5    3.5    5.6    6.5    3.5    5.6    6.5   86.4  330.5   0.00   0.00 -99.00 1974330
 1974 331    27    0.4    8.1    9.6    1.9    3.8   0.68   10.7    0.6    4.9    6.6    0.6    4.9    6.6   86.4  330.5   0.00   0.00 -99.00 1974331
 1974 332    28    0.1    8.0    9.6    2.3    4.6   0.60    8.9    4.1    6.1    6.9    4.1    6.1    6.9   86.4  330.5   0.00   0.00 -99.00 1974332
 1974 333    29    4.2    8.0    9.5    4.0    8.0   0.30    9.9    4.1    6.6    7.7    4.1    6.6    7.7   86.4  330.5   0.00   0.00 -99.00 1974333
 1974 334    30    0.0    8.0    9.5    2.6    5.2   0.54   12.1    4.5    7.7    9.2    4.5    7.7    9.2   86.4  330.5   0.00   0.00 -99.00 1974334
 1974 335    31    0.0    7.9    9.5    1.0    2.0   0.82   12.5    7.7    9.7   10.6    7.7    9.7   10.6   86.4  330.5   0.00   0.00 -99.00 1974335
 1974 336    32    0.0    7.9    9.5    1.3    2.6   0.76   12.6    9.0   10.5   11.2    9.0   10.5   11.2   86.4  330.5   0.00   0.00 -99.00 1974336
 1974 337    33    0.0    7.9    9.4    1.3    2.6   0.76   11.5   11.0   11.2   11.3   11.0   11.2   11.3   86.4  330.5   0.00   0.00 -99.00 1974337
 1974 338    34    0.0    7.8    9.4    2.6    5.2   0.52   11.1    9.2   10.0   10.4    9.2   10.0   10.4   86.4  330.5   0.00   0.00 -99.00 1974338
 1974 339    35    0.0    7.8    9.4    2.6    5.2   0.51    8.9    5.2    6.8    7.4    5.2    6.8    7.4   86.4  330.5   0.00   0.00 -99.00 1974339
 1974 340    36    0.0    7.8    9.4    1.8    3.6   0.66   11.0    6.3    8.3    9.1    6.3    8.3    9.1   86.4  330.5   0.00   0.00 -99.00 1974340
 1974 341    37    0.0    7.8    9.3    1.3    2.6   0.75   12.2    7.8    9.7   10.5    7.8    9.7   10.5   86.4  330.5   0.00   0.00 -99.00 1974341
 1974 342    38    0.1    7.7    9.3    1.0    2.0   0.81   10.6    9.5   10.0   10.2    9.5   10.0   10.2   86.4  330.5   0.00   0.00 -99.00 1974342
 1974 343    39    0.0    7.7    9.3    1.9    3.8   0.63    8.6    6.6    7.4    7.8    6.6    7.4    7.8   86.4  330.5   0.00   0.00 -99.00 1974343
 1974 344    40    4.2    7.7    9.3    3.2    6.4   0.38    8.2   -0.4    3.2    4.8   -0.4    3.2    4.8   86.4  330.5   0.00   0.00 -99.00 1974344
 1974 345    41    1.4    7.7    9.3    3.7    7.4   0.27    5.1    2.0    3.3    3.9    2.0    3.3    3.9   86.4  330.5   0.00   0.00 -99.00 1974345
 1974 346    42    0.4    7.7    9.3    1.0    2.0   0.80    9.9    1.3    4.9    6.5    1.3    4.9    6.5   86.4  330.5   0.00   0.00 -99.00 1974346
 1974 347    43    0.0    7.7    9.2    3.3    6.6   0.34    8.3    0.6    3.8    5.2    0.6    3.8    5.2   86.4  330.5   0.00   0.00 -99.00 1974347
 1974 348    44    0.3    7.6    9.2    1.8    3.6   0.64   10.0    0.7    4.6    6.3    0.7    4.6    6.3   86.4  330.5   0.00   0.00 -99.00 1974348
 1974 349    45    0.2    7.6    9.2    3.5    7.0   0.30    8.4    2.5    5.0    6.0    2.5    5.0    6.0   86.4  330.6   0.00   0.00 -99.00 1974349
 1974 350    46    0.5    7.6    9.2    1.0    2.0   0.80   10.9    3.4    6.6    7.9    3.4    6.6    7.9   86.4  330.6   0.00   0.00 -99.00 1974350
 1974 351    47    0.0    7.6    9.2    3.9    7.8   0.21    7.4    4.0    5.4    6.0    4.0    5.4    6.0   86.4  330.6   0.00   0.00 -99.00 1974351
 1974 352    48    0.2    7.6    9.2    2.3    4.6   0.53    8.9    3.7    5.9    6.8    3.7    5.9    6.8   86.4  330.6   0.00   0.00 -99.00 1974352
 1974 353    49    0.0    7.6    9.2    1.0    2.0   0.80   10.3    4.3    6.8    7.9    4.3    6.8    7.9   86.4  330.6   0.00   0.00 -99.00 1974353
 1974 354    50    0.0    7.6    9.2    1.9    3.8   0.61   12.1    8.0    9.7   10.5    8.0    9.7   10.5   86.4  330.6   0.00   0.00 -99.00 1974354
 1974 355    51    1.6    7.6    9.2    1.0    2.0   0.80   11.2    9.5   10.2   10.5    9.5   10.2   10.5   86.4  330.6   0.00   0.00 -99.00 1974355
 1974 356    52    0.9    7.6    9.2    1.6    3.2   0.68   12.4    9.5   10.7   11.2    9.5   10.7   11.2   86.4  330.6   0.00   0.00 -99.00 1974356
 1974 357    53    0.3    7.6    9.2    2.9    5.8   0.41   12.0    9.6   10.6   11.0    9.6   10.6   11.0   86.4  330.6   0.00   0.00 -99.00 1974357
 1974 358    54    1.1    7.6    9.2    2.9    5.8   0.41    9.4    6.8    7.9    8.4    6.8    7.9    8.4   86.4  330.6   0.00   0.00 -99.00 1974358
 1974 359    55    7.6    7.6    9.2    1.0    2.0   0.80   12.9    1.7    6.4    8.4    1.7    6.4    8.4   86.4  330.6   0.00   0.00 -99.00 1974359
 1974 360    56    8.4    7.6    9.2    1.3    2.6   0.74   11.1    6.9    8.7    9.4    6.9    8.7    9.4   86.4  330.6   0.00   0.00 -99.00 1974360
 1974 361    57    2.8    7.6    9.2    1.5    3.0   0.70   14.0    7.1   10.0   11.2    7.1   10.0   11.2   86.4  330.6   0.00   0.00 -99.00 1974361
 1974 362    58    0.5    7.6    9.2    1.2    2.4   0.76   14.0    7.7   10.4   11.5    7.7   10.4   11.5   86.4  330.6   0.00   0.00 -99.00 1974362
 1974 363    59    0.0    7.7    9.2    3.2    6.4   0.36   11.3   10.5   10.8   11.0   10.5   10.8   11.0   86.4  330.6   0.00   0.00 -99.00 1974363
 1974 364    60    0.0    7.7    9.2    3.3    6.6   0.35    7.6    1.0    3.8    5.0    1.0    3.8    5.0   86.4  330.6   0.00   0.00 -99.00 1974364
 1974 365    61    0.0    7.7    9.2    2.0    4.0   0.61    8.9    1.7    4.7    6.0    1.7    4.7    6.0   86.4  330.6   0.00   0.00 -99.00 1974365
 1975 001    62    1.3    7.7    9.3    1.1    2.2   0.79    8.7    6.1    7.2    7.7    6.1    7.2    7.7   86.4  330.6   0.00   0.00 -99.00 1975001
 1975 002    63    0.0    7.7    9.3    1.1    2.2   0.79    9.2    7.1    8.0    8.4    7.1    8.0    8.4   86.4  330.6   0.00   0.00 -99.00 1975002
 1975 003    64    0.0    7.7    9.3    1.7    3.4   0.67    9.5    6.4    7.7    8.3    6.4    7.7    8.3   86.4  330.6   0.00   0.00 -99.00 1975003
 1975 004    65    0.0    7.8    9.3    3.2    6.4   0.39    8.5    1.2    4.3    5.6    1.2    4.3    5.6   86.4  330.6   0.00   0.00 -99.00 1975004
 1975 005    66    0.0    7.8    9.3    1.0    2.0   0.81   10.4    2.6    5.9    7.3    2.6    5.9    7.3   86.4  330.6   0.00   0.00 -99.00 1975005
 1975 006    67    1.5    7.8    9.3    1.0    2.0   0.81   10.0    8.4    9.1    9.4    8.4    9.1    9.4   86.4  330.6   0.00   0.00 -99.00 1975006
 1975 007    68    0.6    7.8    9.4    2.1    4.2   0.61    8.9    5.6    7.0    7.6    5.6    7.0    7.6   86.4  330.6   0.00   0.00 -99.00 1975007
 1975 008    69    0.0    7.9    9.4    1.6    3.2   0.71    9.4    6.5    7.7    8.3    6.5    7.7    8.3   86.4  330.6   0.00   0.00 -99.00 1975008
 1975 009    70    0.0    7.9    9.4    1.0    2.0   0.82    9.3    8.0    8.6    8.8    8.0    8.6    8.8   86.4  330.6   0.00   0.00 -99.00 1975009
 1975 010    71    0.0    7.9    9.4    1.0    2.0   0.82   10.5    7.7    8.9    9.4    7.7    8.9    9.4   86.4  330.6   0.00   0.00 -99.00 1975010
 1975 011    72    0.0    8.0    9.5    2.0    4.0   0.65   12.5    7.4    9.6   10.5    7.4    9.6   10.5   86.4  330.6   0.00   0.00 -99.00 1975011
 1975 012    73    6.4    8.0    9.5    1.0    2.0   0.83   10.0    7.2    8.4    8.9    7.2    8.4    8.9   86.4  330.6   0.00   0.00 -99.00 1975012
 1975 013    74    0.3    8.0    9.5    2.4    4.8   0.59   10.0    4.0    6.6    7.5    4.0    6.6    7.5   86.4  330.6   0.00   0.00 -99.00 1975013
 1975 014    75    3.2    8.1    9.5    1.7    3.4   0.71   11.7    5.6    8.2    9.2    5.6    8.2    9.2   86.4  330.6   0.00   0.00 -99.00 1975014
 1975 015    76    1.6    8.1    9.6    3.2    6.4   0.46   13.5    4.6    8.4    9.9    4.6    8.4    9.9   86.4  330.7   0.00   0.00 -99.00 1975015
 1975 016    77    5.6    8.1    9.6    3.1    6.2   0.49    7.0    3.4    4.9    5.5    3.4    4.9    5.5   86.4  330.7   0.00   0.00 -99.00 1975016
 1975 017    78    0.4    8.2    9.6    2.8    5.6   0.54    7.7    3.0    5.0    5.8    3.0    5.0    5.8   86.4  330.7   0.00   0.00 -99.00 1975017
 1975 018    79   14.3    8.2    9.7    1.0    2.0   0.84    5.2    2.0    3.4    3.9    2.0    3.4    3.9   86.4  330.7   0.00   0.00 -99.00 1975018
 1975 019    80    7.0    8.3    9.7    5.0   10.0   0.21    8.5   -1.3    2.9    4.6   -1.3    2.9    4.6   86.4  330.7   0.00   0.00 -99.00 1975019
 1975 020    81   13.4    8.3    9.7    1.0    2.0   0.84    8.4    0.5    3.9    5.2    0.5    3.9    5.2   86.4  330.7   0.00   0.00 -99.00 1975020
 1975 021    82    2.8    8.3    9.8    4.8    9.6   0.26   10.0    2.1    5.5    6.8    2.1    5.5    6.8   86.4  330.7   0.00   0.00 -99.00 1975021
 1975 022    83    1.9    8.4    9.8    1.0    2.0   0.85   10.6    4.4    7.1    8.1    4.4    7.1    8.1   86.4  330.7   0.00   0.00 -99.00 1975022
 1975 023    84    0.5    8.4    9.9    2.8    5.6   0.58    9.0    2.9    5.5    6.6    2.9    5.5    6.6   86.4  330.7   0.00   0.00 -99.00 1975023
 1975 024    85    4.1    8.5    9.9    3.5    7.0   0.49   10.8    3.8    6.8    8.0    3.8    6.8    8.0   86.4  330.7   0.00   0.00 -99.00 1975024
 1975 025    86    0.4    8.5    9.9    3.0    6.0   0.57   11.7    3.6    7.1    8.5    3.6    7.1    8.5   86.4  330.7   0.00   0.00 -99.00 1975025
 1975 026    87   12.3    8.6   10.0    3.8    7.6   0.46   11.4   -0.9    4.4    6.6   -0.9    4.4    6.6   86.4  330.7   0.00   0.00 -99.00 1975026
 1975 027    88    4.4    8.6   10.0    1.4    2.8   0.81    9.2    1.5    4.8    6.2    1.5    4.8    6.2   86.4  330.7   0.00   0.00 -99.00 1975027
 1975 028    89    6.4    8.7   10.1    1.0    2.0   0.86    8.4    2.4    5.0    6.1    2.4    5.0    6.1   86.4  330.7   0.00   0.00 -99.00 1975028
 1975 029    90    2.1    8.7   10.1    1.3    2.6   0.83   11.7    2.6    6.6    8.2    2.6    6.6    8.2   86.4  330.7   0.00   0.00 -99.00 1975029
 1975 030    91    5.5    8.8   10.2    1.6    3.2   0.79   12.4    4.3    7.8    9.3    4.3    7.8    9.3   86.4  330.7   0.00   0.00 -99.00 1975030
 1975 031    92    0.8    8.8   10.2    3.1    6.2   0.60    9.7    9.4    9.5    9.6    9.4    9.5    9.6   86.4  330.7   0.00   0.00 -99.00 1975031
 1975 032    93    0.1    8.9   10.3    3.4    6.8   0.57   11.2    1.9    6.0    7.7    1.9    6.0    7.7   86.4  330.7   0.00   0.00 -99.00 1975032
 1975 033    94    0.0    8.9   10.3    1.9    3.8   0.76    7.7    0.9    3.9    5.1    0.9    3.9    5.1   86.4  330.7   0.00   0.00 -99.00 1975033
 1975 034    95    0.0    9.0   10.3    1.5    3.0   0.82    6.9    2.4    4.4    5.2    2.4    4.4    5.2   86.4  330.7   0.00   0.00 -99.00 1975034
 1975 035    96    0.0    9.0   10.4    1.8    3.6   0.78    4.6    3.5    4.0    4.2    3.5    4.0    4.2   86.4  330.7   0.00   0.00 -99.00 1975035
 1975 036    97    0.0    9.1   10.4    4.1    8.2   0.51    5.4    3.5    4.3    4.7    3.5    4.3    4.7   86.4  330.7   0.00   0.00 -99.00 1975036
 1975 037    98    0.0    9.2   10.5    3.7    7.4   0.57    7.6    0.3    3.5    4.9    0.3    3.5    4.9   86.4  330.7   0.00   0.00 -99.00 1975037
 1975 038    99    0.0    9.2   10.6    4.0    8.0   0.54    9.5    2.6    5.7    7.0    2.6    5.7    7.0   86.4  330.7   0.00   0.00 -99.00 1975038
 1975 039   100    0.0    9.3   10.6    4.7    9.4   0.47    7.1    3.2    4.9    5.7    3.2    4.9    5.7   86.4  330.7   0.00   0.00 -99.00 1975039
 1975 040   101    0.0    9.3   10.7    6.1   12.2   0.33    7.5    1.1    3.9    5.2    1.1    3.9    5.2   86.4  330.7   0.00   0.00 -99.00 1975040
 1975 041   102    0.6    9.4   10.7    1.5    3.0   0.84    7.9   -1.1    2.9    4.6   -1.1    2.9    4.6   86.4  330.7   0.00   0.00 -99.00 1975041
 1975 042   103    3.5    9.4   10.8    1.1    2.2   0.88    8.9    1.8    5.0    6.3    1.8    5.0    6.3   86.4  330.7   0.00   0.00 -99.00 1975042
 1975 043   104    6.5    9.5   10.8    3.0    6.0   0.69    9.7    7.0    8.2    8.7    7.0    8.2    8.7   86.4  330.7   0.00   0.00 -99.00 1975043
 1975 044   105    0.4    9.6   10.9    6.8   13.6   0.30    9.2    4.7    6.7    7.6    4.7    6.7    7.6   86.4  330.7   0.00   0.00 -99.00 1975044
 1975 045   106    7.4    9.6   10.9    4.1    8.2   0.59    7.0   -0.6    2.8    4.3   -0.6    2.8    4.3   86.4  330.8   0.00   0.00 -99.00 1975045
 1975 046   107    1.4    9.7   11.0    1.1    2.2   0.89    3.9    1.0    2.3    2.9    1.0    2.3    2.9   86.4  330.8   0.00   0.00 -99.00 1975046
 1975 047   108    0.2    9.7   11.0    2.7    5.4   0.74    8.9   -0.6    3.7    5.6   -0.6    3.7    5.6   86.4  330.8   0.00   0.00 -99.00 1975047
 1975 048   109    1.0    9.8   11.1    2.0    4.0   0.81   12.0    0.7    5.8    8.1    0.7    5.8    8.1   86.4  330.8   0.00   0.00 -99.00 1975048
 1975 049   110    7.2    9.9   11.2    2.2    4.4   0.79    7.6    4.6    5.9    6.6    4.6    5.9    6.6   86.4  330.8   0.00   0.00 -99.00 1975049
 1975 050   111    0.0    9.9   11.2    8.2   16.4   0.25    7.5    2.0    4.5    5.6    2.0    4.5    5.6   86.4  330.8   0.00   0.00 -99.00 1975050
 1975 051   112    0.0   10.0   11.3    6.2   12.4   0.44    7.6    0.2    3.5    5.1    0.2    3.5    5.1   86.4  330.8   0.00   0.00 -99.00 1975051
 1975 052   113    0.0   10.1   11.3    7.9   15.8   0.30    8.1    1.6    4.5    5.7    1.6    4.5    5.7   86.4  330.8   0.00   0.00 -99.00 1975052
 1975 053   114    0.1   10.1   11.4    8.2   16.4   0.29   11.1   -2.2    3.8    6.1   -2.2    3.8    6.1   86.4  330.8   0.00   0.00 -99.00 1975053
 1975 054   115    0.1   10.2   11.5    3.6    7.2   0.69    7.5    0.5    3.7    4.9    0.5    3.7    4.9   86.4  330.8   0.00   0.00 -99.00 1975054
 1975 055   116    0.0   10.3   11.5    8.4   16.8   0.29   11.4   -0.5    4.9    7.0   -0.5    4.9    7.0   86.4  330.8   0.00   0.00 -99.00 1975055
 1975 056   117    0.0   10.3   11.6    3.9    7.8   0.68    7.6    0.0    3.5    4.8    0.0    3.5    4.8   86.4  330.8   0.00   0.00 -99.00 1975056
 1975 057   118    0.0   10.4   11.6    8.0   16.0   0.35   10.0    1.4    5.3    6.9    1.4    5.3    6.9   86.4  330.8   0.00   0.00 -99.00 1975057
 1975 058   119    0.0   10.4   11.7   10.4   20.8   0.17   11.9   -1.4    4.7    7.1   -1.4    4.7    7.1   86.4  330.8   0.00   0.00 -99.00 1975058
 1975 059   120    0.0   10.5   11.8    9.2   18.4   0.28   12.3    0.1    5.7    7.9    0.1    5.7    7.9   86.4  330.8   0.00   0.00 -99.00 1975059
 1975 060   121    0.2   10.6   11.8    4.8    9.6   0.63   12.9    2.0    7.0    9.0    2.0    7.0    9.0   86.4  330.8   0.00   0.00 -99.00 1975060
 1975 061   122    2.1   10.6   11.9    5.2   10.4   0.61   12.0    5.4    8.4    9.6    5.4    8.4    9.6   86.4  330.8   0.00   0.00 -99.00 1975061
 1975 062   123    0.4   10.7   12.0    4.7    9.4   0.65   11.1    7.9    9.4   10.0    7.9    9.4   10.0   86.4  330.8   0.00   0.00 -99.00 1975062
 1975 063   124    6.5   10.8   12.0    6.1   12.2   0.55   11.8    4.0    7.6    9.0    4.0    7.6    9.0   86.4  330.8   0.00   0.00 -99.00 1975063
 1975 064   125    0.1   10.8   12.1    1.8    3.6   0.87    7.5    6.4    6.9    7.1    6.4    6.9    7.1   86.4  330.8   0.00   0.00 -99.00 1975064
 1975 065   126    6.2   10.9   12.1    3.9    7.8   0.72   10.3    1.3    5.5    7.2    1.3    5.5    7.2   86.4  330.8   0.00   0.00 -99.00 1975065
 1975 066   127    4.4   11.0   12.2    5.2   10.4   0.64   11.1    5.0    7.8    9.0    5.0    7.8    9.0   86.4  330.8   0.00   0.00 -99.00 1975066
 1975 067   128   15.3   11.0   12.3    3.8    7.6   0.74    9.0    2.0    5.3    6.6    2.0    5.3    6.6   86.4  330.8   0.00   0.00 -99.00 1975067
 1975 068   129    1.6   11.1   12.3    1.5    3.0   0.90    4.5    3.6    4.0    4.2    3.6    4.0    4.2   86.4  330.8   0.00   0.00 -99.00 1975068
 1975 069   130    0.2   11.2   12.4    3.2    6.4   0.79    6.3    3.0    4.5    5.2    3.0    4.5    5.2   86.4  330.8   0.00   0.00 -99.00 1975069
 1975 070   131    1.3   11.2   12.5    6.8   13.6   0.56    7.8    3.5    5.5    6.3    3.5    5.5    6.3   86.4  330.8   0.00   0.00 -99.00 1975070
 1975 071   132    0.7   11.3   12.5    1.9    3.8   0.88    6.6    4.6    5.5    5.9    4.6    5.5    5.9   86.4  330.8   0.00   0.00 -99.00 1975071
 1975 072   133    6.2   11.4   12.6    1.3    2.6   0.92    5.0    4.0    4.5    4.7    4.0    4.5    4.7   86.4  330.8   0.00   0.00 -99.00 1975072
 1975 073   134    0.0   11.4   12.7    5.9   11.8   0.63    5.2    2.8    3.9    4.4    2.8    3.9    4.4   86.4  330.8   0.00   0.00 -99.00 1975073
 1975 074   135    0.1   11.5   12.7    3.9    7.8   0.76    5.3    1.6    3.3    4.1    1.6    3.3    4.1   86.4  330.8   0.00   0.00 -99.00 1975074
 1975 075   136    0.1   11.6   12.8    8.9   17.8   0.46    6.1    1.6    3.7    4.6    1.6    3.7    4.6   86.4  330.8   0.00   0.00 -99.00 1975075
 1975 076   137    0.0   11.6   12.9   11.7   23.4   0.30    6.4   -1.9    2.0    3.7   -1.9    2.0    3.7   86.4  330.8   0.00   0.00 -99.00 1975076
 1975 077   138    0.2   11.7   12.9   13.3   26.6   0.22    5.4   -0.4    2.4    3.5   -0.4    2.4    3.5   86.4  330.8   0.00   0.00 -99.00 1975077
 1975 078   139    0.2   11.8   13.0    4.0    8.0   0.77    5.1   -0.9    2.0    3.1   -0.9    2.0    3.1   86.4  330.8   0.00   0.00 -99.00 1975078
 1975 079   140    0.0   11.8   13.1    1.1    2.2   0.94    5.3    2.1    3.6    4.3    2.1    3.6    4.3   86.4  330.8   0.00   0.00 -99.00 1975079
 1975 080   141    8.1   11.9   13.1    3.4    6.8   0.81    7.3    4.2    5.7    6.3    4.2    5.7    6.3   86.4  330.8   0.00   0.00 -99.00 1975080
 1975 081   142    0.3   12.0   13.2    6.9   13.8   0.62    9.5    3.6    6.4    7.6    3.6    6.4    7.6   86.4  330.8   0.00   0.00 -99.00 1975081
 1975 082   143    0.0   12.1   13.3   10.4   20.8   0.43    9.7    3.6    6.5    7.5    3.6    6.5    7.5   86.4  330.8   0.00   0.00 -99.00 1975082
 1975 083   144    0.0   12.1   13.3    8.3   16.6   0.55    8.9    5.0    6.9    7.5    5.0    6.9    7.5   86.4  330.8   0.00   0.00 -99.00 1975083
 1975 084   145    0.0   12.2   13.4    6.7   13.4   0.64    8.7    3.5    6.0    6.9    3.5    6.0    6.9   86.4  330.8   0.00   0.00 -99.00 1975084
 1975 085   146   10.7   12.3   13.5    3.0    6.0   0.84    9.0    4.8    6.8    7.5    4.8    6.8    7.5   86.4  330.8   0.00   0.00 -99.00 1975085
 1975 086   147    2.4   12.3   13.5    4.9    9.8   0.75    3.4    0.3    1.8    2.3    0.3    1.8    2.3   86.4  330.8   0.00   0.00 -99.00 1975086
 1975 087   148    0.0   12.4   13.6   15.5   31.0   0.21    6.1   -1.1    2.4    3.6   -1.1    2.4    3.6   86.4  330.8   0.00   0.00 -99.00 1975087
 1975 088   149    0.5   12.5   13.7    8.9   17.8   0.55    7.5   -2.1    2.6    4.2   -2.1    2.6    4.2   86.4  330.8   0.00   0.00 -99.00 1975088
 1975 089   150    0.5   12.5   13.8   11.4   22.8   0.43    6.2    0.0    3.0    4.1    0.0    3.0    4.1   86.4  330.8   0.00   0.00 -99.00 1975089
 1975 090   151    0.0   12.6   13.8   13.4   26.8   0.34    8.5   -1.3    3.5    5.1   -1.3    3.5    5.1   86.4  330.8   0.00   0.00 -99.00 1975090
 1975 091   152    3.1   12.7   13.9   12.6   25.2   0.39    7.5    0.0    3.7    4.9    0.0    3.7    4.9   86.4  330.8   0.00   0.00 -99.00 1975091
 1975 092   153    2.3   12.7   14.0    5.3   10.6   0.74    6.9    3.5    5.2    5.7    3.5    5.2    5.7   86.4  330.8   0.00   0.00 -99.00 1975092
 1975 093   154    3.3   12.8   14.0   10.9   21.8   0.48    5.6   -0.1    2.7    3.7   -0.1    2.7    3.7   86.4  330.8   0.00   0.00 -99.00 1975093
 1975 094   155    1.4   12.9   14.1    7.1   14.2   0.67    5.5    0.3    2.9    3.8    0.3    2.9    3.8   86.4  330.8   0.00   0.00 -99.00 1975094
 1975 095   156    0.4   12.9   14.2   10.4   20.8   0.52    5.3   -2.0    1.6    2.9   -2.0    1.6    2.9   86.4  330.8   0.00   0.00 -99.00 1975095
 1975 096   157    0.0   13.0   14.2   11.7   23.4   0.46    8.1   -0.2    3.9    5.3   -0.2    3.9    5.3   86.4  330.8   0.00   0.00 -99.00 1975096
 1975 097   158    2.9   13.1   14.3    8.5   17.0   0.61   10.0   -0.6    4.6    6.5   -0.6    4.6    6.5   86.4  330.8   0.00   0.00 -99.00 1975097
 1975 098   159    4.5   13.1   14.4   11.9   23.8   0.47    6.4    1.0    3.7    4.6    1.0    3.7    4.6   86.4  330.8   0.00   0.00 -99.00 1975098
 1975 099   160    0.0   13.2   14.5   16.9   33.8   0.25    6.3   -0.6    2.8    4.0   -0.6    2.8    4.0   86.4  330.8   0.00   0.00 -99.00 1975099
 1975 100   161    1.6   13.3   14.5   12.3   24.6   0.46    8.2   -1.7    3.2    5.0   -1.7    3.2    5.0   86.4  330.8   0.00   0.00 -99.00 1975100
 1975 101   162    0.0   13.3   14.6    9.7   19.4   0.58   12.0    4.0    8.0    9.4    4.0    8.0    9.4   86.4  330.8   0.00   0.00 -99.00 1975101
 1975 102   163    0.0   13.4   14.7    9.7   19.4   0.58   15.3    6.2   10.7   12.4    6.2   10.7   12.4   86.4  330.8   0.00   0.00 -99.00 1975102
 1975 103   164    1.0   13.5   14.7    9.5   19.0   0.60   15.6    3.9    9.7   11.9    3.9    9.7   11.9   86.4  330.8   0.00   0.00 -99.00 1975103
 1975 104   165    4.5   13.5   14.8    6.5   13.0   0.73   13.1    8.3   10.7   11.6    8.3   10.7   11.6   86.4  330.8   0.00   0.00 -99.00 1975104
 1975 105   166    0.7   13.6   14.9    8.1   16.2   0.66   13.5    7.4   10.5   11.6    7.4   10.5   11.6   86.4  330.9   0.00   0.00 -99.00 1975105
 1975 106   167    1.2   13.6   14.9   14.1   28.2   0.42   15.1    6.1   10.6   12.3    6.1   10.6   12.3   86.4  330.9   0.00   0.00 -99.00 1975106
 1975 107   168    0.8   13.7   15.0    4.4    8.8   0.82   12.5    8.4   10.5   11.2    8.4   10.5   11.2   86.4  330.9   0.00   0.00 -99.00 1975107
 1975 108   169   12.3   13.8   15.1   12.5   25.0   0.49   14.9    9.1   12.0   13.1    9.1   12.0   13.1   86.4  330.9   0.00   0.00 -99.00 1975108
 1975 109   170    0.0   13.8   15.2   12.5   25.0   0.50   14.1    8.6   11.4   12.4    8.6   11.4   12.4   86.4  330.9   0.00   0.00 -99.00 1975109
 1975 110   171    0.6   13.9   15.2   19.8   39.6   0.21   15.2    3.3    9.3   11.5    3.3    9.3   11.5   86.4  330.9   0.00   0.00 -99.00 1975110
 1975 111   172    0.0   14.0   15.3   11.7   23.4   0.54   14.3    6.9   10.7   12.0    6.9   10.7   12.0   86.4  330.9   0.00   0.00 -99.00 1975111
 1975 112   173    0.0   14.0   15.4   22.7   45.4   0.11   20.3    4.5   12.5   14.8    4.5   12.5   14.8   86.4  330.9   0.00   0.00 -99.00 1975112
 1975 113   174    0.0   14.1   15.4   12.3   24.6   0.52   15.3   10.4   12.9   13.6   10.4   12.9   13.6   86.4  330.9   0.00   0.00 -99.00 1975113
 1975 114   175    0.0   14.2   15.5   22.3   44.6   0.14   20.4    4.5   12.6   14.9    4.5   12.6   14.9   86.4  330.9   0.00   0.00 -99.00 1975114
 1975 115   176    0.0   14.2   15.6   16.0   32.0   0.39   18.8    6.6   12.8   14.6    6.6   12.8   14.6   86.4  330.9   0.00   0.00 -99.00 1975115
 1975 116   177    0.0   14.3   15.6   17.4   34.8   0.34   18.5   12.5   15.6   16.5   12.5   15.6   16.5   86.4  330.9   0.00   0.00 -99.00 1975116
 1975 117   178    0.0   14.3   15.7    5.7   11.4   0.79   14.0    8.5   11.3   12.1    8.5   11.3   12.1   86.4  330.9   0.00   0.00 -99.00 1975117
 1975 118   179    0.5   14.4   15.8   16.9   33.8   0.37   18.7    9.7   14.3   15.7    9.7   14.3   15.7   86.4  330.9   0.00   0.00 -99.00 1975118
 1975 119   180    0.5   14.5   15.8   11.1   22.2   0.59   12.6    7.4   10.1   10.9    7.4   10.1   10.9   86.4  330.9   0.00   0.00 -99.00 1975119
 1975 120   181    0.6   14.5   15.9   17.4   34.8   0.36   13.1    2.3    7.9    9.5    2.3    7.9    9.5   86.4  330.9   0.00   0.00 -99.00 1975120
 1975 121   182    0.0   14.6   16.0   11.3   22.6   0.59   13.5    7.2   10.5   11.4    7.2   10.5   11.4   86.4  330.9   0.00   0.00 -99.00 1975121
 1975 122   183    5.5   14.6   16.0   10.4   20.8   0.63   15.1   10.4   12.8   13.5   10.4   12.8   13.5   86.4  330.9   0.00   0.00 -99.00 1975122
 1975 123   184    0.0   14.7   16.1   18.4   36.8   0.34   12.3    4.1    8.4    9.6    4.1    8.4    9.6   86.4  330.9   0.00   0.00 -99.00 1975123
 1975 124   185    0.0   14.8   16.2   23.6   47.2   0.16   12.5    3.4    8.1    9.5    3.4    8.1    9.5   86.4  330.9   0.00   0.00 -99.00 1975124
 1975 125   186    0.0   14.8   16.2   19.5   39.0   0.31   13.5    3.5    8.7   10.2    3.5    8.7   10.2   86.4  330.9   0.00   0.00 -99.00 1975125
 1975 126   187    0.0   14.9   16.3   15.6   31.2   0.45   15.5    5.8   10.9   12.3    5.8   10.9   12.3   86.4  330.9   0.00   0.00 -99.00 1975126
 1975 127   188    3.7   14.9   16.4   11.7   23.4   0.59   16.6    7.1   12.1   13.5    7.1   12.1   13.5   86.4  330.9   0.00   0.00 -99.00 1975127
 1975 128   189    0.0   15.0   16.4   10.8   21.6   0.63   16.1    8.5   12.5   13.6    8.5   12.5   13.6   86.4  330.9   0.00   0.00 -99.00 1975128
 1975 129   190    0.0   15.0   16.5    6.6   13.2   0.77   13.8    7.5   10.8   11.8    7.5   10.8   11.8   86.4  330.9   0.00   0.00 -99.00 1975129
 1975 130   191    0.0   15.1   16.6    9.3   18.6   0.68   14.1    7.7   11.1   12.1    7.7   11.1   12.1   86.4  330.9   0.00   0.00 -99.00 1975130
 1975 131   192    0.0   15.1   16.6   13.6   27.2   0.54   13.0    7.9   10.6   11.4    7.9   10.6   11.4   86.4  330.9   0.00   0.00 -99.00 1975131
 1975 132   193    3.5   15.2   16.7   10.2   20.4   0.66   12.4    2.0    7.5    9.1    2.0    7.5    9.1   86.4  330.9   0.00   0.00 -99.00 1975132
 1975 133   194    1.8   15.3   16.8   10.9   21.8   0.63   14.5    8.4   11.6   12.6    8.4   11.6   12.6   86.4  330.9   0.00   0.00 -99.00 1975133
 1975 134   195    0.0   15.3   16.8   16.7   33.4   0.44   14.1    7.1   10.8   11.9    7.1   10.8   11.9   86.4  330.9   0.00   0.00 -99.00 1975134
 1975 135   196    1.3   15.4   16.9   11.2   22.4   0.63   12.7    7.5   10.3   11.1    7.5   10.3   11.1   86.4  331.0   0.00   0.00 -99.00 1975135
 1975 136   197   21.3   15.4   16.9    3.2    6.4   0.89    9.4    7.0    8.3    8.6    7.0    8.3    8.6   86.4  331.0   0.00   0.00 -99.00 1975136
 1975 137   198   10.2   15.5   17.0    2.1    4.2   0.93    8.9    7.3    8.2    8.4    7.3    8.2    8.4   86.4  331.0   0.00   0.00 -99.00 1975137
 1975 138   199    0.0   15.5   17.1    4.8    9.6   0.84   12.2    7.2    9.9   10.6    7.2    9.9   10.6   86.4  331.0   0.00   0.00 -99.00 1975138
 1975 139   200    0.0   15.5   17.1   28.0   56.0   0.09   18.3    5.9   12.5   14.5    5.9   12.5   14.5   86.4  331.0   0.00   0.00 -99.00 1975139
 1975 140   201    0.0   15.6   17.2   27.4   54.8   0.11   21.2    3.6   13.0   15.8    3.6   13.0   15.8   86.4  331.0   0.00   0.00 -99.00 1975140
 1975 141   202    0.0   15.6   17.2   25.2   50.4   0.19   17.8    8.1   13.3   14.8    8.1   13.3   14.8   86.4  331.0   0.00   0.00 -99.00 1975141
 1975 142   203    0.5   15.7   17.3    7.3   14.6   0.77   11.7    4.1    8.2    9.4    4.1    8.2    9.4   86.4  331.0   0.00   0.00 -99.00 1975142
 1975 143   204    0.0   15.7   17.3   15.2   30.4   0.51   13.7    4.6    9.5   10.9    4.6    9.5   10.9   86.4  331.0   0.00   0.00 -99.00 1975143
 1975 144   205    0.3   15.8   17.4   12.7   25.4   0.60   10.8    3.5    7.4    8.6    3.5    7.4    8.6   86.4  331.0   0.00   0.00 -99.00 1975144
 1975 145   206    0.0   15.8   17.4   10.2   20.4   0.68   13.4    6.6   10.3   11.3    6.6   10.3   11.3   86.4  331.0   0.00   0.00 -99.00 1975145
 1975 146   207    0.0   15.8   17.5   22.7   45.4   0.28   17.0    7.6   12.7   14.1    7.6   12.7   14.1   86.4  331.0   0.00   0.00 -99.00 1975146
 1975 147   208    0.0   15.9   17.5   22.1   44.2   0.30   17.6    8.1   13.2   14.7    8.1   13.2   14.7   86.4  331.0   0.00   0.00 -99.00 1975147
 1975 148   209    0.0   15.9   17.6   17.4   34.8   0.45   19.5   10.5   15.3   16.8   10.5   15.3   16.8   86.4  331.0   0.00   0.00 -99.00 1975148
 1975 149   210    0.0   16.0   17.6   10.8   21.6   0.66   12.4    7.0    9.9   10.8    7.0    9.9   10.8   86.4  331.0   0.00   0.00 -99.00 1975149
 1975 150   211    0.0   16.0   17.7   10.6   21.2   0.67   10.4    6.5    8.6    9.2    6.5    8.6    9.2   86.4  331.0   0.00   0.00 -99.00 1975150
 1975 151   212    0.0   16.0   17.7   24.3   48.6   0.24   13.4   -0.1    7.2    8.8   -0.1    7.2    8.8   86.4  331.0   0.00   0.00 -99.00 1975151
 1975 152   213    1.6   16.1   17.8   21.2   42.4   0.34   13.1    3.0    8.5    9.7    3.0    8.5    9.7   86.4  331.0   0.00   0.00 -99.00 1975152
 1975 153   214    3.7   16.1   17.8   17.2   34.4   0.47   13.0    3.7    8.7    9.9    3.7    8.7    9.9   86.4  331.0   0.00   0.00 -99.00 1975153
 1975 154   215    0.0   16.1   17.8   27.3   54.6   0.16   14.6    4.4    9.9   11.2    4.4    9.9   11.2   86.4  331.0   0.00   0.00 -99.00 1975154
 1975 155   216    0.0   16.1   17.9   17.1   34.2   0.47   15.3    3.1    9.7   11.2    3.1    9.7   11.2   86.4  331.0   0.00   0.00 -99.00 1975155
 1975 156   217    0.0   16.2   17.9    8.7   17.4   0.73   19.4    6.4   13.5   15.0    6.4   13.5   15.0   86.4  331.0   0.00   0.00 -99.00 1975156
 1975 157   218    0.0   16.2   17.9   28.6   57.2   0.13   24.4   11.7   18.6   20.1   11.7   18.6   20.1   86.4  331.0   0.00   0.00 -99.00 1975157
 1975 158   219    0.0   16.2   18.0   28.8   57.6   0.12   26.0   11.4   19.3   21.1   11.4   19.3   21.1   86.4  331.0   0.00   0.00 -99.00 1975158
 1975 159   220    0.0   16.2   18.0   28.4   56.8   0.13   24.0    8.4   16.9   18.8    8.4   16.9   18.8   86.4  331.0   0.00   0.00 -99.00 1975159
 1975 160   221    0.0   16.3   18.0   26.1   52.2   0.21   23.0    9.4   16.8   18.5    9.4   16.8   18.5   86.4  331.0   0.00   0.00 -99.00 1975160
 1975 161   222    0.0   16.3   18.1   28.4   56.8   0.14   23.3    9.5   17.0   18.7    9.5   17.0   18.7   86.4  331.0   0.00   0.00 -99.00 1975161
 1975 162   223    0.0   16.3   18.1   28.7   57.4   0.13   24.9   10.6   18.4   20.1   10.6   18.4   20.1   86.4  331.0   0.00   0.00 -99.00 1975162
 1975 163   224    0.0   16.3   18.1   28.3   56.6   0.14   26.5   10.0   19.0   21.0   10.0   19.0   21.0   86.4  331.0   0.00   0.00 -99.00 1975163
 1975 164   225    0.0   16.3   18.1   28.9   57.8   0.13   24.8   13.8   19.8   21.1   13.8   19.8   21.1   86.4  331.0   0.00   0.00 -99.00 1975164
 1975 165   226    0.0   16.3   18.1   14.9   29.8   0.55   23.0   13.9   18.9   20.0   13.9   18.9   20.0   86.4  331.0   0.00   0.00 -99.00 1975165
 1975 166   227    0.0   16.4   18.2   20.8   41.6   0.37   18.6   13.2   16.2   16.8   13.2   16.2   16.8   86.4  331.1   0.00   0.00 -99.00 1975166
 1975 167   228    0.3   16.4   18.2   17.3   34.6   0.48   16.8    6.0   11.9   13.2    6.0   11.9   13.2   86.4  331.1   0.00   0.00 -99.00 1975167
 1975 168   229    1.6   16.4   18.2   23.6   47.2   0.29   19.4    9.0   14.7   16.0    9.0   14.7   16.0   86.4  331.1   0.00   0.00 -99.00 1975168
 1975 169   230    0.0   16.4   18.2   24.6   49.2   0.26   20.7    7.1   14.5   16.2    7.1   14.5   16.2   86.4  331.1   0.00   0.00 -99.00 1975169
 1975 170   231    0.0   16.4   18.2   16.8   33.6   0.49   20.4   11.5   16.4   17.5   11.5   16.4   17.5   86.4  331.1   0.00   0.00 -99.00 1975170
 1975 171   232    0.0   16.4   18.2   23.1   46.2   0.31   23.2   10.5   17.4   19.0   10.5   17.4   19.0   86.4  331.1   0.00   0.00 -99.00 1975171
 1975 172   233    0.0   16.4   18.2   24.8   49.6   0.25   25.5   10.3   18.6   20.5   10.3   18.6   20.5   86.4  331.1   0.00   0.00 -99.00 1975172
 1975 173   234    0.0   16.4   18.2   26.7   53.4   0.20   22.9   11.5   17.7   19.1   11.5   17.7   19.1   86.4  331.1   0.00   0.00 -99.00 1975173
 1975 174   235    0.7   16.4   18.2   18.1   36.2   0.46   21.9    8.6   15.9   17.5    8.6   15.9   17.5   86.4  331.1   0.00   0.00 -99.00 1975174
 1975 175   236    0.0   16.4   18.2   27.3   54.6   0.18   25.4   12.8   19.7   21.2   12.8   19.7   21.2   86.4  331.1   0.00   0.00 -99.00 1975175
 1975 176   237    0.0   16.4   18.2   30.1   60.2   0.09   22.5   10.5   17.1   18.5   10.5   17.1   18.5   86.4  331.1   0.00   0.00 -99.00 1975176
 1975 177   238    0.0   16.4   18.2   27.6   55.2   0.17   26.5    8.4   18.3   20.5    8.4   18.3   20.5   86.4  331.1   0.00   0.00 -99.00 1975177
 1975 178   239    0.0   16.4   18.2   21.1   42.2   0.36   18.8   13.0   16.2   16.9   13.0   16.2   16.9   86.4  331.1   0.00   0.00 -99.00 1975178
 1975 179   240    0.0   16.4   18.2   10.9   21.8   0.67   14.7   10.4   12.7   13.3   10.4   12.7   13.3   86.4  331.1   0.00   0.00 -99.00 1975179
 1975 180   241    0.0   16.3   18.2   22.6   45.2   0.32   19.5    6.7   13.7   15.3    6.7   13.7   15.3   86.4  331.1   0.00   0.00 -99.00 1975180
 1975 181   242    0.0   16.3   18.2   24.5   49.0   0.26   22.0    7.3   15.3   17.1    7.3   15.3   17.1   86.4  331.1   0.00   0.00 -99.00 1975181
 1975 182   243    0.0   16.3   18.1   22.0   44.0   0.33   23.2   10.5   17.4   19.0   10.5   17.4   19.0   86.4  331.1   0.00   0.00 -99.00 1975182
 1975 183   244    0.0   16.3   18.1   27.2   54.4   0.18   23.6    9.5   17.2   18.9    9.5   17.2   18.9   86.4  331.1   0.00   0.00 -99.00 1975183
 1975 184   245    0.0   16.3   18.1   19.8   39.6   0.40   22.9    8.0   16.1   17.9    8.0   16.1   17.9   86.4  331.1   0.00   0.00 -99.00 1975184
 1975 185   246    0.0   16.3   18.1   17.1   34.2   0.48   21.5   13.5   17.9   18.8   13.5   17.9   18.8   86.4  331.1   0.00   0.00 -99.00 1975185
 1975 186   247    0.0   16.2   18.1   22.0   44.0   0.33   21.0   10.9   16.4   17.6   10.9   16.4   17.6   86.4  331.1   0.00   0.00 -99.00 1975186
 1975 187   248    0.0   16.2   18.0   27.8   55.6   0.15   23.0   11.9   17.9   19.3   11.9   17.9   19.3   86.4  331.1   0.00   0.00 -99.00 1975187
 1975 188   249   18.4   16.2   18.0   25.2   50.4   0.23   25.2   11.6   19.0   20.6   11.6   19.0   20.6   86.4  331.1   0.00   0.00 -99.00 1975188
 1975 189   250    0.0   16.2   18.0   18.0   36.0   0.45   24.4   12.4   18.9   20.4   12.4   18.9   20.4   86.4  331.1   0.00   0.00 -99.00 1975189
 1975 190   251    0.0   16.1   17.9   19.7   39.4   0.39   22.3   13.9   18.5   19.5   13.9   18.5   19.5   86.4  331.1   0.00   0.00 -99.00 1975190
 1975 191   252    0.0   16.1   17.9   15.7   31.4   0.52   20.5   14.4   17.7   18.4   14.4   17.7   18.4   86.4  331.1   0.00   0.00 -99.00 1975191
 1975 192   253    0.0   16.1   17.9   21.7   43.4   0.33   22.7   12.8   18.2   19.4   12.8   18.2   19.4   86.4  331.1   0.00   0.00 -99.00 1975192
 1975 193   254    3.6   16.1   17.8   11.3   22.6   0.65   19.4   11.8   15.9   16.8   11.8   15.9   16.8   86.4  331.1   0.00   0.00 -99.00 1975193
 1975 194   255    0.0   16.0   17.8   15.3   30.6   0.52   23.8   14.4   19.5   20.6   14.4   19.5   20.6   86.4  331.1   0.00   0.00 -99.00 1975194
 1975 195   256    0.6   16.0   17.8   20.2   40.4   0.37   22.9   16.7   20.0   21.0   16.7   20.0   21.0   86.4  331.1   0.00   0.00 -99.00 1975195
 1975 196   257    9.3   16.0   17.7   14.0   28.0   0.56   21.1   14.8   18.2   19.2   14.8   18.2   19.2   86.4  331.2   0.00   0.00 -99.00 1975196
 1975 197   258    0.1   15.9   17.7   20.7   41.4   0.35   22.2   12.7   17.8   19.3   12.7   17.8   19.3   86.4  331.2   0.00   0.00 -99.00 1975197
 1975 198   259    0.1   15.9   17.6   16.3   32.6   0.49   22.1   15.2   18.9   20.0   15.2   18.9   20.0   86.4  331.2   0.00   0.00 -99.00 1975198
 1975 199   260    2.8   15.8   17.6   19.9   39.8   0.37   24.0   12.7   18.8   20.6   12.7   18.8   20.6   86.4  331.2   0.00   0.00 -99.00 1975199
 1975 200   261    0.0   15.8   17.5   11.3   22.6   0.64   22.0   11.7   17.2   18.9   11.7   17.2   18.9   86.4  331.2   0.00   0.00 -99.00 1975200
 1975 201   262    0.2   15.8   17.5    9.8   19.6   0.69   22.5   15.7   19.3   20.4   15.7   19.3   20.4   86.4  331.2   0.00   0.00 -99.00 1975201
 1975 202   263    0.2   15.7   17.4   24.4   48.8   0.22   21.9   10.7   16.7   18.5   10.7   16.7   18.5   86.4  331.2   0.00   0.00 -99.00 1975202
 1975 203   264    0.0   15.7   17.4   11.9   23.8   0.62   21.8   12.5   17.5   18.9   12.5   17.5   18.9   86.4  331.2   0.00   0.00 -99.00 1975203
 1975 204   265    1.1   15.6   17.3   11.1   22.2   0.64   20.1   14.2   17.4   18.3   14.2   17.4   18.3   86.4  331.2   0.00   0.00 -99.00 1975204
 1975 205   266    0.0   15.6   17.3   19.6   39.2   0.36   18.5    9.2   14.2   15.6    9.2   14.2   15.6   86.4  331.2   0.00   0.00 -99.00 1975205
 1975 206   267    0.0   15.5   17.2   19.9   39.8   0.35   20.4   10.0   15.5   17.2   10.0   15.5   17.2   86.4  331.2   0.00   0.00 -99.00 1975206
 1975 207   268    0.0   15.5   17.2   24.1   48.2   0.21   24.8   12.8   19.2   21.1   12.8   19.2   21.1   86.4  331.2   0.00   0.00 -99.00 1975207

*DSSAT Cropping System Model Ver. 4.8.0.027 -release  FEB 20, 2024 14:36:51

*RUN   2        : 210 KG N/HA               CSCER048 RDCT7401    8
 MODEL          : CSCER048 - Wheat
 EXPERIMENT     : RDCT7401 WH N RESPONSE,ROTHAMSTED  8FE(N)  (DSSAT3)
 DATA PATH      : C:\DSSAT48\Wheat\
 TREATMENT  8   : 210 KG N/HA               CSCER048
  
@YEAR DOY   DAS   PRED  DAYLD   TWLD   SRAD   PARD   CLDD   TMXD   TMND   TAVD   TDYD   TDWD   TGAD   TGRD   WDSD   CO2D   VPDF    VPD  OZON7   WDATE
 1975 305     1    0.3    9.3   10.8    3.5    7.0   0.61   12.5    5.7    8.7   10.0    5.7    8.7   10.0   86.4  331.5   0.00   0.00 -99.00 1975305
 1975 306     2    4.0    9.3   10.7    6.8   13.6   0.24   12.8    6.0    9.0   10.3    6.0    9.0   10.3   86.4  331.5   0.00   0.00 -99.00 1975306
 1975 307     3    0.1    9.2   10.7    5.2   10.4   0.41   12.7    8.3   10.2   11.1    8.3   10.2   11.1   86.4  331.5   0.00   0.00 -99.00 1975307
 1975 308     4    0.0    9.2   10.6    6.8   13.6   0.21   12.2   -0.5    5.1    7.5   -0.5    5.1    7.5   86.4  331.5   0.00   0.00 -99.00 1975308
 1975 309     5    0.5    9.1   10.6    3.5    7.0   0.59   12.6    3.2    7.3    9.1    3.2    7.3    9.1   86.4  331.5   0.00   0.00 -99.00 1975309
 1975 310     6    0.0    9.0   10.5    5.0   10.0   0.40   11.5    8.7    9.9   10.5    8.7    9.9   10.5   86.4  331.5   0.00   0.00 -99.00 1975310
 1975 311     7    0.0    9.0   10.5    6.1   12.2   0.25   10.0    3.8    6.5    7.7    3.8    6.5    7.7   86.4  331.5   0.00   0.00 -99.00 1975311
 1975 312     8    0.0    8.9   10.4    2.7    5.4   0.66   10.6    5.5    7.7    8.7    5.5    7.7    8.7   86.4  331.5   0.00   0.00 -99.00 1975312
 1975 313     9    0.0    8.9   10.4    3.5    7.0   0.55    9.5    7.8    8.5    8.9    7.8    8.5    8.9   86.4  331.5   0.00   0.00 -99.00 1975313
 1975 314    10    0.0    8.8   10.3    5.6   11.2   0.27    8.2    3.4    5.5    6.4    3.4    5.5    6.4   86.4  331.5   0.00   0.00 -99.00 1975314
 1975 315    11    0.0    8.8   10.3    5.0   10.0   0.34    9.9    1.5    5.2    6.7    1.5    5.2    6.7   86.4  331.5   0.00   0.00 -99.00 1975315
 1975 316    12    0.0    8.7   10.2    4.7    9.4   0.37    9.2    2.6    5.5    6.7    2.6    5.5    6.7   86.4  331.5   0.00   0.00 -99.00 1975316
 1975 317    13    0.0    8.7   10.2    3.7    7.4   0.49    6.5    1.0    3.4    4.4    1.0    3.4    4.4   86.4  331.5   0.00   0.00 -99.00 1975317
 1975 318    14    0.2    8.6   10.1    2.1    4.2   0.71    7.5   -2.3    2.0    3.7   -2.3    2.0    3.7   86.4  331.5   0.00   0.00 -99.00 1975318
 1975 319    15   17.7    8.6   10.1    1.0    2.0   0.86   14.0   -0.7    5.7    8.3   -0.7    5.7    8.3   86.4  331.6   0.00   0.00 -99.00 1975319
 1975 320    16    1.8    8.5   10.0    1.0    2.0   0.86    8.6    7.5    8.0    8.2    7.5    8.0    8.2   86.4  331.6   0.00   0.00 -99.00 1975320
 1975 321    17    0.3    8.5   10.0    3.2    6.4   0.53    5.7    3.0    4.2    4.6    3.0    4.2    4.6   86.4  331.6   0.00   0.00 -99.00 1975321
 1975 322    18    0.9    8.4    9.9    5.5   11.0   0.18    7.1    1.6    4.0    4.9    1.6    4.0    4.9   86.4  331.6   0.00   0.00 -99.00 1975322
 1975 323    19    2.2    8.4    9.9    1.3    2.6   0.80   13.0    1.4    6.4    8.4    1.4    6.4    8.4   86.4  331.6   0.00   0.00 -99.00 1975323
 1975 324    20    0.0    8.3    9.9    2.6    5.2   0.60   11.6    7.0    9.0    9.8    7.0    9.0    9.8   86.4  331.6   0.00   0.00 -99.00 1975324
 1975 325    21    0.0    8.3    9.8    4.8    9.6   0.25    7.1   -2.0    1.9    3.4   -2.0    1.9    3.4   86.4  331.6   0.00   0.00 -99.00 1975325
 1975 326    22    0.0    8.3    9.8    5.1   10.2   0.19    8.1   -0.9    3.0    4.5   -0.9    3.0    4.5   86.4  331.6   0.00   0.00 -99.00 1975326
 1975 327    23    0.0    8.2    9.7    1.9    3.8   0.69    9.8   -1.0    3.6    5.4   -1.0    3.6    5.4   86.4  331.6   0.00   0.00 -99.00 1975327
 1975 328    24    1.9    8.2    9.7    3.4    6.8   0.44   10.0    1.0    4.9    6.3    1.0    4.9    6.3   86.4  331.6   0.00   0.00 -99.00 1975328
 1975 329    25    2.8    8.1    9.7    1.0    2.0   0.83   11.9    3.9    7.3    8.6    3.9    7.3    8.6   86.4  331.6   0.00   0.00 -99.00 1975329
 1975 330    26    0.8    8.1    9.6    2.3    4.6   0.61    7.9    3.0    5.1    5.9    3.0    5.1    5.9   86.4  331.6   0.00   0.00 -99.00 1975330
 1975 331    27    2.3    8.1    9.6    1.6    3.2   0.73   12.5   -0.3    5.2    7.2   -0.3    5.2    7.2   86.4  331.6   0.00   0.00 -99.00 1975331
 1975 332    28   18.4    8.0    9.6    1.0    2.0   0.83    7.4    4.9    6.0    6.4    4.9    6.0    6.4   86.4  331.6   0.00   0.00 -99.00 1975332
 1975 333    29    0.2    8.0    9.5    2.8    5.6   0.51    5.4    1.3    3.0    3.8    1.3    3.0    3.8   86.4  331.6   0.00   0.00 -99.00 1975333
 1975 334    30    0.1    8.0    9.5    1.4    2.8   0.75    2.1   -1.0    0.3    0.9   -1.0    0.3    0.9   86.4  331.6   0.00   0.00 -99.00 1975334
 1975 335    31   17.6    7.9    9.5    1.0    2.0   0.82   11.9   -2.8    3.4    6.2   -2.8    3.4    6.2   86.4  331.6   0.00   0.00 -99.00 1975335
 1975 336    32    0.0    7.9    9.5    2.8    5.6   0.49    8.3    2.0    4.7    5.8    2.0    4.7    5.8   86.4  331.6   0.00   0.00 -99.00 1975336
 1975 337    33    0.0    7.9    9.4    4.0    8.0   0.27    5.5    2.0    3.5    4.1    2.0    3.5    4.1   86.4  331.6   0.00   0.00 -99.00 1975337
 1975 338    34    0.0    7.8    9.4    1.4    2.8   0.74    9.0   -0.6    3.5    5.2   -0.6    3.5    5.2   86.4  331.6   0.00   0.00 -99.00 1975338
 1975 339    35    0.0    7.8    9.4    1.0    2.0   0.81   10.1    3.9    6.5    7.7    3.9    6.5    7.7   86.4  331.6   0.00   0.00 -99.00 1975339
 1975 340    36    0.0    7.8    9.4    1.5    3.0   0.72   10.2    7.1    8.4    9.0    7.1    8.4    9.0   86.4  331.6   0.00   0.00 -99.00 1975340
 1975 341    37    0.0    7.8    9.3    1.0    2.0   0.81    9.2    7.0    7.9    8.3    7.0    7.9    8.3   86.4  331.6   0.00   0.00 -99.00 1975341
 1975 342    38    0.0    7.7    9.3    3.1    6.2   0.40    7.1    0.5    3.3    4.5    0.5    3.3    4.5   86.4  331.6   0.00   0.00 -99.00 1975342
 1975 343    39    0.0    7.7    9.3    3.6    7.2   0.30    6.8   -3.2    1.0    2.8   -3.2    1.0    2.8   86.4  331.6   0.00   0.00 -99.00 1975343
 1975 344    40    0.0    7.7    9.3    1.1    2.2   0.79    7.1    1.3    3.7    4.8    1.3    3.7    4.8   86.4  331.6   0.00   0.00 -99.00 1975344
 1975 345    41    0.1    7.7    9.3    1.0    2.0   0.80    6.0    4.9    5.4    5.6    4.9    5.4    5.6   86.4  331.6   0.00   0.00 -99.00 1975345
 1975 346    42    0.2    7.7    9.3    1.0    2.0   0.80    5.6    1.7    3.3    4.0    1.7    3.3    4.0   86.4  331.6   0.00   0.00 -99.00 1975346
 1975 347    43    0.0    7.7    9.2    3.4    6.8   0.32    2.1   -0.5    0.6    1.1   -0.5    0.6    1.1   86.4  331.6   0.00   0.00 -99.00 1975347
 1975 348    44    0.0    7.6    9.2    1.3    2.6   0.74    2.1   -3.3   -1.0   -0.1   -3.3   -1.0   -0.1   86.4  331.6   0.00   0.00 -99.00 1975348
 1975 349    45    0.0    7.6    9.2    2.3    4.6   0.54    1.5   -1.4   -0.2    0.3   -1.4   -0.2    0.3   86.4  331.6   0.00   0.00 -99.00 1975349
 1975 350    46    2.2    7.6    9.2    1.7    3.4   0.66    4.8   -6.2   -1.6    0.4   -6.2   -1.6    0.4   86.4  331.6   0.00   0.00 -99.00 1975350
 1975 351    47    0.0    7.6    9.2    2.2    4.4   0.56    4.4   -4.1   -0.5    1.0   -4.1   -0.5    1.0   86.4  331.6   0.00   0.00 -99.00 1975351
 1975 352    48    1.7    7.6    9.2    3.5    7.0   0.29    4.9   -0.6    1.7    2.7   -0.6    1.7    2.7   86.4  331.6   0.00   0.00 -99.00 1975352
 1975 353    49    0.0    7.6    9.2    1.4    2.8   0.72    6.8    0.0    2.9    4.1    0.0    2.9    4.1   86.4  331.6   0.00   0.00 -99.00 1975353
 1975 354    50    0.0    7.6    9.2    1.0    2.0   0.80    5.9   -0.3    2.3    3.4   -0.3    2.3    3.4   86.4  331.6   0.00   0.00 -99.00 1975354
 1975 355    51    0.0    7.6    9.2    1.6    3.2   0.68    7.9    0.0    3.3    4.7    0.0    3.3    4.7   86.4  331.6   0.00   0.00 -99.00 1975355
 1975 356    52    0.0    7.6    9.2    1.3    2.6   0.74    8.0    5.0    6.3    6.8    5.0    6.3    6.8   86.4  331.6   0.00   0.00 -99.00 1975356
 1975 357    53    3.1    7.6    9.2    1.4    2.8   0.72    8.0    5.2    6.4    6.9    5.2    6.4    6.9   86.4  331.6   0.00   0.00 -99.00 1975357
 1975 358    54    0.4    7.6    9.2    3.8    7.6   0.23    8.0    3.1    5.2    6.0    3.1    5.2    6.0   86.4  331.6   0.00   0.00 -99.00 1975358
 1975 359    55    0.0    7.6    9.2    1.0    2.0   0.80   10.4    2.0    5.5    7.0    2.0    5.5    7.0   86.4  331.6   0.00   0.00 -99.00 1975359
 1975 360    56    0.0    7.6    9.2    1.9    3.8   0.62   10.5    4.5    7.0    8.1    4.5    7.0    8.1   86.4  331.6   0.00   0.00 -99.00 1975360
 1975 361    57    0.0    7.6    9.2    1.0    2.0   0.80    7.5    2.5    4.6    5.5    2.5    4.6    5.5   86.4  331.6   0.00   0.00 -99.00 1975361
 1975 362    58    0.0    7.6    9.2    1.0    2.0   0.80    8.2    5.8    6.8    7.2    5.8    6.8    7.2   86.4  331.6   0.00   0.00 -99.00 1975362
 1975 363    59    0.0    7.7    9.2    1.0    2.0   0.80    7.9    2.5    4.8    5.7    2.5    4.8    5.7   86.4  331.6   0.00   0.00 -99.00 1975363
 1975 364    60    0.0    7.7    9.2    2.0    4.0   0.60   10.2    5.6    7.5    8.4    5.6    7.5    8.4   86.4  331.6   0.00   0.00 -99.00 1975364
 1975 365    61    1.1    7.7    9.2    1.0    2.0   0.80   11.0    7.0    8.7    9.4    7.0    8.7    9.4   86.4  331.6   0.00   0.00 -99.00 1975365
 1976 001    62    0.5    7.7    9.3    1.1    2.2   0.79   11.9    2.5    6.5    8.2    2.5    6.5    8.2   86.4  331.6   0.00   0.00 -99.00 1976001
 1976 002    63    1.6    7.7    9.3    1.0    2.0   0.81   13.4    3.0    7.4    9.3    3.0    7.4    9.3   86.4  331.6   0.00   0.00 -99.00 1976002
 1976 003    64    0.3    7.7    9.3    4.1    8.2   0.21    7.0    5.2    6.0    6.3    5.2    6.0    6.3   86.4  331.6   0.00   0.00 -99.00 1976003
 1976 004    65    6.5    7.8    9.3    1.0    2.0   0.81   10.6   -2.0    3.3    5.6   -2.0    3.3    5.6   86.4  331.6   0.00   0.00 -99.00 1976004
 1976 005    66    0.0    7.8    9.3    1.9    3.8   0.64   10.6    1.7    5.5    7.1    1.7    5.5    7.1   86.4  331.6   0.00   0.00 -99.00 1976005
 1976 006    67    0.1    7.8    9.3    2.7    5.4   0.49   11.5    8.3    9.7   10.2    8.3    9.7   10.2   86.4  331.6   0.00   0.00 -99.00 1976006
 1976 007    68    0.0    7.8    9.4    1.0    2.0   0.81    9.2    6.9    7.9    8.3    6.9    7.9    8.3   86.4  331.6   0.00   0.00 -99.00 1976007
 1976 008    69    0.0    7.9    9.4    1.2    2.4   0.78   10.5    7.6    8.8    9.4    7.6    8.8    9.4   86.4  331.6   0.00   0.00 -99.00 1976008
 1976 009    70    1.9    7.9    9.4    4.7    9.4   0.15   12.0    5.4    8.2    9.4    5.4    8.2    9.4   86.4  331.6   0.00   0.00 -99.00 1976009
 1976 010    71    0.1    7.9    9.4    1.1    2.2   0.80   11.4    7.3    9.0    9.8    7.3    9.0    9.8   86.4  331.6   0.00   0.00 -99.00 1976010
 1976 011    72    0.0    8.0    9.5    2.1    4.2   0.63   11.7    9.3   10.3   10.8    9.3   10.3   10.8   86.4  331.6   0.00   0.00 -99.00 1976011
 1976 012    73    0.0    8.0    9.5    3.4    6.8   0.41   12.1    7.8    9.6   10.4    7.8    9.6   10.4   86.4  331.6   0.00   0.00 -99.00 1976012
 1976 013    74    0.0    8.0    9.5    4.3    8.6   0.26   11.6    5.9    8.3    9.2    5.9    8.3    9.2   86.4  331.6   0.00   0.00 -99.00 1976013
 1976 014    75    0.0    8.1    9.5    3.9    7.8   0.34   10.3    5.3    7.4    8.2    5.3    7.4    8.2   86.4  331.6   0.00   0.00 -99.00 1976014
 1976 015    76    0.0    8.1    9.6    3.7    7.4   0.38    8.7    0.0    3.7    5.1    0.0    3.7    5.1   86.4  331.7   0.00   0.00 -99.00 1976015
 1976 016    77    0.0    8.1    9.6    1.6    3.2   0.73    7.9    1.5    4.2    5.3    1.5    4.2    5.3   86.4  331.7   0.00   0.00 -99.00 1976016
 1976 017    78    0.0    8.2    9.6    2.3    4.6   0.62    8.9    3.1    5.6    6.5    3.1    5.6    6.5   86.4  331.7   0.00   0.00 -99.00 1976017
 1976 018    79    0.1    8.2    9.7    1.6    3.2   0.74    8.2    4.0    5.8    6.5    4.0    5.8    6.5   86.4  331.7   0.00   0.00 -99.00 1976018
 1976 019    80    0.2    8.3    9.7    2.6    5.2   0.59   10.4    2.0    5.6    7.0    2.0    5.6    7.0   86.4  331.7   0.00   0.00 -99.00 1976019
 1976 020    81    0.4    8.3    9.7    2.0    4.0   0.69   12.0    4.4    7.7    9.0    4.4    7.7    9.0   86.4  331.7   0.00   0.00 -99.00 1976020
 1976 021    82    0.0    8.3    9.8    1.4    2.8   0.78    9.9    4.3    6.7    7.7    4.3    6.7    7.7   86.4  331.7   0.00   0.00 -99.00 1976021
 1976 022    83    0.0    8.4    9.8    2.7    5.4   0.59   11.4    6.5    8.6    9.5    6.5    8.6    9.5   86.4  331.7   0.00   0.00 -99.00 1976022
 1976 023    84    0.5    8.4    9.9    4.9    9.8   0.27    7.6    5.5    6.4    6.8    5.5    6.4    6.8   86.4  331.7   0.00   0.00 -99.00 1976023
 1976 024    85    0.4    8.5    9.9    3.4    6.8   0.50    2.5   -0.7    0.7    1.2   -0.7    0.7    1.2   86.4  331.7   0.00   0.00 -99.00 1976024
 1976 025    86    0.0    8.5    9.9    4.5    9.0   0.35    1.5   -0.5    0.4    0.7   -0.5    0.4    0.7   86.4  331.7   0.00   0.00 -99.00 1976025
 1976 026    87    1.7    8.6   10.0    3.8    7.6   0.46    3.5   -0.5    1.2    1.9   -0.5    1.2    1.9   86.4  331.7   0.00   0.00 -99.00 1976026
 1976 027    88    0.0    8.6   10.0    3.5    7.0   0.51    5.4   -0.6    2.0    3.1   -0.6    2.0    3.1   86.4  331.7   0.00   0.00 -99.00 1976027
 1976 028    89    0.0    8.7   10.1    5.0   10.0   0.32    3.5   -5.0   -1.3    0.2   -5.0   -1.3    0.2   86.4  331.7   0.00   0.00 -99.00 1976028
 1976 029    90    0.0    8.7   10.1    5.0   10.0   0.33    4.9   -2.6    0.7    2.0   -2.6    0.7    2.0   86.4  331.7   0.00   0.00 -99.00 1976029
 1976 030    91    0.0    8.8   10.2    5.8   11.6   0.23    0.7   -3.5   -1.7   -0.9   -3.5   -1.7   -0.9   86.4  331.7   0.00   0.00 -99.00 1976030
 1976 031    92    0.0    8.8   10.2    1.1    2.2   0.86   -0.6   -2.4   -1.6   -1.3   -2.4   -1.6   -1.3   86.4  331.7   0.00   0.00 -99.00 1976031
 1976 032    93    0.2    8.9   10.3    1.6    3.2   0.80    0.5   -2.0   -0.9   -0.4   -2.0   -0.9   -0.4   86.4  331.7   0.00   0.00 -99.00 1976032
 1976 033    94    0.3    8.9   10.3    1.0    2.0   0.87    0.8   -2.1   -0.8   -0.3   -2.1   -0.8   -0.3   86.4  331.7   0.00   0.00 -99.00 1976033
 1976 034    95    0.2    9.0   10.3    1.0    2.0   0.88    1.1   -2.0   -0.6   -0.1   -2.0   -0.6   -0.1   86.4  331.7   0.00   0.00 -99.00 1976034
 1976 035    96    0.1    9.0   10.4    1.4    2.8   0.83    2.1   -2.5   -0.5    0.4   -2.5   -0.5    0.4   86.4  331.7   0.00   0.00 -99.00 1976035
 1976 036    97    0.1    9.1   10.4    1.0    2.0   0.88    3.1   -1.7    0.4    1.3   -1.7    0.4    1.3   86.4  331.7   0.00   0.00 -99.00 1976036
 1976 037    98    0.1    9.2   10.5    2.7    5.4   0.69    7.8    1.3    4.2    5.4    1.3    4.2    5.4   86.4  331.7   0.00   0.00 -99.00 1976037
 1976 038    99    0.3    9.2   10.6    1.7    3.4   0.81    7.1    3.1    4.9    5.6    3.1    4.9    5.6   86.4  331.7   0.00   0.00 -99.00 1976038
 1976 039   100    0.9    9.3   10.6    3.0    6.0   0.66   10.6    3.3    6.5    7.9    3.3    6.5    7.9   86.4  331.7   0.00   0.00 -99.00 1976039
 1976 040   101    1.4    9.3   10.7    3.9    7.8   0.57    9.9   -1.3    3.7    5.8   -1.3    3.7    5.8   86.4  331.7   0.00   0.00 -99.00 1976040
 1976 041   102    4.3    9.4   10.7    8.3   16.6   0.10    8.5   -0.1    3.7    5.4   -0.1    3.7    5.4   86.4  331.7   0.00   0.00 -99.00 1976041
 1976 042   103    0.2    9.4   10.8    6.8   13.6   0.28    6.5    1.9    3.9    4.8    1.9    3.9    4.8   86.4  331.7   0.00   0.00 -99.00 1976042
 1976 043   104   15.2    9.5   10.8    1.0    2.0   0.90    9.7    2.7    5.8    7.2    2.7    5.8    7.2   86.4  331.7   0.00   0.00 -99.00 1976043
 1976 044   105    0.1    9.6   10.9    1.1    2.2   0.89    6.0    4.6    5.2    5.5    4.6    5.2    5.5   86.4  331.7   0.00   0.00 -99.00 1976044
 1976 045   106    0.0    9.6   10.9    7.6   15.2   0.24    5.9    1.2    3.3    4.2    1.2    3.3    4.2   86.4  331.8   0.00   0.00 -99.00 1976045
 1976 046   107    0.0    9.7   11.0    3.4    6.8   0.66    4.1    0.9    2.3    3.0    0.9    2.3    3.0   86.4  331.8   0.00   0.00 -99.00 1976046
 1976 047   108    0.2    9.7   11.0    1.7    3.4   0.84    2.5   -1.0    0.6    1.3   -1.0    0.6    1.3   86.4  331.8   0.00   0.00 -99.00 1976047
 1976 048   109    0.4    9.8   11.1    1.0    2.0   0.90    3.0    1.0    1.9    2.3    1.0    1.9    2.3   86.4  331.8   0.00   0.00 -99.00 1976048
 1976 049   110    0.0    9.9   11.2    1.6    3.2   0.85    3.4    1.5    2.4    2.7    1.5    2.4    2.7   86.4  331.8   0.00   0.00 -99.00 1976049
 1976 050   111    0.0    9.9   11.2    4.3    8.6   0.61    5.8    1.0    3.2    4.1    1.0    3.2    4.1   86.4  331.8   0.00   0.00 -99.00 1976050
 1976 051   112    0.0   10.0   11.3    3.0    6.0   0.73    9.5    2.0    5.4    6.9    2.0    5.4    6.9   86.4  331.8   0.00   0.00 -99.00 1976051
 1976 052   113    2.3   10.1   11.3    4.6    9.2   0.59   12.0    4.1    7.7    9.0    4.1    7.7    9.0   86.4  331.8   0.00   0.00 -99.00 1976052
 1976 053   114    0.0   10.1   11.4    3.5    7.0   0.70   11.5    5.5    8.2    9.3    5.5    8.2    9.3   86.4  331.8   0.00   0.00 -99.00 1976053
 1976 054   115    0.5   10.2   11.5    1.6    3.2   0.86   10.5    7.0    8.6    9.2    7.0    8.6    9.2   86.4  331.8   0.00   0.00 -99.00 1976054
 1976 055   116    0.0   10.3   11.5    5.5   11.0   0.54   13.1    8.5   10.6   11.4    8.5   10.6   11.4   86.4  331.8   0.00   0.00 -99.00 1976055
 1976 056   117    0.0   10.3   11.6    9.2   18.4   0.24   12.5    6.1    9.0   10.1    6.1    9.0   10.1   86.4  331.8   0.00   0.00 -99.00 1976056
 1976 057   118    0.0   10.4   11.6    3.5    7.0   0.72   11.5    5.7    8.4    9.4    5.7    8.4    9.4   86.4  331.8   0.00   0.00 -99.00 1976057
 1976 058   119    0.0   10.4   11.7    1.9    3.8   0.85    9.1    7.3    8.1    8.4    7.3    8.1    8.4   86.4  331.8   0.00   0.00 -99.00 1976058
 1976 059   120    0.1   10.5   11.8    5.7   11.4   0.55   10.3    5.1    7.5    8.4    5.1    7.5    8.4   86.4  331.8   0.00   0.00 -99.00 1976059
 1976 060   121    1.5   10.6   11.8    7.6   15.2   0.41   14.5    2.7    8.1   10.3    2.7    8.1   10.3   86.4  331.8   0.00   0.00 -99.00 1976060
 1976 061   122    0.0   10.6   11.9   12.6   25.2   0.05   10.1   -1.4    3.9    6.0   -1.4    3.9    6.0   86.4  331.8   0.00   0.00 -99.00 1976061
 1976 062   123    0.0   10.7   12.0   10.3   20.6   0.23   10.0   -3.4    2.8    5.2   -3.4    2.8    5.2   86.4  331.8   0.00   0.00 -99.00 1976062
 1976 063   124    0.0   10.8   12.0   10.9   21.8   0.20   11.1    1.9    6.2    7.8    1.9    6.2    7.8   86.4  331.8   0.00   0.00 -99.00 1976063
 1976 064   125    0.0   10.8   12.1   10.2   20.4   0.27   12.5    0.0    5.8    8.1    0.0    5.8    8.1   86.4  331.8   0.00   0.00 -99.00 1976064
 1976 065   126    0.0   10.9   12.1   11.8   23.6   0.16   10.6   -1.0    4.4    6.5   -1.0    4.4    6.5   86.4  331.8   0.00   0.00 -99.00 1976065
 1976 066   127    0.0   11.0   12.2   12.6   25.2   0.12    5.4   -1.5    1.7    3.0   -1.5    1.7    3.0   86.4  331.8   0.00   0.00 -99.00 1976066
 1976 067   128    0.1   11.0   12.3    5.5   11.0   0.62    2.5   -2.0    0.1    0.9   -2.0    0.1    0.9   86.4  331.8   0.00   0.00 -99.00 1976067
 1976 068   129    0.0   11.1   12.3    9.2   18.4   0.38    3.8   -1.2    1.1    2.1   -1.2    1.1    2.1   86.4  331.8   0.00   0.00 -99.00 1976068
 1976 069   130    0.0   11.2   12.4   10.2   20.4   0.32    7.2   -2.7    1.9    3.8   -2.7    1.9    3.8   86.4  331.8   0.00   0.00 -99.00 1976069
 1976 070   131    0.0   11.2   12.5    7.4   14.8   0.52    8.5   -3.1    2.3    4.6   -3.1    2.3    4.6   86.4  331.8   0.00   0.00 -99.00 1976070
 1976 071   132    2.5   11.3   12.5    7.9   15.8   0.49    8.2    2.7    5.3    6.3    2.7    5.3    6.3   86.4  331.8   0.00   0.00 -99.00 1976071
 1976 072   133    4.0   11.4   12.6    3.8    7.6   0.76    7.2    3.9    5.5    6.1    3.9    5.5    6.1   86.4  331.8   0.00   0.00 -99.00 1976072
 1976 073   134    0.1   11.4   12.7    5.5   11.0   0.66    6.9    3.2    4.9    5.7    3.2    4.9    5.7   86.4  331.8   0.00   0.00 -99.00 1976073
 1976 074   135    1.1   11.5   12.7    4.1    8.2   0.75    5.7    2.6    4.1    4.7    2.6    4.1    4.7   86.4  331.8   0.00   0.00 -99.00 1976074
 1976 075   136    5.5   11.6   12.8    1.8    3.6   0.89    5.8    1.6    3.6    4.4    1.6    3.6    4.4   86.4  331.9   0.00   0.00 -99.00 1976075
 1976 076   137    0.5   11.6   12.9    3.8    7.6   0.77    8.0    4.5    6.2    6.8    4.5    6.2    6.8   86.4  331.9   0.00   0.00 -99.00 1976076
 1976 077   138    0.4   11.7   12.9    3.5    7.0   0.79    9.1    0.6    4.6    6.3    0.6    4.6    6.3   86.4  331.9   0.00   0.00 -99.00 1976077
 1976 078   139    0.0   11.8   13.0    7.5   15.0   0.57    9.5    4.7    7.0    7.9    4.7    7.0    7.9   86.4  331.9   0.00   0.00 -99.00 1976078
 1976 079   140    0.0   11.8   13.1    8.4   16.8   0.52    6.6    0.5    3.4    4.6    0.5    3.4    4.6   86.4  331.9   0.00   0.00 -99.00 1976079
 1976 080   141    0.0   11.9   13.1   14.7   29.4   0.17    9.9    0.9    5.2    7.0    0.9    5.2    7.0   86.4  331.9   0.00   0.00 -99.00 1976080
 1976 081   142    0.0   12.0   13.2    7.2   14.4   0.60    7.9    0.7    4.1    5.6    0.7    4.1    5.6   86.4  331.9   0.00   0.00 -99.00 1976081
 1976 082   143    0.0   12.1   13.3   11.8   23.6   0.35    5.2    2.0    3.5    4.1    2.0    3.5    4.1   86.4  331.9   0.00   0.00 -99.00 1976082
 1976 083   144    0.0   12.1   13.3   15.1   30.2   0.18    5.7   -1.2    2.1    3.2   -1.2    2.1    3.2   86.4  331.9   0.00   0.00 -99.00 1976083
 1976 084   145    0.7   12.2   13.4   13.9   27.8   0.26   10.5   -2.9    3.5    5.8   -2.9    3.5    5.8   86.4  331.9   0.00   0.00 -99.00 1976084
 1976 085   146    0.2   12.3   13.5    7.2   14.4   0.62   13.4    2.0    7.5    9.4    2.0    7.5    9.4   86.4  331.9   0.00   0.00 -99.00 1976085
 1976 086   147    0.1   12.3   13.5    9.7   19.4   0.50   11.4    7.7    9.5   10.1    7.7    9.5   10.1   86.4  331.9   0.00   0.00 -99.00 1976086
 1976 087   148    0.0   12.4   13.6    8.5   17.0   0.56   13.4    3.3    8.2    9.9    3.3    8.2    9.9   86.4  331.9   0.00   0.00 -99.00 1976087
 1976 088   149    0.0   12.5   13.7   18.2   36.4   0.08   13.4    6.2    9.7   10.9    6.2    9.7   10.9   86.4  331.9   0.00   0.00 -99.00 1976088
 1976 089   150    0.0   12.5   13.8    7.7   15.4   0.62   11.1    2.6    6.7    8.2    2.6    6.7    8.2   86.4  331.9   0.00   0.00 -99.00 1976089
 1976 090   151    0.0   12.6   13.8    9.4   18.8   0.54   12.0    4.8    8.3    9.5    4.8    8.3    9.5   86.4  331.9   0.00   0.00 -99.00 1976090
 1976 091   152    0.0   12.7   13.9    6.0   12.0   0.71   13.0    4.9    8.9   10.2    4.9    8.9   10.2   86.4  331.9   0.00   0.00 -99.00 1976091
 1976 092   153    0.0   12.7   14.0    6.3   12.6   0.70   12.6    8.0   10.3   11.0    8.0   10.3   11.0   86.4  331.9   0.00   0.00 -99.00 1976092
 1976 093   154    1.5   12.8   14.0    7.6   15.2   0.64   10.5    7.0    8.7    9.3    7.0    8.7    9.3   86.4  331.9   0.00   0.00 -99.00 1976093
 1976 094   155    0.0   12.9   14.1   13.3   26.6   0.37   10.4    0.5    5.4    7.1    0.5    5.4    7.1   86.4  331.9   0.00   0.00 -99.00 1976094
 1976 095   156    0.2   12.9   14.2   10.3   20.6   0.52   12.7    4.1    8.3    9.8    4.1    8.3    9.8   86.4  331.9   0.00   0.00 -99.00 1976095
 1976 096   157    0.0   13.0   14.2   11.6   23.2   0.47   12.6    1.4    6.9    8.9    1.4    6.9    8.9   86.4  331.9   0.00   0.00 -99.00 1976096
 1976 097   158    0.0   13.1   14.3    8.8   17.6   0.60   13.8    6.3   10.0   11.3    6.3   10.0   11.3   86.4  331.9   0.00   0.00 -99.00 1976097
 1976 098   159    0.3   13.1   14.4    8.2   16.4   0.63   12.5    5.6    9.0   10.2    5.6    9.0   10.2   86.4  331.9   0.00   0.00 -99.00 1976098
 1976 099   160    0.0   13.2   14.5   17.4   34.8   0.23   11.7   -2.2    4.7    7.2   -2.2    4.7    7.2   86.4  331.9   0.00   0.00 -99.00 1976099
 1976 100   161    0.0   13.3   14.5    9.8   19.6   0.57   12.6    3.6    8.1    9.7    3.6    8.1    9.7   86.4  331.9   0.00   0.00 -99.00 1976100
 1976 101   162    0.0   13.3   14.6   17.8   35.6   0.23   16.4    3.3    9.8   12.2    3.3    9.8   12.2   86.4  331.9   0.00   0.00 -99.00 1976101
 1976 102   163    0.0   13.4   14.7    8.1   16.2   0.65   13.1    3.8    8.4   10.1    3.8    8.4   10.1   86.4  331.9   0.00   0.00 -99.00 1976102
 1976 103   164    0.0   13.5   14.7    9.6   19.2   0.59   13.6    1.1    7.3    9.6    1.1    7.3    9.6   86.4  331.9   0.00   0.00 -99.00 1976103
 1976 104   165    3.5   13.5   14.8    9.5   19.0   0.60   12.2    2.6    7.4    9.1    2.6    7.4    9.1   86.4  331.9   0.00   0.00 -99.00 1976104
 1976 105   166    4.5   13.6   14.9    7.2   14.4   0.70   10.2    6.2    8.2    8.9    6.2    8.2    8.9   86.4  331.9   0.00   0.00 -99.00 1976105
 1976 106   167    0.0   13.6   14.9   15.8   31.6   0.35   14.7    5.9   10.3   11.9    5.9   10.3   11.9   86.4  332.0   0.00   0.00 -99.00 1976106
 1976 107   168    0.1   13.7   15.0   14.0   28.0   0.43   11.0    4.7    7.9    9.0    4.7    7.9    9.0   86.4  332.0   0.00   0.00 -99.00 1976107
 1976 108   169    0.0   13.8   15.1   18.3   36.6   0.26   16.6    0.7    8.7   11.6    0.7    8.7   11.6   86.4  332.0   0.00   0.00 -99.00 1976108
 1976 109   170    0.0   13.8   15.2   13.5   27.0   0.46   17.2    4.0   10.7   13.1    4.0   10.7   13.1   86.4  332.0   0.00   0.00 -99.00 1976109
 1976 110   171    0.0   13.9   15.2   20.8   41.6   0.17   18.1    7.2   12.7   14.7    7.2   12.7   14.7   86.4  332.0   0.00   0.00 -99.00 1976110
 1976 111   172    0.0   14.0   15.3   22.5   45.0   0.11   18.5    5.6   12.1   14.5    5.6   12.1   14.5   86.4  332.0   0.00   0.00 -99.00 1976111
 1976 112   173    0.0   14.0   15.4   22.2   44.4   0.13   15.3    6.5   11.0   12.3    6.5   11.0   12.3   86.4  332.0   0.00   0.00 -99.00 1976112
 1976 113   174    0.0   14.1   15.4   14.8   29.6   0.43   12.0    5.9    9.0    9.9    5.9    9.0    9.9   86.4  332.0   0.00   0.00 -99.00 1976113
 1976 114   175    0.2   14.2   15.5   16.8   33.6   0.35   10.0    1.9    6.0    7.2    1.9    6.0    7.2   86.4  332.0   0.00   0.00 -99.00 1976114
 1976 115   176    0.0   14.2   15.6   17.9   35.8   0.32   11.0    1.8    6.5    7.9    1.8    6.5    7.9   86.4  332.0   0.00   0.00 -99.00 1976115
 1976 116   177    0.0   14.3   15.6   14.4   28.8   0.46   12.1    4.8    8.5    9.6    4.8    8.5    9.6   86.4  332.0   0.00   0.00 -99.00 1976116
 1976 117   178    0.0   14.3   15.7   22.1   44.2   0.17   11.9    4.3    8.2    9.3    4.3    8.2    9.3   86.4  332.0   0.00   0.00 -99.00 1976117
 1976 118   179    0.0   14.4   15.8    7.5   15.0   0.72    9.0    5.9    7.5    8.0    5.9    7.5    8.0   86.4  332.0   0.00   0.00 -99.00 1976118
 1976 119   180    0.0   14.5   15.8   21.8   43.6   0.20   10.5    0.0    5.4    7.0    0.0    5.4    7.0   86.4  332.0   0.00   0.00 -99.00 1976119
 1976 120   181    0.0   14.5   15.9   24.4   48.8   0.11   12.7   -2.8    5.2    7.5   -2.8    5.2    7.5   86.4  332.0   0.00   0.00 -99.00 1976120
 1976 121   182    0.0   14.6   16.0   15.8   31.6   0.43   13.9    5.4    9.8   11.1    5.4    9.8   11.1   86.4  332.0   0.00   0.00 -99.00 1976121
 1976 122   183    0.7   14.6   16.0   18.6   37.2   0.33   15.1    1.0    8.3   10.4    1.0    8.3   10.4   86.4  332.0   0.00   0.00 -99.00 1976122
 1976 123   184    0.1   14.7   16.1   13.5   27.0   0.52   14.1    6.6   10.5   11.6    6.6   10.5   11.6   86.4  332.0   0.00   0.00 -99.00 1976123
 1976 124   185    0.1   14.8   16.2   17.7   35.4   0.37   14.7    8.1   11.5   12.5    8.1   11.5   12.5   86.4  332.0   0.00   0.00 -99.00 1976124
 1976 125   186    0.3   14.8   16.2   18.9   37.8   0.33   15.5    6.3   11.1   12.5    6.3   11.1   12.5   86.4  332.0   0.00   0.00 -99.00 1976125
 1976 126   187    0.2   14.9   16.3    8.2   16.4   0.71   17.5    8.4   13.2   14.5    8.4   13.2   14.5   86.4  332.0   0.00   0.00 -99.00 1976126
 1976 127   188    0.0   14.9   16.4   17.0   34.0   0.41   23.8   11.8   18.1   19.9   11.8   18.1   19.9   86.4  332.0   0.00   0.00 -99.00 1976127
 1976 128   189    0.0   15.0   16.4   23.1   46.2   0.20   27.4    7.7   18.0   21.0    7.7   18.0   21.0   86.4  332.0   0.00   0.00 -99.00 1976128
 1976 129   190    0.0   15.0   16.5   20.1   40.2   0.31   24.9   10.3   18.0   20.2   10.3   18.0   20.2   86.4  332.0   0.00   0.00 -99.00 1976129
 1976 130   191    1.3   15.1   16.6   21.2   42.4   0.28   25.5   11.6   18.9   21.1   11.6   18.9   21.1   86.4  332.0   0.00   0.00 -99.00 1976130
 1976 131   192    0.0   15.1   16.6   17.6   35.2   0.40   18.1   12.0   15.2   16.2   12.0   15.2   16.2   86.4  332.0   0.00   0.00 -99.00 1976131
 1976 132   193    0.1   15.2   16.7   14.6   29.2   0.51   14.8    4.9   10.1   11.7    4.9   10.1   11.7   86.4  332.0   0.00   0.00 -99.00 1976132
 1976 133   194    0.1   15.3   16.8   14.1   28.2   0.53   15.4    7.7   11.8   13.0    7.7   11.8   13.0   86.4  332.0   0.00   0.00 -99.00 1976133
 1976 134   195    0.0   15.3   16.8   23.0   46.0   0.23   15.1    6.5   11.0   12.4    6.5   11.0   12.4   86.4  332.0   0.00   0.00 -99.00 1976134
 1976 135   196    0.0   15.4   16.9   25.6   51.2   0.15   17.1    2.5   10.2   12.5    2.5   10.2   12.5   86.4  332.0   0.00   0.00 -99.00 1976135
 1976 136   197    0.8   15.4   16.9   18.7   37.4   0.38   15.6    2.9    9.6   11.6    2.9    9.6   11.6   86.4  332.0   0.00   0.00 -99.00 1976136
 1976 137   198    0.0   15.5   17.0   19.6   39.2   0.36   16.4    5.2   11.2   12.9    5.2   11.2   12.9   86.4  332.0   0.00   0.00 -99.00 1976137
 1976 138   199    0.5   15.5   17.1   23.9   47.8   0.22   19.8    4.9   12.8   15.2    4.9   12.8   15.2   86.4  332.0   0.00   0.00 -99.00 1976138
 1976 139   200    0.2   15.5   17.1   20.8   41.6   0.32   18.1   10.2   14.4   15.7   10.2   14.4   15.7   86.4  332.0   0.00   0.00 -99.00 1976139
 1976 140   201    4.3   15.6   17.2   13.4   26.8   0.57   13.5    5.9   10.0   11.2    5.9   10.0   11.2   86.4  332.0   0.00   0.00 -99.00 1976140
 1976 141   202    0.9   15.6   17.2   19.7   39.4   0.36   14.8    6.9   11.1   12.4    6.9   11.1   12.4   86.4  332.0   0.00   0.00 -99.00 1976141
 1976 142   203    0.0   15.7   17.3   17.7   35.4   0.43   17.1    5.4   11.7   13.5    5.4   11.7   13.5   86.4  332.0   0.00   0.00 -99.00 1976142
 1976 143   204    0.0   15.7   17.3   12.3   24.6   0.61   18.2   10.3   14.5   15.8   10.3   14.5   15.8   86.4  332.0   0.00   0.00 -99.00 1976143
 1976 144   205    0.0   15.8   17.4   23.1   46.2   0.26   22.0    7.3   15.2   17.5    7.3   15.2   17.5   86.4  332.0   0.00   0.00 -99.00 1976144
 1976 145   206    9.0   15.8   17.4   23.1   46.2   0.27   23.6    9.2   16.9   19.2    9.2   16.9   19.2   86.4  332.0   0.00   0.00 -99.00 1976145
 1976 146   207    0.0   15.8   17.5   14.4   28.8   0.54   17.0   10.1   13.8   14.9   10.1   13.8   14.9   86.4  332.0   0.00   0.00 -99.00 1976146
 1976 147   208    0.0   15.9   17.5   13.0   26.0   0.59   15.4    7.8   11.9   13.1    7.8   11.9   13.1   86.4  332.0   0.00   0.00 -99.00 1976147
 1976 148   209    0.0   15.9   17.6   19.4   38.8   0.39   17.6    6.1   12.3   14.1    6.1   12.3   14.1   86.4  332.0   0.00   0.00 -99.00 1976148
 1976 149   210    1.2   16.0   17.6   20.0   40.0   0.37   20.6    8.5   15.0   17.0    8.5   15.0   17.0   86.4  332.0   0.00   0.00 -99.00 1976149
 1976 150   211    0.0   16.0   17.7   13.5   27.0   0.58   17.6   11.4   14.7   15.7   11.4   14.7   15.7   86.4  332.0   0.00   0.00 -99.00 1976150
 1976 151   212    0.0   16.0   17.7   10.5   21.0   0.67   16.2    8.1   12.5   13.5    8.1   12.5   13.5   86.4  332.0   0.00   0.00 -99.00 1976151
 1976 152   213    6.1   16.1   17.8   11.4   22.8   0.65   16.8   10.4   13.9   14.6   10.4   13.9   14.6   86.4  332.0   0.00   0.00 -99.00 1976152
 1976 153   214    0.0   16.1   17.8   21.0   42.0   0.35   17.5   11.7   14.8   15.5   11.7   14.8   15.5   86.4  332.0   0.00   0.00 -99.00 1976153
 1976 154   215    9.2   16.1   17.8   11.9   23.8   0.63   16.1   10.5   13.5   14.2   10.5   13.5   14.2   86.4  332.0   0.00   0.00 -99.00 1976154
 1976 155   216    0.0   16.1   17.9   20.7   41.4   0.36   16.2    7.0   12.0   13.1    7.0   12.0   13.1   86.4  332.0   0.00   0.00 -99.00 1976155
 1976 156   217    0.0   16.2   17.9   14.4   28.8   0.56   18.0    7.0   13.0   14.3    7.0   13.0   14.3   86.4  332.0   0.00   0.00 -99.00 1976156
 1976 157   218    0.0   16.2   17.9   21.4   42.8   0.35   20.8    8.2   15.0   16.6    8.2   15.0   16.6   86.4  332.0   0.00   0.00 -99.00 1976157
 1976 158   219    0.0   16.2   18.0   22.3   44.6   0.32   23.0   10.4   17.3   18.8   10.4   17.3   18.8   86.4  332.0   0.00   0.00 -99.00 1976158
 1976 159   220    0.0   16.2   18.0   24.9   49.8   0.24   25.2   11.7   19.0   20.7   11.7   19.0   20.7   86.4  332.0   0.00   0.00 -99.00 1976159
 1976 160   221    0.0   16.3   18.0   26.9   53.8   0.18   29.0   12.9   21.7   23.6   12.9   21.7   23.6   86.4  332.0   0.00   0.00 -99.00 1976160
 1976 161   222    0.0   16.3   18.1   24.5   49.0   0.26   28.6   10.7   20.5   22.6   10.7   20.5   22.6   86.4  332.0   0.00   0.00 -99.00 1976161
 1976 162   223    0.0   16.3   18.1   21.6   43.2   0.35   20.1    9.7   15.4   16.6    9.7   15.4   16.6   86.4  332.0   0.00   0.00 -99.00 1976162
 1976 163   224    0.0   16.3   18.1   20.8   41.6   0.37   21.4    8.3   15.4   17.0    8.3   15.4   17.0   86.4  332.0   0.00   0.00 -99.00 1976163
 1976 164   225    0.0   16.3   18.1   12.7   25.4   0.62   22.6   10.5   17.1   18.6   10.5   17.1   18.6   86.4  332.0   0.00   0.00 -99.00 1976164
 1976 165   226    0.0   16.3   18.1   27.8   55.6   0.16   24.5    9.4   17.6   19.5    9.4   17.6   19.5   86.4  332.0   0.00   0.00 -99.00 1976165
 1976 166   227    0.0   16.4   18.2   26.0   52.0   0.22   25.3   11.1   18.9   20.6   11.1   18.9   20.6   86.4  332.0   0.00   0.00 -99.00 1976166
 1976 167   228    0.0   16.4   18.2   21.5   43.0   0.35   25.0   11.6   18.9   20.6   11.6   18.9   20.6   86.4  332.1   0.00   0.00 -99.00 1976167
 1976 168   229    1.6   16.4   18.2    4.6    9.2   0.86   15.2   15.0   15.1   15.1   15.0   15.1   15.1   86.4  332.1   0.00   0.00 -99.00 1976168
 1976 169   230    0.0   16.4   18.2    7.2   14.4   0.78   17.9   11.8   15.1   15.9   11.8   15.1   15.9   86.4  332.1   0.00   0.00 -99.00 1976169
 1976 170   231    0.3   16.4   18.2   25.2   50.4   0.24   23.9   10.7   17.9   19.5   10.7   17.9   19.5   86.4  332.1   0.00   0.00 -99.00 1976170
 1976 171   232    6.3   16.4   18.2    7.0   14.0   0.79   14.7   12.7   13.8   14.0   12.7   13.8   14.0   86.4  332.1   0.00   0.00 -99.00 1976171
 1976 172   233    0.1   16.4   18.2   14.8   29.6   0.55   19.0   12.0   15.8   16.7   12.0   15.8   16.7   86.4  332.1   0.00   0.00 -99.00 1976172
 1976 173   234    0.0   16.4   18.2   12.3   24.6   0.63   21.5    9.7   16.2   17.6    9.7   16.2   17.6   86.4  332.1   0.00   0.00 -99.00 1976173
 1976 174   235    0.0   16.4   18.2   24.3   48.6   0.27   26.4   11.0   19.4   21.3   11.0   19.4   21.3   86.4  332.1   0.00   0.00 -99.00 1976174
 1976 175   236    0.0   16.4   18.2   26.3   52.6   0.21   29.6   16.0   23.4   25.1   16.0   23.4   25.1   86.4  332.1   0.00   0.00 -99.00 1976175
 1976 176   237    0.0   16.4   18.2   28.8   57.6   0.13   29.3   12.5   21.7   23.7   12.5   21.7   23.7   86.4  332.1   0.00   0.00 -99.00 1976176
 1976 177   238    0.0   16.4   18.2   27.5   55.0   0.17   32.1   13.1   23.5   25.8   13.1   23.5   25.8   86.4  332.1   0.00   0.00 -99.00 1976177
 1976 178   239    0.0   16.4   18.2   25.6   51.2   0.23   34.0   16.0   25.8   28.0   16.0   25.8   28.0   86.4  332.1   0.00   0.00 -99.00 1976178
 1976 179   240    0.0   16.4   18.2   25.6   51.2   0.23   33.8   18.5   26.9   28.7   18.5   26.9   28.7   86.4  332.1   0.00   0.00 -99.00 1976179
 1976 180   241    0.0   16.3   18.2   25.5   51.0   0.23   33.5   17.4   26.2   28.2   17.4   26.2   28.2   86.4  332.1   0.00   0.00 -99.00 1976180
 1976 181   242    0.0   16.3   18.2   27.8   55.6   0.16   30.3   17.6   24.5   26.1   17.6   24.5   26.1   86.4  332.1   0.00   0.00 -99.00 1976181
 1976 182   243    0.0   16.3   18.1   29.9   59.8   0.09   30.1   14.6   23.1   25.0   14.6   23.1   25.0   86.4  332.1   0.00   0.00 -99.00 1976182
 1976 183   244    0.0   16.3   18.1   27.3   54.6   0.17   30.6   16.4   24.1   25.9   16.4   24.1   25.9   86.4  332.1   0.00   0.00 -99.00 1976183
 1976 184   245    0.0   16.3   18.1   26.3   52.6   0.20   32.5   14.8   24.4   26.6   14.8   24.4   26.6   86.4  332.1   0.00   0.00 -99.00 1976184
 1976 185   246    0.1   16.3   18.1   21.2   42.4   0.36   33.5   17.7   26.3   28.2   17.7   26.3   28.2   86.4  332.1   0.00   0.00 -99.00 1976185
 1976 186   247    1.4   16.2   18.1   18.1   36.2   0.45   32.0   19.0   26.1   27.7   19.0   26.1   27.7   86.4  332.1   0.00   0.00 -99.00 1976186
 1976 187   248    0.0   16.2   18.0   22.0   44.0   0.33   32.0   15.0   24.2   26.3   15.0   24.2   26.3   86.4  332.1   0.00   0.00 -99.00 1976187
 1976 188   249    0.0   16.2   18.0   25.6   51.2   0.22   32.5   16.5   25.2   27.1   16.5   25.2   27.1   86.4  332.1   0.00   0.00 -99.00 1976188
 1976 189   250    0.0   16.2   18.0   25.5   51.0   0.22   31.0   16.4   24.3   26.1   16.4   24.3   26.1   86.4  332.1   0.00   0.00 -99.00 1976189
 1976 190   251    0.0   16.1   17.9   25.6   51.2   0.21   30.3   13.1   22.4   24.5   13.1   22.4   24.5   86.4  332.1   0.00   0.00 -99.00 1976190
 1976 191   252    0.4   16.1   17.9   15.1   30.2   0.53   25.4   14.6   20.5   21.8   14.6   20.5   21.8   86.4  332.1   0.00   0.00 -99.00 1976191
 1976 192   253    0.0   16.1   17.9   26.2   52.4   0.19   24.1   10.4   17.8   19.5   10.4   17.8   19.5   86.4  332.1   0.00   0.00 -99.00 1976192
 1976 193   254    0.0   16.1   17.8   26.2   52.4   0.19   27.6   10.3   19.7   21.7   10.3   19.7   21.7   86.4  332.1   0.00   0.00 -99.00 1976193
 1976 194   255    0.0   16.0   17.8   22.1   44.2   0.31   29.8   16.5   23.7   25.3   16.5   23.7   25.3   86.4  332.1   0.00   0.00 -99.00 1976194
 1976 195   256    1.9   16.0   17.8   15.3   30.6   0.52   22.1   15.0   18.8   20.0   15.0   18.8   20.0   86.4  332.1   0.00   0.00 -99.00 1976195

*DSSAT Cropping System Model Ver. 4.8.0.027 -release  FEB 20, 2024 14:36:51

*RUN   3        : 210 KG N/HA               CSCER048 RDCT7401    8
 MODEL          : CSCER048 - Wheat
 EXPERIMENT     : RDCT7401 WH N RESPONSE,ROTHAMSTED  8FE(N)  (DSSAT3)
 DATA PATH      : C:\DSSAT48\Wheat\
 TREATMENT  8   : 210 KG N/HA               CSCER048
  
@YEAR DOY   DAS   PRED  DAYLD   TWLD   SRAD   PARD   CLDD   TMXD   TMND   TAVD   TDYD   TDWD   TGAD   TGRD   WDSD   CO2D   VPDF    VPD  OZON7   WDATE
 1976 305     1    2.2    9.3   10.8    5.9   11.8   0.35   10.6    2.6    6.1    7.7    2.6    6.1    7.7   86.4  332.5   0.00   0.00 -99.00 1976305
 1976 306     2    2.2    9.3   10.7    2.2    4.4   0.75   11.5    5.4    8.1    9.3    5.4    8.1    9.3   86.4  332.5   0.00   0.00 -99.00 1976306
 1976 307     3    0.0    9.2   10.7    6.2   12.4   0.29    9.9    4.6    6.9    8.0    4.6    6.9    8.0   86.4  332.5   0.00   0.00 -99.00 1976307
 1976 308     4    0.0    9.2   10.6    6.2   12.4   0.28    8.1   -1.5    2.7    4.6   -1.5    2.7    4.6   86.4  332.5   0.00   0.00 -99.00 1976308
 1976 309     5    0.5    9.1   10.6    4.1    8.2   0.51   10.8   -1.2    4.1    6.3   -1.2    4.1    6.3   86.4  332.5   0.00   0.00 -99.00 1976309
 1976 310     6    1.8    9.0   10.5    6.8   13.6   0.18   12.3    5.3    8.4    9.7    5.3    8.4    9.7   86.4  332.5   0.00   0.00 -99.00 1976310
 1976 311     7    2.6    9.0   10.5    1.5    3.0   0.82   12.2    7.0    9.3   10.2    7.0    9.3   10.2   86.4  332.5   0.00   0.00 -99.00 1976311
 1976 312     8    1.9    8.9   10.4    5.7   11.4   0.29   11.6    2.0    6.2    8.0    2.0    6.2    8.0   86.4  332.5   0.00   0.00 -99.00 1976312
 1976 313     9    1.6    8.9   10.4    3.4    6.8   0.57   10.1    2.6    5.9    7.3    2.6    5.9    7.3   86.4  332.5   0.00   0.00 -99.00 1976313
 1976 314    10    5.3    8.8   10.3    3.7    7.4   0.52   10.1    0.1    4.5    6.3    0.1    4.5    6.3   86.4  332.5   0.00   0.00 -99.00 1976314
 1976 315    11    0.1    8.8   10.3    1.6    3.2   0.79    6.5    2.7    4.4    5.0    2.7    4.4    5.0   86.4  332.5   0.00   0.00 -99.00 1976315
 1976 316    12   13.3    8.7   10.2    2.8    5.6   0.62    5.4   -1.4    1.6    2.8   -1.4    1.6    2.8   86.4  332.5   0.00   0.00 -99.00 1976316
 1976 317    13    7.2    8.7   10.2    1.0    2.0   0.86    5.6   -0.2    2.3    3.4   -0.2    2.3    3.4   86.4  332.5   0.00   0.00 -99.00 1976317
 1976 318    14    0.0    8.6   10.1    4.3    8.6   0.40    7.7    2.5    4.8    5.7    2.5    4.8    5.7   86.4  332.5   0.00   0.00 -99.00 1976318
 1976 319    15    0.0    8.6   10.1    5.2   10.4   0.26    9.0   -1.7    2.9    4.8   -1.7    2.9    4.8   86.4  332.5   0.00   0.00 -99.00 1976319
 1976 320    16    5.5    8.5   10.0    3.6    7.2   0.48   10.4   -0.5    4.2    6.1   -0.5    4.2    6.1   86.4  332.6   0.00   0.00 -99.00 1976320
 1976 321    17    2.0    8.5   10.0    1.3    2.6   0.81    9.4    3.4    6.0    7.0    3.4    6.0    7.0   86.4  332.6   0.00   0.00 -99.00 1976321
 1976 322    18    0.0    8.4    9.9    2.0    4.0   0.70    9.5    8.0    8.6    8.9    8.0    8.6    8.9   86.4  332.6   0.00   0.00 -99.00 1976322
 1976 323    19    0.0    8.4    9.9    2.2    4.4   0.67   10.9    7.6    9.0    9.6    7.6    9.0    9.6   86.4  332.6   0.00   0.00 -99.00 1976323
 1976 324    20    0.0    8.3    9.9    1.7    3.4   0.74   10.0    4.5    6.9    7.8    4.5    6.9    7.8   86.4  332.6   0.00   0.00 -99.00 1976324
 1976 325    21    0.0    8.3    9.8    1.0    2.0   0.84    7.0    2.9    4.7    5.4    2.9    4.7    5.4   86.4  332.6   0.00   0.00 -99.00 1976325
 1976 326    22    0.0    8.3    9.8    4.3    8.6   0.32    7.5    2.3    4.5    5.4    2.3    4.5    5.4   86.4  332.6   0.00   0.00 -99.00 1976326
 1976 327    23    0.0    8.2    9.7    2.3    4.6   0.63    7.5    5.0    6.1    6.5    5.0    6.1    6.5   86.4  332.6   0.00   0.00 -99.00 1976327
 1976 328    24    0.0    8.2    9.7    4.8    9.6   0.22    6.3   -0.7    2.3    3.5   -0.7    2.3    3.5   86.4  332.6   0.00   0.00 -99.00 1976328
 1976 329    25    0.0    8.1    9.7    2.0    4.0   0.67   10.0   -1.0    3.7    5.5   -1.0    3.7    5.5   86.4  332.6   0.00   0.00 -99.00 1976329
 1976 330    26    0.0    8.1    9.6    1.0    2.0   0.83    9.0    3.4    5.8    6.7    3.4    5.8    6.7   86.4  332.6   0.00   0.00 -99.00 1976330
 1976 331    27    1.1    8.1    9.6    1.0    2.0   0.83   10.1    7.0    8.3    8.8    7.0    8.3    8.8   86.4  332.6   0.00   0.00 -99.00 1976331
 1976 332    28    0.8    8.0    9.6    4.3    8.6   0.26   11.6    4.0    7.2    8.5    4.0    7.2    8.5   86.4  332.6   0.00   0.00 -99.00 1976332
 1976 333    29   10.3    8.0    9.5    1.0    2.0   0.83   11.6    5.5    8.1    9.2    5.5    8.1    9.2   86.4  332.6   0.00   0.00 -99.00 1976333
 1976 334    30    7.1    8.0    9.5    1.0    2.0   0.82    9.4    3.5    6.0    7.1    3.5    6.0    7.1   86.4  332.6   0.00   0.00 -99.00 1976334
 1976 335    31   25.4    7.9    9.5    1.0    2.0   0.82    7.1    3.2    4.9    5.6    3.2    4.9    5.6   86.4  332.6   0.00   0.00 -99.00 1976335
 1976 336    32    0.4    7.9    9.5    2.1    4.2   0.62    4.9    0.0    2.1    3.0    0.0    2.1    3.0   86.4  332.6   0.00   0.00 -99.00 1976336
 1976 337    33    0.0    7.9    9.4    2.7    5.4   0.51    5.7    0.6    2.8    3.7    0.6    2.8    3.7   86.4  332.6   0.00   0.00 -99.00 1976337
 1976 338    34    0.0    7.8    9.4    4.1    8.2   0.24    4.0   -3.0   -0.0    1.3   -3.0   -0.0    1.3   86.4  332.6   0.00   0.00 -99.00 1976338
 1976 339    35    0.0    7.8    9.4    4.4    8.8   0.18    3.1   -5.1   -1.6   -0.1   -5.1   -1.6   -0.1   86.4  332.6   0.00   0.00 -99.00 1976339
 1976 340    36    7.7    7.8    9.4    4.3    8.6   0.19    6.7   -4.9    0.0    2.1   -4.9    0.0    2.1   86.4  332.6   0.00   0.00 -99.00 1976340
 1976 341    37    2.6    7.8    9.3    3.0    6.0   0.43    8.8   -3.0    2.0    4.1   -3.0    2.0    4.1   86.4  332.6   0.00   0.00 -99.00 1976341
 1976 342    38    5.5    7.7    9.3    2.3    4.6   0.56    8.4    2.9    5.2    6.2    2.9    5.2    6.2   86.4  332.6   0.00   0.00 -99.00 1976342
 1976 343    39    0.0    7.7    9.3    2.5    5.0   0.52    7.9    4.2    5.8    6.4    4.2    5.8    6.4   86.4  332.6   0.00   0.00 -99.00 1976343
 1976 344    40    0.0    7.7    9.3    3.1    6.2   0.40    6.1    0.0    2.6    3.7    0.0    2.6    3.7   86.4  332.6   0.00   0.00 -99.00 1976344
 1976 345    41    0.1    7.7    9.3    4.1    8.2   0.19    4.4   -4.1   -0.5    1.0   -4.1   -0.5    1.0   86.4  332.6   0.00   0.00 -99.00 1976345
 1976 346    42    0.2    7.7    9.3    3.2    6.4   0.37    4.0   -3.3   -0.2    1.1   -3.3   -0.2    1.1   86.4  332.6   0.00   0.00 -99.00 1976346
 1976 347    43    0.1    7.7    9.2    1.4    2.8   0.72    3.7   -3.5   -0.5    0.8   -3.5   -0.5    0.8   86.4  332.6   0.00   0.00 -99.00 1976347
 1976 348    44    0.0    7.6    9.2    1.4    2.8   0.72    2.6   -0.6    0.7    1.3   -0.6    0.7    1.3   86.4  332.6   0.00   0.00 -99.00 1976348
 1976 349    45    0.0    7.6    9.2    1.1    2.2   0.78    3.9   -1.4    0.8    1.8   -1.4    0.8    1.8   86.4  332.6   0.00   0.00 -99.00 1976349
 1976 350    46    0.0    7.6    9.2    2.8    5.6   0.44    2.5   -0.4    0.8    1.3   -0.4    0.8    1.3   86.4  332.8   0.00   0.00 -99.00 1976350
 1976 351    47    9.7    7.6    9.2    2.2    4.4   0.56    3.3   -0.1    1.3    1.9   -0.1    1.3    1.9   86.4  332.8   0.00   0.00 -99.00 1976351
 1976 352    48    9.4    7.6    9.2    1.0    2.0   0.80    1.5    0.0    0.6    0.9    0.0    0.6    0.9   86.4  332.8   0.00   0.00 -99.00 1976352
 1976 353    49    8.7    7.6    9.2    1.0    2.0   0.80    4.9    0.3    2.2    3.1    0.3    2.2    3.1   86.4  332.8   0.00   0.00 -99.00 1976353
 1976 354    50    2.3    7.6    9.2    1.0    2.0   0.80    4.4    1.4    2.7    3.2    1.4    2.7    3.2   86.4  332.8   0.00   0.00 -99.00 1976354
 1976 355    51    4.5    7.6    9.2    1.0    2.0   0.80    4.6    3.6    4.0    4.2    3.6    4.0    4.2   86.4  332.8   0.00   0.00 -99.00 1976355
 1976 356    52    0.1    7.6    9.2    1.0    2.0   0.80    7.4    2.5    4.6    5.4    2.5    4.6    5.4   86.4  332.8   0.00   0.00 -99.00 1976356
 1976 357    53    0.0    7.6    9.2    1.4    2.8   0.72    9.1   -1.2    3.1    5.0   -1.2    3.1    5.0   86.4  332.8   0.00   0.00 -99.00 1976357
 1976 358    54    0.0    7.6    9.2    1.0    2.0   0.80    5.9    5.0    5.4    5.5    5.0    5.4    5.5   86.4  332.8   0.00   0.00 -99.00 1976358
 1976 359    55    0.0    7.6    9.2    1.8    3.6   0.64    5.5    2.5    3.8    4.3    2.5    3.8    4.3   86.4  332.8   0.00   0.00 -99.00 1976359
 1976 360    56    0.0    7.6    9.2    3.4    6.8   0.32    4.4    0.9    2.4    3.0    0.9    2.4    3.0   86.4  332.8   0.00   0.00 -99.00 1976360
 1976 361    57    0.0    7.6    9.2    3.7    7.4   0.26    4.7   -1.0    1.4    2.4   -1.0    1.4    2.4   86.4  332.8   0.00   0.00 -99.00 1976361
 1976 362    58    2.6    7.6    9.2    2.7    5.4   0.46    4.8    0.8    2.5    3.2    0.8    2.5    3.2   86.4  332.8   0.00   0.00 -99.00 1976362
 1976 363    59    0.0    7.7    9.2    3.6    7.2   0.28    1.6    0.4    0.9    1.1    0.4    0.9    1.1   86.4  332.8   0.00   0.00 -99.00 1976363
 1976 364    60    0.1    7.7    9.2    2.9    5.8   0.43    1.9   -8.4   -4.1   -2.2   -8.4   -4.1   -2.2   86.4  332.8   0.00   0.00 -99.00 1976364
 1976 365    61    6.6    7.7    9.2    1.0    2.0   0.80    6.5   -8.0   -1.9    0.7   -8.0   -1.9    0.7   86.4  332.8   0.00   0.00 -99.00 1976365
 1976 366    62   17.0    7.7    9.2    1.6    3.2   0.69    7.3    1.6    4.0    5.0    1.6    4.0    5.0   86.4  332.8   0.00   0.00 -99.00 1976366
 1977 001    63    3.1    7.7    9.3    1.7    3.4   0.67    7.1    3.9    5.2    5.8    3.9    5.2    5.8   86.4  332.8   0.00   0.00 -99.00 1977001
 1977 002    64    0.0    7.7    9.3    2.2    4.4   0.57    2.1    0.6    1.2    1.5    0.6    1.2    1.5   86.4  332.8   0.00   0.00 -99.00 1977002
 1977 003    65    0.0    7.7    9.3    4.0    8.0   0.23    3.4   -2.2    0.2    1.2   -2.2    0.2    1.2   86.4  332.8   0.00   0.00 -99.00 1977003
 1977 004    66    1.5    7.8    9.3    3.2    6.4   0.39    5.9   -4.4   -0.0    1.8   -4.4   -0.0    1.8   86.4  332.8   0.00   0.00 -99.00 1977004
 1977 005    67    4.0    7.8    9.3    1.0    2.0   0.81    7.5   -2.8    1.6    3.4   -2.8    1.6    3.4   86.4  332.8   0.00   0.00 -99.00 1977005
 1977 006    68    0.0    7.8    9.3    1.6    3.2   0.70    4.3    3.5    3.8    4.0    3.5    3.8    4.0   86.4  332.8   0.00   0.00 -99.00 1977006
 1977 007    69    0.0    7.8    9.4    3.9    7.8   0.28    6.0   -2.1    1.3    2.8   -2.1    1.3    2.8   86.4  332.8   0.00   0.00 -99.00 1977007
 1977 008    70    1.9    7.9    9.4    1.0    2.0   0.82    6.1    0.0    2.6    3.7    0.0    2.6    3.7   86.4  332.8   0.00   0.00 -99.00 1977008
 1977 009    71    0.0    7.9    9.4    2.3    4.6   0.58    8.8    3.6    5.8    6.8    3.6    5.8    6.8   86.4  332.8   0.00   0.00 -99.00 1977009
 1977 010    72    0.0    7.9    9.4    1.1    2.2   0.80    1.7   -1.2    0.0    0.6   -1.2    0.0    0.6   86.4  332.8   0.00   0.00 -99.00 1977010
 1977 011    73    0.0    8.0    9.5    2.1    4.2   0.63    2.2    0.3    1.1    1.5    0.3    1.1    1.5   86.4  332.8   0.00   0.00 -99.00 1977011
 1977 012    74    0.0    8.0    9.5    1.0    2.0   0.83    0.8   -2.2   -0.9   -0.4   -2.2   -0.9   -0.4   86.4  332.8   0.00   0.00 -99.00 1977012
 1977 013    75   16.2    8.0    9.5    1.0    2.0   0.83    5.0   -5.5   -1.0    0.7   -5.5   -1.0    0.7   86.4  332.8   0.00   0.00 -99.00 1977013
 1977 014    76    2.1    8.1    9.5    1.0    2.0   0.83    3.5    0.1    1.5    2.1    0.1    1.5    2.1   86.4  332.8   0.00   0.00 -99.00 1977014
 1977 015    77    0.0    8.1    9.6    1.0    2.0   0.83    4.1    1.2    2.4    2.9    1.2    2.4    2.9   86.4  333.0   0.00   0.00 -99.00 1977015
 1977 016    78    0.0    8.1    9.6    4.2    8.4   0.30    4.3    0.0    1.8    2.5    0.0    1.8    2.5   86.4  333.0   0.00   0.00 -99.00 1977016
 1977 017    79    0.1    8.2    9.6    1.9    3.8   0.69    2.3   -4.6   -1.6   -0.5   -4.6   -1.6   -0.5   86.4  333.0   0.00   0.00 -99.00 1977017
 1977 018    80    1.2    8.2    9.7    1.8    3.6   0.71    3.6   -3.3   -0.3    0.8   -3.3   -0.3    0.8   86.4  333.0   0.00   0.00 -99.00 1977018
 1977 019    81    0.0    8.3    9.7    2.4    4.8   0.62    6.5    2.0    3.9    4.7    2.0    3.9    4.7   86.4  333.0   0.00   0.00 -99.00 1977019
 1977 020    82    1.5    8.3    9.7    2.6    5.2   0.59    7.5    1.5    4.1    5.1    1.5    4.1    5.1   86.4  333.0   0.00   0.00 -99.00 1977020
 1977 021    83    7.7    8.3    9.8    2.3    4.6   0.65    9.4    5.5    7.2    7.8    5.5    7.2    7.8   86.4  333.0   0.00   0.00 -99.00 1977021
 1977 022    84    3.8    8.4    9.8    1.5    3.0   0.77    8.0    4.1    5.8    6.4    4.1    5.8    6.4   86.4  333.0   0.00   0.00 -99.00 1977022
 1977 023    85    0.0    8.4    9.9    2.0    4.0   0.70    8.4    5.7    6.9    7.3    5.7    6.9    7.3   86.4  333.0   0.00   0.00 -99.00 1977023
 1977 024    86    2.1    8.5    9.9    3.1    6.2   0.55    9.4    2.8    5.7    6.8    2.8    5.7    6.8   86.4  333.0   0.00   0.00 -99.00 1977024
 1977 025    87    6.2    8.5    9.9    1.0    2.0   0.86   11.5    4.6    7.6    8.8    4.6    7.6    8.8   86.4  333.0   0.00   0.00 -99.00 1977025
 1977 026    88    0.5    8.6   10.0    2.9    5.8   0.59    8.1    5.5    6.6    7.1    5.5    6.6    7.1   86.4  333.0   0.00   0.00 -99.00 1977026
 1977 027    89    4.1    8.6   10.0    1.3    2.6   0.82    8.2    4.0    5.8    6.6    4.0    5.8    6.6   86.4  333.0   0.00   0.00 -99.00 1977027
 1977 028    90    0.1    8.7   10.1    1.0    2.0   0.86    3.3    3.1    3.2    3.2    3.1    3.2    3.2   86.4  333.0   0.00   0.00 -99.00 1977028
 1977 029    91    0.0    8.7   10.1    4.6    9.2   0.38    3.5    0.6    1.9    2.4    0.6    1.9    2.4   86.4  333.0   0.00   0.00 -99.00 1977029
 1977 030    92    0.0    8.8   10.2    2.2    4.4   0.71    1.4   -3.5   -1.4   -0.5   -3.5   -1.4   -0.5   86.4  333.0   0.00   0.00 -99.00 1977030
 1977 031    93    1.3    8.8   10.2    6.4   12.8   0.17    5.1   -2.8    0.7    2.1   -2.8    0.7    2.1   86.4  333.0   0.00   0.00 -99.00 1977031
 1977 032    94    0.0    8.9   10.3    5.0   10.0   0.36    4.7    0.1    2.1    3.0    0.1    2.1    3.0   86.4  333.0   0.00   0.00 -99.00 1977032
 1977 033    95    5.0    8.9   10.3    1.0    2.0   0.87    7.0   -1.4    2.3    3.8   -1.4    2.3    3.8   86.4  333.0   0.00   0.00 -99.00 1977033
 1977 034    96    0.7    9.0   10.3    3.2    6.4   0.61   10.6    3.7    6.7    8.0    3.7    6.7    8.0   86.4  333.0   0.00   0.00 -99.00 1977034
 1977 035    97    5.6    9.0   10.4    1.8    3.6   0.78    9.2    2.5    5.4    6.7    2.5    5.4    6.7   86.4  333.0   0.00   0.00 -99.00 1977035
 1977 036    98    5.4    9.1   10.4    5.5   11.0   0.35   11.5    3.5    7.0    8.5    3.5    7.0    8.5   86.4  333.0   0.00   0.00 -99.00 1977036
 1977 037    99    0.7    9.2   10.5    4.2    8.4   0.51   10.5    4.9    7.4    8.4    4.9    7.4    8.4   86.4  333.0   0.00   0.00 -99.00 1977037
 1977 038   100    1.1    9.2   10.6    4.2    8.4   0.52   10.8    6.7    8.5    9.3    6.7    8.5    9.3   86.4  333.0   0.00   0.00 -99.00 1977038
 1977 039   101    0.8    9.3   10.6    6.0   12.0   0.33   10.6    5.0    7.5    8.6    5.0    7.5    8.6   86.4  333.0   0.00   0.00 -99.00 1977039
 1977 040   102   16.1    9.3   10.7    1.0    2.0   0.89    9.8    5.0    7.1    8.1    5.0    7.1    8.1   86.4  333.0   0.00   0.00 -99.00 1977040
 1977 041   103    0.4    9.4   10.7    2.4    4.8   0.74    9.1    6.5    7.7    8.2    6.5    7.7    8.2   86.4  333.0   0.00   0.00 -99.00 1977041
 1977 042   104    0.0    9.4   10.8    6.0   12.0   0.36    9.8    4.0    6.6    7.7    4.0    6.6    7.7   86.4  333.0   0.00   0.00 -99.00 1977042
 1977 043   105    1.3    9.5   10.8    3.9    7.8   0.59    7.8    2.5    4.9    5.9    2.5    4.9    5.9   86.4  333.0   0.00   0.00 -99.00 1977043
 1977 044   106    0.0    9.6   10.9    5.5   11.0   0.44    9.4    2.4    5.5    6.9    2.4    5.5    6.9   86.4  333.0   0.00   0.00 -99.00 1977044
 1977 045   107    0.1    9.6   10.9    7.1   14.2   0.29    9.6    2.6    5.7    7.1    2.6    5.7    7.1   86.4  333.1   0.00   0.00 -99.00 1977045
 1977 046   108    0.6    9.7   11.0    2.4    4.8   0.76    5.6   -0.5    2.2    3.5   -0.5    2.2    3.5   86.4  333.1   0.00   0.00 -99.00 1977046
 1977 047   109    0.4    9.7   11.0    8.7   17.4   0.16    9.0    0.5    4.3    6.0    0.5    4.3    6.0   86.4  333.1   0.00   0.00 -99.00 1977047
 1977 048   110    1.8    9.8   11.1    1.9    3.8   0.82   10.0    3.6    6.5    7.8    3.6    6.5    7.8   86.4  333.1   0.00   0.00 -99.00 1977048
 1977 049   111   12.4    9.9   11.2    1.4    2.8   0.87    8.9    5.5    7.0    7.7    5.5    7.0    7.7   86.4  333.1   0.00   0.00 -99.00 1977049
 1977 050   112   11.4    9.9   11.2    8.9   17.8   0.18    9.7    2.0    5.5    7.0    2.0    5.5    7.0   86.4  333.1   0.00   0.00 -99.00 1977050
 1977 051   113    5.0   10.0   11.3    4.0    8.0   0.64   12.3    3.8    7.6    9.4    3.8    7.6    9.4   86.4  333.1   0.00   0.00 -99.00 1977051
 1977 052   114    6.7   10.1   11.3    4.6    9.2   0.59    9.5    4.6    6.8    7.7    4.6    6.8    7.7   86.4  333.1   0.00   0.00 -99.00 1977052
 1977 053   115    6.9   10.1   11.4    4.8    9.6   0.58    9.5    5.2    7.1    7.9    5.2    7.1    7.9   86.4  333.1   0.00   0.00 -99.00 1977053
 1977 054   116    9.1   10.2   11.5    4.9    9.8   0.58   10.9    6.0    8.2    9.1    6.0    8.2    9.1   86.4  333.1   0.00   0.00 -99.00 1977054
 1977 055   117    0.7   10.3   11.5    3.2    6.4   0.73    8.0    5.1    6.4    6.9    5.1    6.4    6.9   86.4  333.1   0.00   0.00 -99.00 1977055
 1977 056   118    0.0   10.3   11.6    4.5    9.0   0.63    7.4    4.2    5.7    6.2    4.2    5.7    6.2   86.4  333.1   0.00   0.00 -99.00 1977056
 1977 057   119    0.0   10.4   11.6   11.6   23.2   0.06    5.7    0.0    2.6    3.6    0.0    2.6    3.6   86.4  333.1   0.00   0.00 -99.00 1977057
 1977 058   120    0.0   10.4   11.7    7.2   14.4   0.43    5.9   -2.9    1.1    2.7   -2.9    1.1    2.7   86.4  333.1   0.00   0.00 -99.00 1977058
 1977 059   121    2.6   10.5   11.8   11.7   23.4   0.08    7.0   -2.8    1.7    3.5   -2.8    1.7    3.5   86.4  333.1   0.00   0.00 -99.00 1977059
 1977 060   122    3.5   10.6   11.8    2.1    4.2   0.84    9.7    0.9    4.9    6.5    0.9    4.9    6.5   86.4  333.1   0.00   0.00 -99.00 1977060
 1977 061   123    0.1   10.6   11.9    9.5   19.0   0.28   18.4    6.0   11.7   14.0    6.0   11.7   14.0   86.4  333.1   0.00   0.00 -99.00 1977061
 1977 062   124    0.1   10.7   12.0    9.0   18.0   0.33   14.3    8.5   11.2   12.2    8.5   11.2   12.2   86.4  333.1   0.00   0.00 -99.00 1977062
 1977 063   125    0.0   10.8   12.0   12.8   25.6   0.06   11.5    9.6   10.5   10.8    9.6   10.5   10.8   86.4  333.1   0.00   0.00 -99.00 1977063
 1977 064   126    0.0   10.8   12.1    8.0   16.0   0.42   11.8    4.5    7.9    9.2    4.5    7.9    9.2   86.4  333.1   0.00   0.00 -99.00 1977064
 1977 065   127    0.0   10.9   12.1    4.8    9.6   0.66   11.5    6.5    8.8    9.8    6.5    8.8    9.8   86.4  333.1   0.00   0.00 -99.00 1977065
 1977 066   128    0.1   11.0   12.2    5.9   11.8   0.59   12.3    3.1    7.4    9.1    3.1    7.4    9.1   86.4  333.1   0.00   0.00 -99.00 1977066
 1977 067   129    0.0   11.0   12.3    6.3   12.6   0.57   11.0    3.7    7.1    8.5    3.7    7.1    8.5   86.4  333.1   0.00   0.00 -99.00 1977067
 1977 068   130    0.0   11.1   12.3   10.9   21.8   0.26   14.8    4.5    9.3   11.3    4.5    9.3   11.3   86.4  333.1   0.00   0.00 -99.00 1977068
 1977 069   131    1.6   11.2   12.4    7.8   15.6   0.48   10.9    4.1    7.3    8.6    4.1    7.3    8.6   86.4  333.1   0.00   0.00 -99.00 1977069
 1977 070   132    1.7   11.2   12.5    8.1   16.2   0.47   11.0    6.9    8.8    9.6    6.9    8.8    9.6   86.4  333.1   0.00   0.00 -99.00 1977070
 1977 071   133    0.2   11.3   12.5   12.6   25.2   0.19   11.8    2.5    6.9    8.7    2.5    6.9    8.7   86.4  333.1   0.00   0.00 -99.00 1977071
 1977 072   134    8.6   11.4   12.6    5.2   10.4   0.67   11.4    4.5    7.7    9.1    4.5    7.7    9.1   86.4  333.1   0.00   0.00 -99.00 1977072
 1977 073   135    1.3   11.4   12.7    8.9   17.8   0.44    9.2    5.1    7.0    7.8    5.1    7.0    7.8   86.4  333.1   0.00   0.00 -99.00 1977073
 1977 074   136    8.1   11.5   12.7    4.1    8.2   0.75   10.2    4.1    7.0    8.2    4.1    7.0    8.2   86.4  333.3   0.00   0.00 -99.00 1977074
 1977 075   137    5.3   11.6   12.8    4.0    8.0   0.76   10.5    7.6    9.0    9.5    7.6    9.0    9.5   86.4  333.3   0.00   0.00 -99.00 1977075
 1977 076   138    0.6   11.6   12.9    9.4   18.8   0.44   11.7    6.5    9.0   10.0    6.5    9.0   10.0   86.4  333.3   0.00   0.00 -99.00 1977076
 1977 077   139    2.1   11.7   12.9    8.6   17.2   0.49   10.5    6.5    8.4    9.2    6.5    8.4    9.2   86.4  333.3   0.00   0.00 -99.00 1977077
 1977 078   140    6.2   11.8   13.0   12.2   24.4   0.29   11.6    4.3    7.8    9.2    4.3    7.8    9.2   86.4  333.3   0.00   0.00 -99.00 1977078
 1977 079   141    2.9   11.8   13.1    7.0   14.0   0.60   10.8    4.3    7.4    8.7    4.3    7.4    8.7   86.4  333.3   0.00   0.00 -99.00 1977079
 1977 080   142    1.0   11.9   13.1    2.0    4.0   0.89    6.5    4.5    5.5    5.9    4.5    5.5    5.9   86.4  333.3   0.00   0.00 -99.00 1977080
 1977 081   143    0.1   12.0   13.2    3.7    7.4   0.79    6.6    4.2    5.3    5.8    4.2    5.3    5.8   86.4  333.3   0.00   0.00 -99.00 1977081
 1977 082   144    2.0   12.1   13.3    4.0    8.0   0.78    9.5    3.3    6.3    7.3    3.3    6.3    7.3   86.4  333.3   0.00   0.00 -99.00 1977082
 1977 083   145    0.0   12.1   13.3    6.1   12.2   0.67    9.1    5.4    7.2    7.8    5.4    7.2    7.8   86.4  333.3   0.00   0.00 -99.00 1977083
 1977 084   146    0.0   12.2   13.4   13.0   26.0   0.31   12.4    2.0    7.0    8.7    2.0    7.0    8.7   86.4  333.3   0.00   0.00 -99.00 1977084
 1977 085   147   10.0   12.3   13.5    3.1    6.2   0.84    8.9    4.5    6.6    7.4    4.5    6.6    7.4   86.4  333.3   0.00   0.00 -99.00 1977085
 1977 086   148    2.0   12.3   13.5    2.0    4.0   0.90    6.5    5.9    6.2    6.3    5.9    6.2    6.3   86.4  333.3   0.00   0.00 -99.00 1977086
 1977 087   149    1.1   12.4   13.6   14.8   29.6   0.24    5.4   -0.8    2.2    3.2   -0.8    2.2    3.2   86.4  333.3   0.00   0.00 -99.00 1977087
 1977 088   150    0.0   12.5   13.7   15.1   30.2   0.24    6.6   -1.5    2.4    3.8   -1.5    2.4    3.8   86.4  333.3   0.00   0.00 -99.00 1977088
 1977 089   151    0.0   12.5   13.8   11.9   23.8   0.41    6.4   -3.6    1.3    3.0   -3.6    1.3    3.0   86.4  333.3   0.00   0.00 -99.00 1977089
 1977 090   152    3.8   12.6   13.8    3.0    6.0   0.85    9.6   -1.7    3.8    5.7   -1.7    3.8    5.7   86.4  333.3   0.00   0.00 -99.00 1977090
 1977 091   153    3.5   12.7   13.9   10.4   20.8   0.49   11.6    4.9    8.2    9.3    4.9    8.2    9.3   86.4  333.3   0.00   0.00 -99.00 1977091
 1977 092   154    0.0   12.7   14.0   14.2   28.4   0.32   10.2    2.6    6.3    7.6    2.6    6.3    7.6   86.4  333.3   0.00   0.00 -99.00 1977092
 1977 093   155    0.2   12.8   14.0   15.9   31.8   0.24   10.1    1.4    5.7    7.2    1.4    5.7    7.2   86.4  333.3   0.00   0.00 -99.00 1977093
 1977 094   156    0.0   12.9   14.1   16.1   32.2   0.24    8.7    1.7    5.1    6.4    1.7    5.1    6.4   86.4  333.3   0.00   0.00 -99.00 1977094
 1977 095   157    0.0   12.9   14.2    7.1   14.2   0.67    9.6    0.6    5.0    6.6    0.6    5.0    6.6   86.4  333.3   0.00   0.00 -99.00 1977095
 1977 096   158    0.5   13.0   14.2    4.3    8.6   0.80   10.5    5.7    8.1    8.9    5.7    8.1    8.9   86.4  333.3   0.00   0.00 -99.00 1977096
 1977 097   159    0.0   13.1   14.3   11.2   22.4   0.49    7.1    0.5    3.8    4.9    0.5    3.8    4.9   86.4  333.3   0.00   0.00 -99.00 1977097
 1977 098   160    0.0   13.1   14.4   16.6   33.2   0.25    7.6   -2.0    2.8    4.5   -2.0    2.8    4.5   86.4  333.3   0.00   0.00 -99.00 1977098
 1977 099   161    0.4   13.2   14.5   13.9   27.8   0.38    7.3   -1.0    3.1    4.6   -1.0    3.1    4.6   86.4  333.3   0.00   0.00 -99.00 1977099
 1977 100   162    1.0   13.3   14.5   10.9   21.8   0.52    9.3   -2.3    3.5    5.5   -2.3    3.5    5.5   86.4  333.3   0.00   0.00 -99.00 1977100
 1977 101   163    0.2   13.3   14.6   15.9   31.8   0.31   11.8    2.9    7.3    8.9    2.9    7.3    8.9   86.4  333.3   0.00   0.00 -99.00 1977101
 1977 102   164    0.0   13.4   14.7    9.4   18.8   0.60   15.5    5.8   10.6   12.4    5.8   10.6   12.4   86.4  333.3   0.00   0.00 -99.00 1977102
 1977 103   165    0.0   13.5   14.7   14.7   29.4   0.37   14.2   10.0   12.1   12.9   10.0   12.1   12.9   86.4  333.3   0.00   0.00 -99.00 1977103
 1977 104   166    0.0   13.5   14.8   19.7   39.4   0.17   11.8    3.0    7.4    9.0    3.0    7.4    9.0   86.4  333.3   0.00   0.00 -99.00 1977104
 1977 105   167    0.0   13.6   14.9   14.4   28.8   0.40   11.0    1.5    6.3    8.0    1.5    6.3    8.0   86.4  333.5   0.00   0.00 -99.00 1977105
 1977 106   168    0.0   13.6   14.9   16.6   33.2   0.31   11.6   -0.8    5.4    7.7   -0.8    5.4    7.7   86.4  333.5   0.00   0.00 -99.00 1977106
 1977 107   169    0.0   13.7   15.0   13.9   27.8   0.43   12.9    1.5    7.2    9.3    1.5    7.2    9.3   86.4  333.5   0.00   0.00 -99.00 1977107
 1977 108   170    0.0   13.8   15.1   10.9   21.8   0.56    7.7    0.2    4.0    5.4    0.2    4.0    5.4   86.4  333.5   0.00   0.00 -99.00 1977108
 1977 109   171    1.9   13.8   15.2   12.7   25.4   0.49   10.6    4.0    7.3    8.5    4.0    7.3    8.5   86.4  333.5   0.00   0.00 -99.00 1977109
 1977 110   172    4.8   13.9   15.2    4.7    9.4   0.81   12.0    2.6    7.4    9.1    2.6    7.4    9.1   86.4  333.5   0.00   0.00 -99.00 1977110
 1977 111   173    0.3   14.0   15.3    7.0   14.0   0.72   14.4    7.0   10.8   12.1    7.0   10.8   12.1   86.4  333.5   0.00   0.00 -99.00 1977111
 1977 112   174    0.7   14.0   15.4    9.1   18.2   0.64   15.4    9.8   12.6   13.5    9.8   12.6   13.5   86.4  333.5   0.00   0.00 -99.00 1977112
 1977 113   175    4.9   14.1   15.4   15.7   31.4   0.39   13.6    7.5   10.6   11.5    7.5   10.6   11.5   86.4  333.5   0.00   0.00 -99.00 1977113
 1977 114   176    0.1   14.2   15.5   17.6   35.2   0.32   13.5    2.5    8.1    9.7    2.5    8.1    9.7   86.4  333.5   0.00   0.00 -99.00 1977114
 1977 115   177    0.0   14.2   15.6    8.2   16.4   0.69   15.5    7.3   11.5   12.7    7.3   11.5   12.7   86.4  333.5   0.00   0.00 -99.00 1977115
 1977 116   178    9.8   14.3   15.6    3.3    6.6   0.88   10.9   10.5   10.7   10.8   10.5   10.7   10.8   86.4  333.5   0.00   0.00 -99.00 1977116
 1977 117   179    0.0   14.3   15.7   24.2   48.4   0.09   12.6    3.5    8.2    9.5    3.5    8.2    9.5   86.4  333.5   0.00   0.00 -99.00 1977117
 1977 118   180    3.0   14.4   15.8   10.2   20.4   0.62   10.5    4.6    7.6    8.5    4.6    7.6    8.5   86.4  333.5   0.00   0.00 -99.00 1977118
 1977 119   181    1.0   14.5   15.8   15.0   30.0   0.45   13.0    5.1    9.2   10.4    5.1    9.2   10.4   86.4  333.5   0.00   0.00 -99.00 1977119
 1977 120   182    1.1   14.5   15.9   22.4   44.8   0.18   13.2    1.8    7.7    9.4    1.8    7.7    9.4   86.4  333.5   0.00   0.00 -99.00 1977120
 1977 121   183    2.3   14.6   16.0   17.7   35.4   0.36   13.1    0.4    7.0    8.9    0.4    7.0    8.9   86.4  333.5   0.00   0.00 -99.00 1977121
 1977 122   184   14.4   14.6   16.0   16.8   33.6   0.39   14.0    1.3    7.9    9.8    1.3    7.9    9.8   86.4  333.5   0.00   0.00 -99.00 1977122
 1977 123   185    1.6   14.7   16.1    9.6   19.2   0.66   11.6    5.8    8.8    9.7    5.8    8.8    9.7   86.4  333.5   0.00   0.00 -99.00 1977123
 1977 124   186    3.2   14.8   16.2   13.1   26.2   0.53   11.3    1.6    6.6    8.1    1.6    6.6    8.1   86.4  333.5   0.00   0.00 -99.00 1977124
 1977 125   187    1.7   14.8   16.2    8.5   17.0   0.70   11.4    6.0    8.8    9.6    6.0    8.8    9.6   86.4  333.5   0.00   0.00 -99.00 1977125
 1977 126   188    3.8   14.9   16.3   17.0   34.0   0.40   12.0    3.4    7.9    9.2    3.4    7.9    9.2   86.4  333.5   0.00   0.00 -99.00 1977126
 1977 127   189    0.7   14.9   16.4   15.1   30.2   0.47   13.5    6.1   10.0   11.1    6.1   10.0   11.1   86.4  333.5   0.00   0.00 -99.00 1977127
 1977 128   190    0.0   15.0   16.4   10.1   20.2   0.65   12.7    7.7   10.3   11.1    7.7   10.3   11.1   86.4  333.5   0.00   0.00 -99.00 1977128
 1977 129   191    4.0   15.0   16.5    8.0   16.0   0.72   12.4    4.4    8.6    9.8    4.4    8.6    9.8   86.4  333.5   0.00   0.00 -99.00 1977129
 1977 130   192    0.0   15.1   16.6   14.2   28.4   0.51   16.7    8.8   13.0   14.2    8.8   13.0   14.2   86.4  333.5   0.00   0.00 -99.00 1977130
 1977 131   193    3.9   15.1   16.6    8.0   16.0   0.73   14.0   11.0   12.6   13.0   11.0   12.6   13.0   86.4  333.5   0.00   0.00 -99.00 1977131
 1977 132   194    0.8   15.2   16.7   14.5   29.0   0.51   13.5    8.6   11.2   11.9    8.6   11.2   11.9   86.4  333.5   0.00   0.00 -99.00 1977132
 1977 133   195    0.0   15.3   16.8   17.5   35.0   0.41   11.5    6.8    9.3   10.0    6.8    9.3   10.0   86.4  333.5   0.00   0.00 -99.00 1977133
 1977 134   196    0.0   15.3   16.8   17.9   35.8   0.40   12.7    1.6    7.5    9.2    1.6    7.5    9.2   86.4  333.5   0.00   0.00 -99.00 1977134
 1977 135   197    1.0   15.4   16.9   20.1   40.2   0.33   13.2    3.0    8.4   10.0    3.0    8.4   10.0   86.4  333.6   0.00   0.00 -99.00 1977135
 1977 136   198    1.6   15.4   16.9    8.1   16.2   0.73   12.7    7.4   10.2   11.0    7.4   10.2   11.0   86.4  333.6   0.00   0.00 -99.00 1977136
 1977 137   199    0.0   15.5   17.0   17.9   35.8   0.41   12.5    7.4   10.1   10.9    7.4   10.1   10.9   86.4  333.6   0.00   0.00 -99.00 1977137
 1977 138   200    0.0   15.5   17.1   27.0   54.0   0.12   17.5    5.0   11.7   13.6    5.0   11.7   13.6   86.4  333.6   0.00   0.00 -99.00 1977138
 1977 139   201    0.0   15.5   17.1   25.8   51.6   0.16   17.9    4.9   11.8   13.9    4.9   11.8   13.9   86.4  333.6   0.00   0.00 -99.00 1977139
 1977 140   202    0.0   15.6   17.2   21.4   42.8   0.31   15.8    6.6   11.5   13.0    6.6   11.5   13.0   86.4  333.6   0.00   0.00 -99.00 1977140
 1977 141   203    0.0   15.6   17.2   24.1   48.2   0.22   17.7    9.4   13.8   15.1    9.4   13.8   15.1   86.4  333.6   0.00   0.00 -99.00 1977141
 1977 142   204    0.0   15.7   17.3   28.7   57.4   0.08   19.5    7.4   13.9   15.8    7.4   13.9   15.8   86.4  333.6   0.00   0.00 -99.00 1977142
 1977 143   205    0.0   15.7   17.3   25.1   50.2   0.20   19.0    7.4   13.6   15.4    7.4   13.6   15.4   86.4  333.6   0.00   0.00 -99.00 1977143
 1977 144   206    0.0   15.8   17.4   24.1   48.2   0.23   20.3    7.2   14.2   16.3    7.2   14.2   16.3   86.4  333.6   0.00   0.00 -99.00 1977144
 1977 145   207    1.8   15.8   17.4   23.3   46.6   0.26   22.1    8.9   16.0   18.1    8.9   16.0   18.1   86.4  333.6   0.00   0.00 -99.00 1977145
 1977 146   208    0.0   15.8   17.5   24.6   49.2   0.22   23.0   12.3   18.1   19.8   12.3   18.1   19.8   86.4  333.6   0.00   0.00 -99.00 1977146
 1977 147   209    0.0   15.9   17.5   28.3   56.6   0.11   21.8    9.1   15.9   18.0    9.1   15.9   18.0   86.4  333.6   0.00   0.00 -99.00 1977147
 1977 148   210    0.0   15.9   17.6   26.5   53.0   0.17   23.0    6.9   15.6   18.1    6.9   15.6   18.1   86.4  333.6   0.00   0.00 -99.00 1977148
 1977 149   211    0.0   16.0   17.6   26.1   52.2   0.18   21.4    8.1   15.3   17.4    8.1   15.3   17.4   86.4  333.6   0.00   0.00 -99.00 1977149
 1977 150   212    0.0   16.0   17.7   17.2   34.4   0.46   13.1    8.6   11.0   11.7    8.6   11.0   11.7   86.4  333.6   0.00   0.00 -99.00 1977150
 1977 151   213    0.0   16.0   17.7   16.2   32.4   0.50   14.7    5.5   10.5   11.6    5.5   10.5   11.6   86.4  333.6   0.00   0.00 -99.00 1977151
 1977 152   214    0.0   16.1   17.8   28.3   56.6   0.12   17.8    5.8   12.3   13.7    5.8   12.3   13.7   86.4  333.6   0.00   0.00 -99.00 1977152
 1977 153   215    0.0   16.1   17.8   19.5   39.0   0.40   18.2    6.4   12.8   14.2    6.4   12.8   14.2   86.4  333.6   0.00   0.00 -99.00 1977153
 1977 154   216    0.0   16.1   17.8   24.8   49.6   0.24   23.0    8.2   16.2   18.0    8.2   16.2   18.0   86.4  333.6   0.00   0.00 -99.00 1977154
 1977 155   217    1.0   16.1   17.9   19.3   38.6   0.41   18.5   10.4   14.8   15.8   10.4   14.8   15.8   86.4  333.6   0.00   0.00 -99.00 1977155
 1977 156   218    0.1   16.2   17.9    7.0   14.0   0.79   17.0   11.0   14.3   15.0   11.0   14.3   15.0   86.4  333.6   0.00   0.00 -99.00 1977156
 1977 157   219    3.8   16.2   17.9    8.6   17.2   0.74   15.0    6.0   10.9   12.0    6.0   10.9   12.0   86.4  333.6   0.00   0.00 -99.00 1977157
 1977 158   220    6.4   16.2   18.0   14.2   28.4   0.57   13.4    8.6   11.2   11.8    8.6   11.2   11.8   86.4  333.6   0.00   0.00 -99.00 1977158
 1977 159   221    0.9   16.2   18.0   19.3   38.6   0.41   16.5    5.0   11.3   12.7    5.0   11.3   12.7   86.4  333.6   0.00   0.00 -99.00 1977159
 1977 160   222    9.1   16.3   18.0   10.2   20.4   0.69   14.5    3.0    9.3   10.7    3.0    9.3   10.7   86.4  333.6   0.00   0.00 -99.00 1977160
 1977 161   223    8.2   16.3   18.1    7.1   14.2   0.78   14.2   10.0   12.3   12.8   10.0   12.3   12.8   86.4  333.6   0.00   0.00 -99.00 1977161
 1977 162   224    3.2   16.3   18.1   11.7   23.4   0.65   14.1    7.1   10.9   11.8    7.1   10.9   11.8   86.4  333.6   0.00   0.00 -99.00 1977162
 1977 163   225   12.8   16.3   18.1   12.4   24.8   0.62   14.5    6.0   10.6   11.7    6.0   10.6   11.7   86.4  333.6   0.00   0.00 -99.00 1977163
 1977 164   226   20.3   16.3   18.1    5.7   11.4   0.83   14.9   10.0   12.7   13.3   10.0   12.7   13.3   86.4  333.6   0.00   0.00 -99.00 1977164
 1977 165   227    0.2   16.3   18.1    3.5    7.0   0.89   13.7   12.5   13.2   13.3   12.5   13.2   13.3   86.4  333.6   0.00   0.00 -99.00 1977165
 1977 166   228    0.0   16.4   18.2    3.0    6.0   0.91   12.1   10.6   11.4   11.6   10.6   11.4   11.6   86.4  333.8   0.00   0.00 -99.00 1977166
 1977 167   229    0.0   16.4   18.2   25.4   50.8   0.23   17.6    9.4   13.9   14.9    9.4   13.9   14.9   86.4  333.8   0.00   0.00 -99.00 1977167
 1977 168   230    1.3   16.4   18.2    4.7    9.4   0.86   12.0    9.2   10.7   11.1    9.2   10.7   11.1   86.4  333.8   0.00   0.00 -99.00 1977168
 1977 169   231    1.4   16.4   18.2    6.5   13.0   0.80   12.7    9.0   11.0   11.5    9.0   11.0   11.5   86.4  333.8   0.00   0.00 -99.00 1977169
 1977 170   232    0.0   16.4   18.2    5.3   10.6   0.84   12.2    9.0   10.8   11.1    9.0   10.8   11.1   86.4  333.8   0.00   0.00 -99.00 1977170
 1977 171   233    0.0   16.4   18.2    9.6   19.2   0.71   12.1    7.5   10.0   10.6    7.5   10.0   10.6   86.4  333.8   0.00   0.00 -99.00 1977171
 1977 172   234    0.0   16.4   18.2    9.1   18.2   0.73   12.9    7.9   10.6   11.2    7.9   10.6   11.2   86.4  333.8   0.00   0.00 -99.00 1977172
 1977 173   235    0.0   16.4   18.2   22.9   45.8   0.31   20.1    6.4   13.9   15.6    6.4   13.9   15.6   86.4  333.8   0.00   0.00 -99.00 1977173
 1977 174   236    0.0   16.4   18.2   20.1   40.2   0.40   19.0    8.0   14.0   15.4    8.0   14.0   15.4   86.4  333.8   0.00   0.00 -99.00 1977174
 1977 175   237    1.5   16.4   18.2   17.6   35.2   0.47   18.3   11.3   15.1   16.0   11.3   15.1   16.0   86.4  333.8   0.00   0.00 -99.00 1977175
 1977 176   238    0.4   16.4   18.2    9.7   19.4   0.71   17.0   11.1   14.3   15.0   11.1   14.3   15.0   86.4  333.8   0.00   0.00 -99.00 1977176
 1977 177   239    0.0   16.4   18.2   21.4   42.8   0.36   17.4    8.9   13.5   14.6    8.9   13.5   14.6   86.4  333.8   0.00   0.00 -99.00 1977177
 1977 178   240    3.4   16.4   18.2   18.3   36.6   0.45   19.5    7.0   13.8   15.4    7.0   13.8   15.4   86.4  333.8   0.00   0.00 -99.00 1977178
 1977 179   241    0.0   16.4   18.2    9.8   19.6   0.70   16.0   11.0   13.7   14.3   11.0   13.7   14.3   86.4  333.8   0.00   0.00 -99.00 1977179
 1977 180   242    0.0   16.3   18.2   17.4   34.8   0.47   18.0   10.5   14.6   15.5   10.5   14.6   15.5   86.4  333.8   0.00   0.00 -99.00 1977180
 1977 181   243    0.9   16.3   18.2   22.0   44.0   0.33   20.0   11.1   16.0   17.0   11.1   16.0   17.0   86.4  333.8   0.00   0.00 -99.00 1977181
 1977 182   244    0.0   16.3   18.1   14.7   29.4   0.56   20.3   12.6   16.8   17.7   12.6   16.8   17.7   86.4  333.8   0.00   0.00 -99.00 1977182
 1977 183   245    0.0   16.3   18.1   29.1   58.2   0.12   24.0   11.0   18.1   19.7   11.0   18.1   19.7   86.4  333.8   0.00   0.00 -99.00 1977183
 1977 184   246    0.0   16.3   18.1   28.9   57.8   0.12   26.4    9.0   18.5   20.6    9.0   18.5   20.6   86.4  333.8   0.00   0.00 -99.00 1977184
 1977 185   247    0.0   16.3   18.1   24.3   48.6   0.26   26.5   13.0   20.4   22.0   13.0   20.4   22.0   86.4  333.8   0.00   0.00 -99.00 1977185
 1977 186   248    0.0   16.2   18.1   26.9   53.8   0.18   26.6   15.4   21.5   22.9   15.4   21.5   22.9   86.4  333.8   0.00   0.00 -99.00 1977186
 1977 187   249    0.0   16.2   18.0   26.6   53.2   0.19   26.9   12.4   20.3   22.1   12.4   20.3   22.1   86.4  333.8   0.00   0.00 -99.00 1977187
 1977 188   250    0.0   16.2   18.0   26.2   52.4   0.20   25.6   13.4   20.0   21.5   13.4   20.0   21.5   86.4  333.8   0.00   0.00 -99.00 1977188
 1977 189   251    0.0   16.2   18.0   14.7   29.4   0.55   21.9   12.6   17.7   18.8   12.6   17.7   18.8   86.4  333.8   0.00   0.00 -99.00 1977189
 1977 190   252    0.0   16.1   17.9   16.4   32.8   0.50   20.3   15.1   17.9   18.6   15.1   17.9   18.6   86.4  333.8   0.00   0.00 -99.00 1977190
 1977 191   253    0.0   16.1   17.9   16.6   33.2   0.49   21.9   13.6   18.1   19.1   13.6   18.1   19.1   86.4  333.8   0.00   0.00 -99.00 1977191
 1977 192   254    0.0   16.1   17.9   21.4   42.8   0.34   20.6   11.9   16.6   17.7   11.9   16.6   17.7   86.4  333.8   0.00   0.00 -99.00 1977192
 1977 193   255    0.9   16.1   17.8   17.6   35.2   0.45   20.5   12.5   16.8   17.8   12.5   16.8   17.8   86.4  333.8   0.00   0.00 -99.00 1977193
 1977 194   256    0.0   16.0   17.8    7.0   14.0   0.78   16.3   11.7   14.2   14.7   11.7   14.2   14.7   86.4  333.8   0.00   0.00 -99.00 1977194
 1977 195   257    0.0   16.0   17.8   17.4   34.8   0.46   17.7   11.5   14.8   15.8   11.5   14.8   15.8   86.4  333.8   0.00   0.00 -99.00 1977195
 1977 196   258    0.0   16.0   17.7   24.4   48.8   0.24   17.8    7.5   13.1   14.7    7.5   13.1   14.7   86.4  334.0   0.00   0.00 -99.00 1977196
 1977 197   259    0.0   15.9   17.7   17.4   34.8   0.45   21.2    8.0   15.1   17.2    8.0   15.1   17.2   86.4  334.0   0.00   0.00 -99.00 1977197
 1977 198   260    4.7   15.9   17.6   12.5   25.0   0.61   19.2   12.0   15.9   17.0   12.0   15.9   17.0   86.4  334.0   0.00   0.00 -99.00 1977198
 1977 199   261    0.0   15.8   17.6   20.2   40.4   0.36   20.3   13.4   17.1   18.2   13.4   17.1   18.2   86.4  334.0   0.00   0.00 -99.00 1977199
 1977 200   262    0.0   15.8   17.5   15.2   30.4   0.52   20.0   10.4   15.6   17.1   10.4   15.6   17.1   86.4  334.0   0.00   0.00 -99.00 1977200
 1977 201   263    2.7   15.8   17.5   18.0   36.0   0.43   18.7   10.0   14.7   16.0   10.0   14.7   16.0   86.4  334.0   0.00   0.00 -99.00 1977201
 1977 202   264    1.9   15.7   17.4   10.6   21.2   0.66   17.9   12.9   15.6   16.4   12.9   15.6   16.4   86.4  334.0   0.00   0.00 -99.00 1977202
 1977 203   265    0.0   15.7   17.4   10.2   20.4   0.67   23.9   12.6   18.6   20.4   12.6   18.6   20.4   86.4  334.0   0.00   0.00 -99.00 1977203
 1977 204   266    0.6   15.6   17.3   19.7   39.4   0.36   26.0   15.7   21.2   22.8   15.7   21.2   22.8   86.4  334.0   0.00   0.00 -99.00 1977204
 1977 205   267    0.4   15.6   17.3   11.3   22.6   0.63   19.6   14.0   17.0   17.9   14.0   17.0   17.9   86.4  334.0   0.00   0.00 -99.00 1977205
 1977 206   268    3.9   15.5   17.2   14.3   28.6   0.53   17.4   11.1   14.5   15.4   11.1   14.5   15.4   86.4  334.0   0.00   0.00 -99.00 1977206
 1977 207   269    0.0   15.5   17.2   13.2   26.4   0.57   19.0   10.5   15.0   16.4   10.5   15.0   16.4   86.4  334.0   0.00   0.00 -99.00 1977207
 1977 208   270    1.9   15.5   17.1   13.6   27.2   0.55   18.2    9.5   14.1   15.5    9.5   14.1   15.5   86.4  334.0   0.00   0.00 -99.00 1977208
 1977 209   271    0.0   15.4   17.1   14.4   28.8   0.52   17.9    8.5   13.5   15.0    8.5   13.5   15.0   86.4  334.0   0.00   0.00 -99.00 1977209
 1977 210   272    0.0   15.4   17.0   17.3   34.6   0.43   18.5    8.5   13.8   15.4    8.5   13.8   15.4   86.4  334.0   0.00   0.00 -99.00 1977210
 1977 211   273    0.0   15.3   16.9   25.7   51.4   0.14   22.3    6.4   14.8   17.3    6.4   14.8   17.3   86.4  334.0   0.00   0.00 -99.00 1977211
 1977 212   274    0.0   15.3   16.9   13.3   26.6   0.55   20.6   14.0   17.5   18.5   14.0   17.5   18.5   86.4  334.0   0.00   0.00 -99.00 1977212
 1977 213   275    0.0   15.2   16.8   21.9   43.8   0.26   26.0    9.9   18.4   20.9    9.9   18.4   20.9   86.4  334.0   0.00   0.00 -99.00 1977213

*DSSAT Cropping System Model Ver. 4.8.0.027 -release  FEB 20, 2024 14:36:51

*RUN   4        : 210 KG N/HA               CSCER048 RDCT7401    8
 MODEL          : CSCER048 - Wheat
 EXPERIMENT     : RDCT7401 WH N RESPONSE,ROTHAMSTED  8FE(N)  (DSSAT3)
 DATA PATH      : C:\DSSAT48\Wheat\
 TREATMENT  8   : 210 KG N/HA               CSCER048
  
@YEAR DOY   DAS   PRED  DAYLD   TWLD   SRAD   PARD   CLDD   TMXD   TMND   TAVD   TDYD   TDWD   TGAD   TGRD   WDSD   CO2D   VPDF    VPD  OZON7   WDATE
 1977 305     1   12.3    9.3   10.8    4.7    9.4   0.48   13.9    4.0    8.4   10.3    4.0    8.4   10.3   86.4  334.5   0.00   0.00 -99.00 1977305
 1977 306     2    5.7    9.3   10.7    3.1    6.2   0.65   13.4    7.6   10.2   11.3    7.6   10.2   11.3   86.4  334.5   0.00   0.00 -99.00 1977306
 1977 307     3    0.3    9.2   10.7    5.2   10.4   0.41   13.5    8.4   10.7   11.6    8.4   10.7   11.6   86.4  334.5   0.00   0.00 -99.00 1977307
 1977 308     4    0.0    9.2   10.6    7.2   14.4   0.16   12.6    6.0    8.9   10.2    6.0    8.9   10.2   86.4  334.5   0.00   0.00 -99.00 1977308
 1977 309     5    6.7    9.1   10.6    4.8    9.6   0.43   15.1    7.6   10.9   12.3    7.6   10.9   12.3   86.4  334.5   0.00   0.00 -99.00 1977309
 1977 310     6    0.0    9.0   10.5    6.6   13.2   0.20   13.0    6.8    9.5   10.7    6.8    9.5   10.7   86.4  334.5   0.00   0.00 -99.00 1977310
 1977 311     7    3.0    9.0   10.5    2.8    5.6   0.66   14.7    6.5   10.1   11.6    6.5   10.1   11.6   86.4  334.5   0.00   0.00 -99.00 1977311
 1977 312     8    4.1    8.9   10.4    4.3    8.6   0.46   15.5    7.5   11.0   12.5    7.5   11.0   12.5   86.4  334.5   0.00   0.00 -99.00 1977312
 1977 313     9    0.0    8.9   10.4    2.1    4.2   0.73   16.4    9.5   12.5   13.8    9.5   12.5   13.8   86.4  334.5   0.00   0.00 -99.00 1977313
 1977 314    10    1.1    8.8   10.3    5.3   10.6   0.31   16.6   12.5   14.3   15.0   12.5   14.3   15.0   86.4  334.5   0.00   0.00 -99.00 1977314
 1977 315    11    0.9    8.8   10.3    5.4   10.8   0.29   14.9   11.4   12.9   13.6   11.4   12.9   13.6   86.4  334.5   0.00   0.00 -99.00 1977315
 1977 316    12    0.8    8.7   10.2    4.5    9.0   0.40    8.8    6.3    7.4    7.8    6.3    7.4    7.8   86.4  334.5   0.00   0.00 -99.00 1977316
 1977 317    13    1.4    8.7   10.2    5.5   11.0   0.25   12.0    3.0    6.9    8.5    3.0    6.9    8.5   86.4  334.5   0.00   0.00 -99.00 1977317
 1977 318    14    0.3    8.6   10.1    1.4    2.8   0.81   12.7    4.6    8.1    9.6    4.6    8.1    9.6   86.4  334.5   0.00   0.00 -99.00 1977318
 1977 319    15    0.0    8.6   10.1    5.8   11.6   0.18    7.5    4.4    5.7    6.3    4.4    5.7    6.3   86.4  334.6   0.00   0.00 -99.00 1977319
 1977 320    16    0.9    8.5   10.0    3.6    7.2   0.48    7.6    3.5    5.3    6.0    3.5    5.3    6.0   86.4  334.6   0.00   0.00 -99.00 1977320
 1977 321    17    0.0    8.5   10.0    3.6    7.2   0.47    4.7   -0.5    1.7    2.7   -0.5    1.7    2.7   86.4  334.6   0.00   0.00 -99.00 1977321
 1977 322    18    0.0    8.4    9.9    3.1    6.2   0.54    6.2    0.4    2.9    3.9    0.4    2.9    3.9   86.4  334.6   0.00   0.00 -99.00 1977322
 1977 323    19    2.7    8.4    9.9    3.5    7.0   0.47    7.5   -0.5    2.9    4.3   -0.5    2.9    4.3   86.4  334.6   0.00   0.00 -99.00 1977323
 1977 324    20    0.0    8.3    9.9    3.7    7.4   0.43    8.2    2.4    4.9    5.9    2.4    4.9    5.9   86.4  334.6   0.00   0.00 -99.00 1977324
 1977 325    21    0.0    8.3    9.8    3.4    6.8   0.47    4.8    1.5    2.9    3.5    1.5    2.9    3.5   86.4  334.6   0.00   0.00 -99.00 1977325
 1977 326    22    0.0    8.3    9.8    4.8    9.6   0.24    7.0    1.7    4.0    4.9    1.7    4.0    4.9   86.4  334.6   0.00   0.00 -99.00 1977326
 1977 327    23    5.4    8.2    9.7    1.8    3.6   0.71    8.6    2.3    5.0    6.1    2.3    5.0    6.1   86.4  334.6   0.00   0.00 -99.00 1977327
 1977 328    24    0.0    8.2    9.7    2.4    4.8   0.61    7.0    5.7    6.3    6.5    5.7    6.3    6.5   86.4  334.6   0.00   0.00 -99.00 1977328
 1977 329    25    0.0    8.1    9.7    4.0    8.0   0.34    5.8    1.8    3.5    4.2    1.8    3.5    4.2   86.4  334.6   0.00   0.00 -99.00 1977329
 1977 330    26    0.0    8.1    9.6    3.3    6.6   0.45    5.6    0.2    2.5    3.4    0.2    2.5    3.4   86.4  334.6   0.00   0.00 -99.00 1977330
 1977 331    27    0.0    8.1    9.6    4.9    9.8   0.17    5.7   -1.3    1.7    2.8   -1.3    1.7    2.8   86.4  334.6   0.00   0.00 -99.00 1977331
 1977 332    28    0.0    8.0    9.6    3.6    7.2   0.38    5.4   -1.0    1.7    2.8   -1.0    1.7    2.8   86.4  334.6   0.00   0.00 -99.00 1977332
 1977 333    29    0.0    8.0    9.5    3.3    6.6   0.42    4.8   -1.5    1.2    2.4   -1.5    1.2    2.4   86.4  334.6   0.00   0.00 -99.00 1977333
 1977 334    30    2.1    8.0    9.5    1.4    2.8   0.75    5.0   -1.7    1.1    2.4   -1.7    1.1    2.4   86.4  334.6   0.00   0.00 -99.00 1977334
 1977 335    31    0.2    7.9    9.5    1.3    2.6   0.77    6.2   -1.0    2.1    3.4   -1.0    2.1    3.4   86.4  334.6   0.00   0.00 -99.00 1977335
 1977 336    32    0.0    7.9    9.5    2.8    5.6   0.49    4.9    1.5    2.9    3.6    1.5    2.9    3.6   86.4  334.6   0.00   0.00 -99.00 1977336
 1977 337    33    0.0    7.9    9.4    3.1    6.2   0.43    3.6   -1.0    0.9    1.8   -1.0    0.9    1.8   86.4  334.6   0.00   0.00 -99.00 1977337
 1977 338    34    0.0    7.8    9.4    3.6    7.2   0.33    4.5    0.0    1.9    2.7    0.0    1.9    2.7   86.4  334.6   0.00   0.00 -99.00 1977338
 1977 339    35    0.4    7.8    9.4    1.0    2.0   0.81    7.1    0.2    3.1    4.4    0.2    3.1    4.4   86.4  334.6   0.00   0.00 -99.00 1977339
 1977 340    36    2.0    7.8    9.4    1.0    2.0   0.81    5.0    3.5    4.1    4.4    3.5    4.1    4.4   86.4  334.6   0.00   0.00 -99.00 1977340
 1977 341    37   16.9    7.8    9.3    1.0    2.0   0.81    9.7    3.2    5.9    7.1    3.2    5.9    7.1   86.4  334.6   0.00   0.00 -99.00 1977341
 1977 342    38    2.0    7.7    9.3    1.3    2.6   0.75   10.6    4.5    7.1    8.2    4.5    7.1    8.2   86.4  334.6   0.00   0.00 -99.00 1977342
 1977 343    39   16.5    7.7    9.3    2.8    5.6   0.46   11.0    5.3    7.7    8.7    5.3    7.7    8.7   86.4  334.6   0.00   0.00 -99.00 1977343
 1977 344    40    7.1    7.7    9.3    2.8    5.6   0.45   11.6    6.0    8.4    9.4    6.0    8.4    9.4   86.4  334.6   0.00   0.00 -99.00 1977344
 1977 345    41    0.4    7.7    9.3    2.2    4.4   0.57   11.9    7.8    9.5   10.3    7.8    9.5   10.3   86.4  334.6   0.00   0.00 -99.00 1977345
 1977 346    42    1.4    7.7    9.3    2.3    4.6   0.55   11.6    8.5    9.8   10.4    8.5    9.8   10.4   86.4  334.6   0.00   0.00 -99.00 1977346
 1977 347    43    0.2    7.7    9.2    1.1    2.2   0.78   10.3    6.0    7.8    8.6    6.0    7.8    8.6   86.4  334.6   0.00   0.00 -99.00 1977347
 1977 348    44    0.0    7.6    9.2    3.4    6.8   0.32    9.3    5.0    6.8    7.6    5.0    6.8    7.6   86.4  334.6   0.00   0.00 -99.00 1977348
 1977 349    45    0.0    7.6    9.2    2.1    4.2   0.58   10.4    3.0    6.1    7.4    3.0    6.1    7.4   86.4  334.8   0.00   0.00 -99.00 1977349
 1977 350    46    0.0    7.6    9.2    1.0    2.0   0.80    7.4    4.7    5.8    6.3    4.7    5.8    6.3   86.4  334.8   0.00   0.00 -99.00 1977350
 1977 351    47    9.7    7.6    9.2    1.3    2.6   0.74    8.8    4.0    6.0    6.9    4.0    6.0    6.9   86.4  334.8   0.00   0.00 -99.00 1977351
 1977 352    48    0.6    7.6    9.2    1.0    2.0   0.80   10.5    5.3    7.5    8.4    5.3    7.5    8.4   86.4  334.8   0.00   0.00 -99.00 1977352
 1977 353    49    0.2    7.6    9.2    1.9    3.8   0.61    6.2    1.4    3.4    4.3    1.4    3.4    4.3   86.4  334.8   0.00   0.00 -99.00 1977353
 1977 354    50    0.0    7.6    9.2    1.6    3.2   0.68    6.3    1.7    3.6    4.5    1.7    3.6    4.5   86.4  334.8   0.00   0.00 -99.00 1977354
 1977 355    51    2.7    7.6    9.2    1.6    3.2   0.68   10.4   -0.1    4.3    6.2   -0.1    4.3    6.2   86.4  334.8   0.00   0.00 -99.00 1977355
 1977 356    52    0.2    7.6    9.2    1.0    2.0   0.80   12.4    0.7    5.6    7.7    0.7    5.6    7.7   86.4  334.8   0.00   0.00 -99.00 1977356
 1977 357    53    1.0    7.6    9.2    1.0    2.0   0.80   14.2    9.0   11.2   12.1    9.0   11.2   12.1   86.4  334.8   0.00   0.00 -99.00 1977357
 1977 358    54    0.0    7.6    9.2    2.3    4.6   0.53   11.8   10.0   10.8   11.1   10.0   10.8   11.1   86.4  334.8   0.00   0.00 -99.00 1977358
 1977 359    55    1.4    7.6    9.2    1.0    2.0   0.80    9.2    7.5    8.2    8.5    7.5    8.2    8.5   86.4  334.8   0.00   0.00 -99.00 1977359
 1977 360    56    5.2    7.6    9.2    1.0    2.0   0.80    9.8    6.1    7.7    8.3    6.1    7.7    8.3   86.4  334.8   0.00   0.00 -99.00 1977360
 1977 361    57    0.7    7.6    9.2    3.4    6.8   0.32    6.5    3.0    4.5    5.1    3.0    4.5    5.1   86.4  334.8   0.00   0.00 -99.00 1977361
 1977 362    58    0.0    7.6    9.2    3.4    6.8   0.32    4.5    1.5    2.8    3.3    1.5    2.8    3.3   86.4  334.8   0.00   0.00 -99.00 1977362
 1977 363    59    0.1    7.7    9.2    1.4    2.8   0.72    8.4    1.4    4.3    5.6    1.4    4.3    5.6   86.4  334.8   0.00   0.00 -99.00 1977363
 1977 364    60    0.5    7.7    9.2    1.3    2.6   0.74    7.5    2.2    4.4    5.4    2.2    4.4    5.4   86.4  334.8   0.00   0.00 -99.00 1977364
 1977 365    61    0.4    7.7    9.2    1.2    2.4   0.76    8.8    4.4    6.3    7.1    4.4    6.3    7.1   86.4  334.8   0.00   0.00 -99.00 1977365
 1978 001    62    0.0    7.7    9.3    1.0    2.0   0.80    7.5    5.3    6.2    6.6    5.3    6.2    6.6   86.4  334.8   0.00   0.00 -99.00 1978001
 1978 002    63    0.0    7.7    9.3    1.7    3.4   0.67    8.7    4.8    6.4    7.2    4.8    6.4    7.2   86.4  334.8   0.00   0.00 -99.00 1978002
 1978 003    64    3.9    7.7    9.3    2.8    5.6   0.46    9.0    0.7    4.2    5.7    0.7    4.2    5.7   86.4  334.8   0.00   0.00 -99.00 1978003
 1978 004    65    0.0    7.8    9.3    2.2    4.4   0.58    4.0    1.2    2.4    2.9    1.2    2.4    2.9   86.4  334.8   0.00   0.00 -99.00 1978004
 1978 005    66    0.0    7.8    9.3    1.0    2.0   0.81    7.2   -2.8    1.4    3.3   -2.8    1.4    3.3   86.4  334.8   0.00   0.00 -99.00 1978005
 1978 006    67    0.0    7.8    9.3    1.0    2.0   0.81    7.8    3.5    5.3    6.1    3.5    5.3    6.1   86.4  334.8   0.00   0.00 -99.00 1978006
 1978 007    68    0.0    7.8    9.4    1.0    2.0   0.81    7.7   -0.2    3.1    4.6   -0.2    3.1    4.6   86.4  334.8   0.00   0.00 -99.00 1978007
 1978 008    69    0.7    7.9    9.4    1.5    3.0   0.73    7.3   -2.6    1.6    3.4   -2.6    1.6    3.4   86.4  334.8   0.00   0.00 -99.00 1978008
 1978 009    70    0.5    7.9    9.4    2.3    4.6   0.58    8.9   -0.2    3.7    5.4   -0.2    3.7    5.4   86.4  334.8   0.00   0.00 -99.00 1978009
 1978 010    71    8.0    7.9    9.4    3.1    6.2   0.44    6.3    0.5    3.0    4.0    0.5    3.0    4.0   86.4  334.8   0.00   0.00 -99.00 1978010
 1978 011    72   11.7    8.0    9.5    1.0    2.0   0.82    4.8    1.4    2.8    3.5    1.4    2.8    3.5   86.4  334.8   0.00   0.00 -99.00 1978011
 1978 012    73    0.0    8.0    9.5    2.8    5.6   0.51    2.3   -0.4    0.7    1.3   -0.4    0.7    1.3   86.4  334.8   0.00   0.00 -99.00 1978012
 1978 013    74    0.0    8.0    9.5    4.2    8.4   0.28    5.5   -1.4    1.5    2.7   -1.4    1.5    2.7   86.4  334.8   0.00   0.00 -99.00 1978013
 1978 014    75    0.0    8.1    9.5    1.0    2.0   0.83    5.5   -0.7    1.9    3.0   -0.7    1.9    3.0   86.4  334.8   0.00   0.00 -99.00 1978014
 1978 015    76    0.1    8.1    9.6    1.0    2.0   0.83    4.8    4.5    4.6    4.7    4.5    4.6    4.7   86.4  334.9   0.00   0.00 -99.00 1978015
 1978 016    77   10.7    8.1    9.6    1.0    2.0   0.83    3.9    1.5    2.5    2.9    1.5    2.5    2.9   86.4  334.9   0.00   0.00 -99.00 1978016
 1978 017    78    0.0    8.2    9.6    1.0    2.0   0.84    3.0    0.3    1.5    1.9    0.3    1.5    1.9   86.4  334.9   0.00   0.00 -99.00 1978017
 1978 018    79    2.8    8.2    9.7    1.0    2.0   0.84    3.1   -7.2   -2.8   -1.1   -7.2   -2.8   -1.1   86.4  334.9   0.00   0.00 -99.00 1978018
 1978 019    80    0.0    8.3    9.7    1.0    2.0   0.84    5.2   -6.0   -1.2    0.7   -6.0   -1.2    0.7   86.4  334.9   0.00   0.00 -99.00 1978019
 1978 020    81    0.0    8.3    9.7    4.8    9.6   0.25    6.4   -1.1    2.1    3.4   -1.1    2.1    3.4   86.4  334.9   0.00   0.00 -99.00 1978020
 1978 021    82    4.2    8.3    9.8    2.6    5.2   0.60    6.2   -1.8    1.6    3.0   -1.8    1.6    3.0   86.4  334.9   0.00   0.00 -99.00 1978021
 1978 022    83    0.1    8.4    9.8    4.2    8.4   0.36    6.9    0.5    3.3    4.4    0.5    3.3    4.4   86.4  334.9   0.00   0.00 -99.00 1978022
 1978 023    84    7.1    8.4    9.9    1.0    2.0   0.85    9.9   -1.7    3.3    5.3   -1.7    3.3    5.3   86.4  334.9   0.00   0.00 -99.00 1978023
 1978 024    85    0.0    8.5    9.9    3.5    7.0   0.49    7.4    4.6    5.8    6.3    4.6    5.8    6.3   86.4  334.9   0.00   0.00 -99.00 1978024
 1978 025    86    2.9    8.5    9.9    5.9   11.8   0.15    6.6    1.2    3.5    4.5    1.2    3.5    4.5   86.4  334.9   0.00   0.00 -99.00 1978025
 1978 026    87    0.7    8.6   10.0    5.0   10.0   0.29    6.5    0.1    2.9    4.0    0.1    2.9    4.0   86.4  334.9   0.00   0.00 -99.00 1978026
 1978 027    88   13.5    8.6   10.0    1.5    3.0   0.79    7.5    0.1    3.3    4.6    0.1    3.3    4.6   86.4  334.9   0.00   0.00 -99.00 1978027
 1978 028    89    0.8    8.7   10.1    2.6    5.2   0.64    6.7    2.2    4.2    5.0    2.2    4.2    5.0   86.4  334.9   0.00   0.00 -99.00 1978028
 1978 029    90    0.9    8.7   10.1    1.0    2.0   0.87    4.2    2.5    3.2    3.5    2.5    3.2    3.5   86.4  334.9   0.00   0.00 -99.00 1978029
 1978 030    91    1.0    8.8   10.2    2.1    4.2   0.72    4.8    2.6    3.6    4.0    2.6    3.6    4.0   86.4  334.9   0.00   0.00 -99.00 1978030
 1978 031    92    2.3    8.8   10.2    1.0    2.0   0.87    5.1   -2.9    0.6    2.1   -2.9    0.6    2.1   86.4  334.9   0.00   0.00 -99.00 1978031
 1978 032    93    2.9    8.9   10.3    2.6    5.2   0.67   10.1    0.6    4.8    6.5    0.6    4.8    6.5   86.4  334.9   0.00   0.00 -99.00 1978032
 1978 033    94    0.5    8.9   10.3    1.0    2.0   0.87    6.7    4.7    5.6    5.9    4.7    5.6    5.9   86.4  334.9   0.00   0.00 -99.00 1978033
 1978 034    95    2.2    9.0   10.3    3.1    6.2   0.62    6.7   -0.5    2.7    4.0   -0.5    2.7    4.0   86.4  334.9   0.00   0.00 -99.00 1978034
 1978 035    96    9.6    9.0   10.4    1.0    2.0   0.88    6.6   -0.7    2.5    3.9   -0.7    2.5    3.9   86.4  334.9   0.00   0.00 -99.00 1978035
 1978 036    97    1.3    9.1   10.4    2.7    5.4   0.68    8.4    3.7    5.8    6.7    3.7    5.8    6.7   86.4  334.9   0.00   0.00 -99.00 1978036
 1978 037    98    0.4    9.2   10.5    4.7    9.4   0.45    7.6    2.6    4.8    5.8    2.6    4.8    5.8   86.4  334.9   0.00   0.00 -99.00 1978037
 1978 038    99    0.0    9.2   10.6    3.6    7.2   0.59    6.8   -1.5    2.2    3.7   -1.5    2.2    3.7   86.4  334.9   0.00   0.00 -99.00 1978038
 1978 039   100    0.0    9.3   10.6    4.3    8.6   0.52    2.3    0.1    1.1    1.5    0.1    1.1    1.5   86.4  334.9   0.00   0.00 -99.00 1978039
 1978 040   101    0.0    9.3   10.7    5.5   11.0   0.39    0.7   -2.0   -0.8   -0.3   -2.0   -0.8   -0.3   86.4  334.9   0.00   0.00 -99.00 1978040
 1978 041   102    0.1    9.4   10.7    7.5   15.0   0.19    0.2   -3.8   -2.0   -1.2   -3.8   -2.0   -1.2   86.4  334.9   0.00   0.00 -99.00 1978041
 1978 042   103    0.0    9.4   10.8    8.8   17.6   0.07   -0.2   -7.4   -4.2   -2.8   -7.4   -4.2   -2.8   86.4  334.9   0.00   0.00 -99.00 1978042
 1978 043   104    0.1    9.5   10.8    3.4    6.8   0.65    0.1   -6.8   -3.7   -2.4   -6.8   -3.7   -2.4   86.4  334.9   0.00   0.00 -99.00 1978043
 1978 044   105    0.0    9.6   10.9    6.5   13.0   0.33    2.2   -2.8   -0.6    0.4   -2.8   -0.6    0.4   86.4  334.9   0.00   0.00 -99.00 1978044
 1978 045   106    0.0    9.6   10.9    5.0   10.0   0.50    2.5   -4.0   -1.1    0.2   -4.0   -1.1    0.2   86.4  335.0   0.00   0.00 -99.00 1978045
 1978 046   107    0.4    9.7   11.0    3.2    6.4   0.68    1.7   -5.4   -2.2   -0.8   -5.4   -2.2   -0.8   86.4  335.0   0.00   0.00 -99.00 1978046
 1978 047   108    0.5    9.7   11.0    4.9    9.8   0.52    4.4   -3.0    0.3    1.8   -3.0    0.3    1.8   86.4  335.0   0.00   0.00 -99.00 1978047
 1978 048   109    0.0    9.8   11.1    8.3   16.6   0.21    3.8   -0.8    1.3    2.2   -0.8    1.3    2.2   86.4  335.0   0.00   0.00 -99.00 1978048
 1978 049   110    0.0    9.9   11.2    3.1    6.2   0.71    1.4   -4.3   -1.7   -0.6   -4.3   -1.7   -0.6   86.4  335.0   0.00   0.00 -99.00 1978049
 1978 050   111    0.0    9.9   11.2    2.4    4.8   0.78    3.0   -3.0   -0.3    0.9   -3.0   -0.3    0.9   86.4  335.0   0.00   0.00 -99.00 1978050
 1978 051   112    2.7   10.0   11.3    3.4    6.8   0.69    2.7   -3.1   -0.5    0.7   -3.1   -0.5    0.7   86.4  335.0   0.00   0.00 -99.00 1978051
 1978 052   113    1.0   10.1   11.3    1.9    3.8   0.83    6.5   -1.0    2.4    3.7   -1.0    2.4    3.7   86.4  335.0   0.00   0.00 -99.00 1978052
 1978 053   114    0.3   10.1   11.4    2.5    5.0   0.78    8.4   -0.5    3.5    5.1   -0.5    3.5    5.1   86.4  335.0   0.00   0.00 -99.00 1978053
 1978 054   115    1.0   10.2   11.5    5.7   11.4   0.51   13.3    6.1    9.4   10.6    6.1    9.4   10.6   86.4  335.0   0.00   0.00 -99.00 1978054
 1978 055   116    3.1   10.3   11.5    4.4    8.8   0.63   12.2    6.6    9.1   10.1    6.6    9.1   10.1   86.4  335.0   0.00   0.00 -99.00 1978055
 1978 056   117    9.0   10.3   11.6    2.3    4.6   0.81   10.7    7.6    9.0    9.6    7.6    9.0    9.6   86.4  335.0   0.00   0.00 -99.00 1978056
 1978 057   118    2.2   10.4   11.6    2.8    5.6   0.77   10.7    7.1    8.7    9.4    7.1    8.7    9.4   86.4  335.0   0.00   0.00 -99.00 1978057
 1978 058   119    0.4   10.4   11.7    4.7    9.4   0.63   10.9    6.9    8.7    9.4    6.9    8.7    9.4   86.4  335.0   0.00   0.00 -99.00 1978058
 1978 059   120    3.9   10.5   11.8    4.4    8.8   0.66    9.8    5.4    7.4    8.2    5.4    7.4    8.2   86.4  335.0   0.00   0.00 -99.00 1978059
 1978 060   121    0.0   10.6   11.8    3.3    6.6   0.75   10.1    6.5    8.2    8.8    6.5    8.2    8.8   86.4  335.0   0.00   0.00 -99.00 1978060
 1978 061   122    5.8   10.6   11.9    2.5    5.0   0.81    8.5    3.8    6.0    6.8    3.8    6.0    6.8   86.4  335.0   0.00   0.00 -99.00 1978061
 1978 062   123    0.0   10.7   12.0    8.8   17.6   0.34   11.6    2.9    6.9    8.5    2.9    6.9    8.5   86.4  335.0   0.00   0.00 -99.00 1978062
 1978 063   124    0.0   10.8   12.0    9.2   18.4   0.33    9.7    0.4    4.7    6.4    0.4    4.7    6.4   86.4  335.0   0.00   0.00 -99.00 1978063
 1978 064   125    0.0   10.8   12.1   12.3   24.6   0.11    8.6   -1.0    3.4    5.2   -1.0    3.4    5.2   86.4  335.0   0.00   0.00 -99.00 1978064
 1978 065   126    0.0   10.9   12.1   13.0   26.0   0.08    9.8   -3.0    2.9    5.3   -3.0    2.9    5.3   86.4  335.0   0.00   0.00 -99.00 1978065
 1978 066   127    0.0   11.0   12.2   11.9   23.8   0.17   11.7   -1.0    4.9    7.3   -1.0    4.9    7.3   86.4  335.0   0.00   0.00 -99.00 1978066
 1978 067   128    0.0   11.0   12.3    3.4    6.8   0.77   13.5    3.5    8.2   10.0    3.5    8.2   10.0   86.4  335.0   0.00   0.00 -99.00 1978067
 1978 068   129    0.3   11.1   12.3    5.4   10.8   0.64   10.2   -0.2    4.7    6.6   -0.2    4.7    6.6   86.4  335.0   0.00   0.00 -99.00 1978068
 1978 069   130    0.0   11.2   12.4    5.7   11.4   0.62   14.7    4.8    9.4   11.3    4.8    9.4   11.3   86.4  335.0   0.00   0.00 -99.00 1978069
 1978 070   131    1.5   11.2   12.5    9.0   18.0   0.41   16.3    6.8   11.3   13.1    6.8   11.3   13.1   86.4  335.0   0.00   0.00 -99.00 1978070
 1978 071   132    1.6   11.3   12.5    6.6   13.2   0.58   11.8    6.7    9.1   10.1    6.7    9.1   10.1   86.4  335.0   0.00   0.00 -99.00 1978071
 1978 072   133    3.4   11.4   12.6    7.6   15.2   0.52   10.8    2.3    6.3    7.9    2.3    6.3    7.9   86.4  335.0   0.00   0.00 -99.00 1978072
 1978 073   134    1.5   11.4   12.7    5.2   10.4   0.68   11.0    7.1    8.9    9.7    7.1    8.9    9.7   86.4  335.0   0.00   0.00 -99.00 1978073
 1978 074   135    8.8   11.5   12.7    8.4   16.8   0.48   11.0    5.5    8.1    9.2    5.5    8.1    9.2   86.4  335.1   0.00   0.00 -99.00 1978074
 1978 075   136    1.0   11.6   12.8    8.4   16.8   0.49    7.7    1.0    4.2    5.5    1.0    4.2    5.5   86.4  335.1   0.00   0.00 -99.00 1978075
 1978 076   137    0.0   11.6   12.9    7.1   14.2   0.58    6.2    0.5    3.2    4.3    0.5    3.2    4.3   86.4  335.1   0.00   0.00 -99.00 1978076
 1978 077   138    0.0   11.7   12.9   14.0   28.0   0.18    9.0   -1.5    3.5    5.6   -1.5    3.5    5.6   86.4  335.1   0.00   0.00 -99.00 1978077
 1978 078   139    3.5   11.8   13.0    2.6    5.2   0.85   10.1    2.5    6.1    7.6    2.5    6.1    7.6   86.4  335.1   0.00   0.00 -99.00 1978078
 1978 079   140    2.1   11.8   13.1    3.3    6.6   0.81    7.5    6.0    6.7    7.0    6.0    6.7    7.0   86.4  335.1   0.00   0.00 -99.00 1978079
 1978 080   141    0.0   11.9   13.1   14.4   28.8   0.19    9.3    2.5    5.7    7.1    2.5    5.7    7.1   86.4  335.1   0.00   0.00 -99.00 1978080
 1978 081   142    3.6   12.0   13.2    3.2    6.4   0.82   10.5    4.2    7.2    8.5    4.2    7.2    8.5   86.4  335.1   0.00   0.00 -99.00 1978081
 1978 082   143    0.1   12.1   13.3   10.0   20.0   0.45    8.7    1.9    5.2    6.3    1.9    5.2    6.3   86.4  335.1   0.00   0.00 -99.00 1978082
 1978 083   144    0.2   12.1   13.3   11.5   23.0   0.38   11.4    1.8    6.4    8.0    1.8    6.4    8.0   86.4  335.1   0.00   0.00 -99.00 1978083
 1978 084   145    5.4   12.2   13.4    6.5   13.0   0.65   11.8    5.8    8.7    9.7    5.8    8.7    9.7   86.4  335.1   0.00   0.00 -99.00 1978084
 1978 085   146    1.6   12.3   13.5   13.6   27.2   0.28   10.3    1.6    5.8    7.2    1.6    5.8    7.2   86.4  335.1   0.00   0.00 -99.00 1978085
 1978 086   147    5.3   12.3   13.5    9.9   19.8   0.49   13.0    5.7    9.2   10.4    5.7    9.2   10.4   86.4  335.1   0.00   0.00 -99.00 1978086
 1978 087   148    4.2   12.4   13.6    2.6    5.2   0.87   13.0    7.1   10.0   10.9    7.1   10.0   10.9   86.4  335.1   0.00   0.00 -99.00 1978087
 1978 088   149    0.4   12.5   13.7   14.9   29.8   0.25   12.5    6.5    9.4   10.4    6.5    9.4   10.4   86.4  335.1   0.00   0.00 -99.00 1978088
 1978 089   150    0.0   12.5   13.8   16.5   33.0   0.18   12.7    1.7    7.0    8.9    1.7    7.0    8.9   86.4  335.1   0.00   0.00 -99.00 1978089
 1978 090   151    7.1   12.6   13.8    4.1    8.2   0.80    9.0    2.2    5.5    6.7    2.2    5.5    6.7   86.4  335.1   0.00   0.00 -99.00 1978090
 1978 091   152    2.1   12.7   13.9    5.7   11.4   0.72   10.5    6.5    8.5    9.1    6.5    8.5    9.1   86.4  335.1   0.00   0.00 -99.00 1978091
 1978 092   153    1.2   12.7   14.0    9.7   19.4   0.53   13.6    5.5    9.5   10.9    5.5    9.5   10.9   86.4  335.1   0.00   0.00 -99.00 1978092
 1978 093   154    0.0   12.8   14.0    2.5    5.0   0.88    9.0    5.0    7.0    7.7    5.0    7.0    7.7   86.4  335.1   0.00   0.00 -99.00 1978093
 1978 094   155    0.0   12.9   14.1    2.8    5.6   0.87    7.2    5.1    6.1    6.5    5.1    6.1    6.5   86.4  335.1   0.00   0.00 -99.00 1978094
 1978 095   156    0.0   12.9   14.2   15.9   31.8   0.26   11.0    3.1    7.0    8.4    3.1    7.0    8.4   86.4  335.1   0.00   0.00 -99.00 1978095
 1978 096   157    0.0   13.0   14.2   20.2   40.4   0.07   11.0    1.8    6.3    8.0    1.8    6.3    8.0   86.4  335.1   0.00   0.00 -99.00 1978096
 1978 097   158    0.0   13.1   14.3    9.2   18.4   0.58   10.7    1.0    5.8    7.5    1.0    5.8    7.5   86.4  335.1   0.00   0.00 -99.00 1978097
 1978 098   159    0.0   13.1   14.4    4.6    9.2   0.79    8.1    5.0    6.5    7.1    5.0    6.5    7.1   86.4  335.1   0.00   0.00 -99.00 1978098
 1978 099   160    0.8   13.2   14.5    3.9    7.8   0.83    6.8    4.6    5.7    6.1    4.6    5.7    6.1   86.4  335.1   0.00   0.00 -99.00 1978099
 1978 100   161    0.9   13.3   14.5   13.7   27.4   0.40    6.2    1.2    3.7    4.6    1.2    3.7    4.6   86.4  335.1   0.00   0.00 -99.00 1978100
 1978 101   162    3.0   13.3   14.6   18.8   37.6   0.18    6.8   -1.8    2.5    4.0   -1.8    2.5    4.0   86.4  335.1   0.00   0.00 -99.00 1978101
 1978 102   163    1.8   13.4   14.7   10.0   20.0   0.57    8.9    0.5    4.7    6.2    0.5    4.7    6.2   86.4  335.1   0.00   0.00 -99.00 1978102
 1978 103   164    5.8   13.5   14.7    4.3    8.6   0.82    8.0   -1.9    3.0    4.8   -1.9    3.0    4.8   86.4  335.1   0.00   0.00 -99.00 1978103
 1978 104   165    0.0   13.5   14.8   16.8   33.6   0.29    9.0    1.8    5.4    6.7    1.8    5.4    6.7   86.4  335.1   0.00   0.00 -99.00 1978104
 1978 105   166    0.0   13.6   14.9   18.1   36.2   0.24    9.1   -1.0    4.1    5.9   -1.0    4.1    5.9   86.4  335.3   0.00   0.00 -99.00 1978105
 1978 106   167    0.0   13.6   14.9   10.2   20.4   0.58   10.5   -1.5    4.5    6.7   -1.5    4.5    6.7   86.4  335.3   0.00   0.00 -99.00 1978106
 1978 107   168    1.3   13.7   15.0   13.2   26.4   0.46   12.1    1.5    6.8    8.8    1.5    6.8    8.8   86.4  335.3   0.00   0.00 -99.00 1978107
 1978 108   169    0.0   13.8   15.1    2.6    5.2   0.89    8.2    4.5    6.4    7.0    4.5    6.4    7.0   86.4  335.3   0.00   0.00 -99.00 1978108
 1978 109   170    4.9   13.8   15.2   11.6   23.2   0.53   12.0    5.1    8.6    9.9    5.1    8.6    9.9   86.4  335.3   0.00   0.00 -99.00 1978109
 1978 110   171    2.2   13.9   15.2   15.1   30.2   0.40   13.6    6.9   10.3   11.5    6.9   10.3   11.5   86.4  335.3   0.00   0.00 -99.00 1978110
 1978 111   172    0.5   14.0   15.3    4.7    9.4   0.81    9.2    6.2    7.7    8.3    6.2    7.7    8.3   86.4  335.3   0.00   0.00 -99.00 1978111
 1978 112   173    0.0   14.0   15.4   10.8   21.6   0.58   13.8    7.0   10.5   11.4    7.0   10.5   11.4   86.4  335.3   0.00   0.00 -99.00 1978112
 1978 113   174    0.0   14.1   15.4   17.2   34.4   0.33   15.1    4.0    9.7   11.3    4.0    9.7   11.3   86.4  335.3   0.00   0.00 -99.00 1978113
 1978 114   175    0.0   14.2   15.5   19.0   38.0   0.27   17.5    5.2   11.5   13.3    5.2   11.5   13.3   86.4  335.3   0.00   0.00 -99.00 1978114
 1978 115   176    7.3   14.2   15.6    6.8   13.6   0.74    9.6    5.6    7.6    8.2    5.6    7.6    8.2   86.4  335.3   0.00   0.00 -99.00 1978115
 1978 116   177    3.9   14.3   15.6    1.9    3.8   0.93    5.5    3.5    4.5    4.8    3.5    4.5    4.8   86.4  335.3   0.00   0.00 -99.00 1978116
 1978 117   178    0.0   14.3   15.7    5.0   10.0   0.81    8.3    3.2    5.8    6.6    3.2    5.8    6.6   86.4  335.3   0.00   0.00 -99.00 1978117
 1978 118   179    1.3   14.4   15.8    8.2   16.4   0.70    9.7   -0.7    4.6    6.2   -0.7    4.6    6.2   86.4  335.3   0.00   0.00 -99.00 1978118
 1978 119   180    5.4   14.5   15.8    9.9   19.8   0.63   11.5    5.5    8.6    9.5    5.5    8.6    9.5   86.4  335.3   0.00   0.00 -99.00 1978119
 1978 120   181    2.9   14.5   15.9    7.6   15.2   0.72   15.0    6.1   10.7   12.0    6.1   10.7   12.0   86.4  335.3   0.00   0.00 -99.00 1978120
 1978 121   182   13.2   14.6   16.0    2.5    5.0   0.91    9.5    8.5    9.0    9.2    8.5    9.0    9.2   86.4  335.3   0.00   0.00 -99.00 1978121
 1978 122   183    8.9   14.6   16.0    3.2    6.4   0.88    8.4    6.1    7.3    7.6    6.1    7.3    7.6   86.4  335.3   0.00   0.00 -99.00 1978122
 1978 123   184    0.9   14.7   16.1   17.1   34.2   0.39   17.4    3.3   10.6   12.8    3.3   10.6   12.8   86.4  335.3   0.00   0.00 -99.00 1978123
 1978 124   185    1.0   14.8   16.2   13.5   27.0   0.52   18.0    6.8   12.6   14.3    6.8   12.6   14.3   86.4  335.3   0.00   0.00 -99.00 1978124
 1978 125   186   15.3   14.8   16.2    2.6    5.2   0.91   10.8    6.5    8.7    9.4    6.5    8.7    9.4   86.4  335.3   0.00   0.00 -99.00 1978125
 1978 126   187    0.2   14.9   16.3    4.0    8.0   0.86   15.7    6.1   11.1   12.6    6.1   11.1   12.6   86.4  335.3   0.00   0.00 -99.00 1978126
 1978 127   188    0.0   14.9   16.4   17.2   34.4   0.40   18.1    8.0   13.3   14.8    8.0   13.3   14.8   86.4  335.3   0.00   0.00 -99.00 1978127
 1978 128   189    1.5   15.0   16.4    1.8    3.6   0.94   12.2    8.6   10.5   11.0    8.6   10.5   11.0   86.4  335.3   0.00   0.00 -99.00 1978128
 1978 129   190    0.0   15.0   16.5   23.0   46.0   0.21   17.5    7.6   12.8   14.3    7.6   12.8   14.3   86.4  335.3   0.00   0.00 -99.00 1978129
 1978 130   191    0.0   15.1   16.6   23.9   47.8   0.18   17.4    3.1   10.6   12.8    3.1   10.6   12.8   86.4  335.3   0.00   0.00 -99.00 1978130
 1978 131   192    4.1   15.1   16.6   10.4   20.8   0.65   15.0    6.2   10.8   12.2    6.2   10.8   12.2   86.4  335.3   0.00   0.00 -99.00 1978131
 1978 132   193    0.5   15.2   16.7   14.5   29.0   0.51   12.1    7.0    9.7   10.5    7.0    9.7   10.5   86.4  335.3   0.00   0.00 -99.00 1978132
 1978 133   194    3.2   15.3   16.8    6.8   13.6   0.77   11.1    7.5    9.4   10.0    7.5    9.4   10.0   86.4  335.3   0.00   0.00 -99.00 1978133
 1978 134   195   11.3   15.3   16.8    7.7   15.4   0.74   10.9    5.8    8.5    9.3    5.8    8.5    9.3   86.4  335.3   0.00   0.00 -99.00 1978134
 1978 135   196    0.0   15.4   16.9   13.7   27.4   0.54   14.5    5.1   10.1   11.5    5.1   10.1   11.5   86.4  335.4   0.00   0.00 -99.00 1978135
 1978 136   197    6.1   15.4   16.9   18.9   37.8   0.38   16.6    4.8   11.1   12.9    4.8   11.1   12.9   86.4  335.4   0.00   0.00 -99.00 1978136
 1978 137   198    0.0   15.5   17.0   22.0   44.0   0.28   16.0    7.7   12.1   13.4    7.7   12.1   13.4   86.4  335.4   0.00   0.00 -99.00 1978137
 1978 138   199    0.0   15.5   17.1   12.3   24.6   0.60   16.1    6.7   11.7   13.2    6.7   11.7   13.2   86.4  335.4   0.00   0.00 -99.00 1978138
 1978 139   200    0.0   15.5   17.1   21.8   43.6   0.29   16.2    4.2   10.6   12.5    4.2   10.6   12.5   86.4  335.4   0.00   0.00 -99.00 1978139
 1978 140   201    0.0   15.6   17.2   23.7   47.4   0.23   17.3    6.1   12.1   13.8    6.1   12.1   13.8   86.4  335.4   0.00   0.00 -99.00 1978140
 1978 141   202    0.0   15.6   17.2   13.3   26.6   0.57   14.2    6.3   10.5   11.8    6.3   10.5   11.8   86.4  335.4   0.00   0.00 -99.00 1978141
 1978 142   203    0.0   15.7   17.3   12.0   24.0   0.61   14.9    8.6   12.0   13.0    8.6   12.0   13.0   86.4  335.4   0.00   0.00 -99.00 1978142
 1978 143   204    0.0   15.7   17.3   24.6   49.2   0.21   19.6    6.6   13.6   15.6    6.6   13.6   15.6   86.4  335.4   0.00   0.00 -99.00 1978143
 1978 144   205    0.0   15.8   17.4    7.5   15.0   0.76   14.5   10.7   12.7   13.3   10.7   12.7   13.3   86.4  335.4   0.00   0.00 -99.00 1978144
 1978 145   206    0.0   15.8   17.4   27.8   55.6   0.12   17.5    7.3   12.8   14.4    7.3   12.8   14.4   86.4  335.4   0.00   0.00 -99.00 1978145
 1978 146   207    0.0   15.8   17.5   27.7   55.4   0.12   19.3    4.2   12.3   14.7    4.2   12.3   14.7   86.4  335.4   0.00   0.00 -99.00 1978146
 1978 147   208    0.0   15.9   17.5   26.9   53.8   0.15   21.7    4.7   13.8   16.6    4.7   13.8   16.6   86.4  335.4   0.00   0.00 -99.00 1978147
 1978 148   209    0.0   15.9   17.6   26.5   53.0   0.17   23.2    8.2   16.3   18.7    8.2   16.3   18.7   86.4  335.4   0.00   0.00 -99.00 1978148
 1978 149   210    0.0   16.0   17.6   27.4   54.8   0.14   22.3    9.7   16.5   18.5    9.7   16.5   18.5   86.4  335.4   0.00   0.00 -99.00 1978149
 1978 150   211    0.0   16.0   17.7   24.6   49.2   0.23   24.9   10.9   18.5   20.7   10.9   18.5   20.7   86.4  335.4   0.00   0.00 -99.00 1978150
 1978 151   212    0.0   16.0   17.7   21.8   43.6   0.32   26.8   10.8   19.4   21.4   10.8   19.4   21.4   86.4  335.4   0.00   0.00 -99.00 1978151
 1978 152   213    0.0   16.1   17.8   24.1   48.2   0.25   25.5   11.8   19.2   20.9   11.8   19.2   20.9   86.4  335.4   0.00   0.00 -99.00 1978152
 1978 153   214    0.0   16.1   17.8   16.7   33.4   0.48   23.6   12.2   18.4   19.8   12.2   18.4   19.8   86.4  335.4   0.00   0.00 -99.00 1978153
 1978 154   215    0.0   16.1   17.8   22.6   45.2   0.30   24.7   10.2   18.1   19.8   10.2   18.1   19.8   86.4  335.4   0.00   0.00 -99.00 1978154
 1978 155   216    0.1   16.1   17.9   18.8   37.6   0.42   25.2   13.3   19.8   21.2   13.3   19.8   21.2   86.4  335.4   0.00   0.00 -99.00 1978155
 1978 156   217    0.0   16.2   17.9   15.4   30.8   0.53   19.3   11.2   15.6   16.6   11.2   15.6   16.6   86.4  335.4   0.00   0.00 -99.00 1978156
 1978 157   218    0.0   16.2   17.9   13.4   26.8   0.59   19.1   12.2   16.0   16.8   12.2   16.0   16.8   86.4  335.4   0.00   0.00 -99.00 1978157
 1978 158   219    6.0   16.2   18.0   12.7   25.4   0.61   18.2    9.3   14.1   15.2    9.3   14.1   15.2   86.4  335.4   0.00   0.00 -99.00 1978158
 1978 159   220    0.2   16.2   18.0   16.9   33.8   0.49   18.4   12.8   15.8   16.5   12.8   15.8   16.5   86.4  335.4   0.00   0.00 -99.00 1978159
 1978 160   221    0.0   16.3   18.0   25.1   50.2   0.24   18.5    7.3   13.4   14.8    7.3   13.4   14.8   86.4  335.4   0.00   0.00 -99.00 1978160
 1978 161   222    0.0   16.3   18.1   14.0   28.0   0.57   15.7    6.8   11.7   12.7    6.8   11.7   12.7   86.4  335.4   0.00   0.00 -99.00 1978161
 1978 162   223    0.0   16.3   18.1   28.0   56.0   0.15   21.8    6.7   14.9   16.8    6.7   14.9   16.8   86.4  335.4   0.00   0.00 -99.00 1978162
 1978 163   224    0.0   16.3   18.1   12.7   25.4   0.62   14.8   10.0   12.6   13.2   10.0   12.6   13.2   86.4  335.4   0.00   0.00 -99.00 1978163
 1978 164   225    0.0   16.3   18.1   11.2   22.4   0.66   13.5    8.3   11.1   11.8    8.3   11.1   11.8   86.4  335.4   0.00   0.00 -99.00 1978164
 1978 165   226    0.0   16.3   18.1   13.7   27.4   0.59   14.2    9.0   11.8   12.5    9.0   11.8   12.5   86.4  335.4   0.00   0.00 -99.00 1978165
 1978 166   227    8.1   16.4   18.2    9.1   18.2   0.73   13.0    4.1    9.0   10.1    4.1    9.0   10.1   86.4  335.5   0.00   0.00 -99.00 1978166
 1978 167   228    0.0   16.4   18.2   20.4   40.8   0.39   18.0    6.4   12.7   14.2    6.4   12.7   14.2   86.4  335.5   0.00   0.00 -99.00 1978167
 1978 168   229    0.8   16.4   18.2   15.0   30.0   0.55   19.2    9.5   14.8   16.0    9.5   14.8   16.0   86.4  335.5   0.00   0.00 -99.00 1978168
 1978 169   230    0.0   16.4   18.2   28.8   57.6   0.13   19.9    8.8   14.9   16.2    8.8   14.9   16.2   86.4  335.5   0.00   0.00 -99.00 1978169
 1978 170   231    0.0   16.4   18.2   23.4   46.8   0.30   24.0    6.2   15.9   18.1    6.2   15.9   18.1   86.4  335.5   0.00   0.00 -99.00 1978170
 1978 171   232    0.0   16.4   18.2   26.3   52.6   0.21   23.3   10.6   17.5   19.1   10.6   17.5   19.1   86.4  335.5   0.00   0.00 -99.00 1978171
 1978 172   233    2.3   16.4   18.2   15.9   31.8   0.52   18.8   10.2   14.9   16.0   10.2   14.9   16.0   86.4  335.5   0.00   0.00 -99.00 1978172
 1978 173   234    4.1   16.4   18.2   14.0   28.0   0.58   15.9   10.2   13.3   14.0   10.2   13.3   14.0   86.4  335.5   0.00   0.00 -99.00 1978173
 1978 174   235    5.3   16.4   18.2   18.5   37.0   0.44   16.9    8.5   13.1   14.1    8.5   13.1   14.1   86.4  335.5   0.00   0.00 -99.00 1978174
 1978 175   236    0.0   16.4   18.2   21.4   42.8   0.36   15.3    7.1   11.6   12.6    7.1   11.6   12.6   86.4  335.5   0.00   0.00 -99.00 1978175
 1978 176   237    0.0   16.4   18.2   18.3   36.6   0.45   17.3    8.5   13.3   14.4    8.5   13.3   14.4   86.4  335.5   0.00   0.00 -99.00 1978176
 1978 177   238    0.0   16.4   18.2   10.8   21.6   0.67   15.0   10.5   13.0   13.5   10.5   13.0   13.5   86.4  335.5   0.00   0.00 -99.00 1978177
 1978 178   239    1.3   16.4   18.2   14.2   28.4   0.57   17.8    5.4   12.2   13.7    5.4   12.2   13.7   86.4  335.5   0.00   0.00 -99.00 1978178
 1978 179   240    0.8   16.4   18.2   18.0   36.0   0.46   25.5   10.5   18.7   20.5   10.5   18.7   20.5   86.4  335.5   0.00   0.00 -99.00 1978179
 1978 180   241    7.4   16.3   18.2    8.8   17.6   0.73   17.0   13.0   15.2   15.7   13.0   15.2   15.7   86.4  335.5   0.00   0.00 -99.00 1978180
 1978 181   242    0.0   16.3   18.2   13.7   27.4   0.59   18.5   11.5   15.3   16.2   11.5   15.3   16.2   86.4  335.5   0.00   0.00 -99.00 1978181
 1978 182   243    1.7   16.3   18.1   10.7   21.4   0.68   17.4    8.9   13.5   14.6    8.9   13.5   14.6   86.4  335.5   0.00   0.00 -99.00 1978182
 1978 183   244    0.4   16.3   18.1    6.0   12.0   0.82   17.1   13.9   15.6   16.0   13.9   15.6   16.0   86.4  335.5   0.00   0.00 -99.00 1978183
 1978 184   245    1.3   16.3   18.1   15.0   30.0   0.54   16.1   12.5   14.5   14.9   12.5   14.5   14.9   86.4  335.5   0.00   0.00 -99.00 1978184
 1978 185   246    2.0   16.3   18.1   16.0   32.0   0.51   17.0    9.0   13.4   14.3    9.0   13.4   14.3   86.4  335.5   0.00   0.00 -99.00 1978185
 1978 186   247    0.0   16.2   18.1    9.3   18.6   0.72   14.5   10.5   12.7   13.2   10.5   12.7   13.2   86.4  335.5   0.00   0.00 -99.00 1978186
 1978 187   248    0.0   16.2   18.0    9.0   18.0   0.73   15.2    9.9   12.8   13.4    9.9   12.8   13.4   86.4  335.5   0.00   0.00 -99.00 1978187
 1978 188   249    0.0   16.2   18.0   21.0   42.0   0.36   18.0    8.8   13.8   14.9    8.8   13.8   14.9   86.4  335.5   0.00   0.00 -99.00 1978188
 1978 189   250    4.5   16.2   18.0    8.9   17.8   0.73   17.7   11.1   14.7   15.5   11.1   14.7   15.5   86.4  335.5   0.00   0.00 -99.00 1978189
 1978 190   251    0.0   16.1   17.9   17.8   35.6   0.45   21.8   12.3   17.5   18.6   12.3   17.5   18.6   86.4  335.5   0.00   0.00 -99.00 1978190
 1978 191   252    0.0   16.1   17.9   20.8   41.6   0.36   21.2   10.9   16.5   17.7   10.9   16.5   17.7   86.4  335.5   0.00   0.00 -99.00 1978191
 1978 192   253    0.0   16.1   17.9   15.0   30.0   0.54   19.5    8.8   14.6   15.9    8.8   14.6   15.9   86.4  335.5   0.00   0.00 -99.00 1978192
 1978 193   254    0.0   16.1   17.8    7.2   14.4   0.78   17.8   12.3   15.3   15.9   12.3   15.3   15.9   86.4  335.5   0.00   0.00 -99.00 1978193
 1978 194   255    0.0   16.0   17.8   16.6   33.2   0.48   22.5   10.6   17.0   18.5   10.6   17.0   18.5   86.4  335.5   0.00   0.00 -99.00 1978194
 1978 195   256    0.0   16.0   17.8   24.1   48.2   0.25   24.1   12.5   18.8   20.6   12.5   18.8   20.6   86.4  335.5   0.00   0.00 -99.00 1978195
 1978 196   257    0.0   16.0   17.7   14.9   29.8   0.53   19.8   11.6   16.0   17.3   11.6   16.0   17.3   86.4  335.6   0.00   0.00 -99.00 1978196
 1978 197   258    0.0   15.9   17.7   20.3   40.6   0.36   20.6   10.6   16.0   17.6   10.6   16.0   17.6   86.4  335.6   0.00   0.00 -99.00 1978197
 1978 198   259    0.1   15.9   17.6   19.7   39.4   0.38   22.5    8.5   16.0   18.3    8.5   16.0   18.3   86.4  335.6   0.00   0.00 -99.00 1978198
 1978 199   260    0.0   15.8   17.6   16.6   33.2   0.48   20.3   11.6   16.3   17.7   11.6   16.3   17.7   86.4  335.6   0.00   0.00 -99.00 1978199
 1978 200   261    0.0   15.8   17.5   10.0   20.0   0.68   18.9   14.3   16.8   17.5   14.3   16.8   17.5   86.4  335.6   0.00   0.00 -99.00 1978200
 1978 201   262    0.0   15.8   17.5    9.9   19.8   0.68   16.5   13.0   14.9   15.4   13.0   14.9   15.4   86.4  335.6   0.00   0.00 -99.00 1978201
 1978 202   263    0.0   15.7   17.4   13.1   26.2   0.58   20.1   11.8   16.2   17.6   11.8   16.2   17.6   86.4  335.6   0.00   0.00 -99.00 1978202
 1978 203   264    0.0   15.7   17.4   13.4   26.8   0.57   18.9   10.3   14.9   16.3   10.3   14.9   16.3   86.4  335.6   0.00   0.00 -99.00 1978203
 1978 204   265    2.6   15.6   17.3    4.6    9.2   0.85   16.1   12.8   14.6   15.1   12.8   14.6   15.1   86.4  335.6   0.00   0.00 -99.00 1978204
 1978 205   266    0.0   15.6   17.3   17.5   35.0   0.43   21.3   12.1   17.0   18.5   12.1   17.0   18.5   86.4  335.6   0.00   0.00 -99.00 1978205
 1978 206   267    3.7   15.5   17.2   23.3   46.6   0.24   21.0    4.9   13.5   16.0    4.9   13.5   16.0   86.4  335.6   0.00   0.00 -99.00 1978206
 1978 207   268    0.0   15.5   17.2   16.7   33.4   0.45   21.4   12.8   17.4   18.7   12.8   17.4   18.7   86.4  335.6   0.00   0.00 -99.00 1978207
 1978 208   269    2.3   15.5   17.1   18.4   36.8   0.40   23.2   13.0   18.4   20.0   13.0   18.4   20.0   86.4  335.6   0.00   0.00 -99.00 1978208
 1978 209   270    0.0   15.4   17.1   20.3   40.6   0.33   24.2   15.3   20.0   21.4   15.3   20.0   21.4   86.4  335.6   0.00   0.00 -99.00 1978209
 1978 210   271    2.5   15.4   17.0   20.8   41.6   0.31   25.9   10.4   18.6   21.0   10.4   18.6   21.0   86.4  335.6   0.00   0.00 -99.00 1978210
 1978 211   272   19.1   15.3   16.9    8.7   17.4   0.71   21.0   15.8   18.6   19.4   15.8   18.6   19.4   86.4  335.6   0.00   0.00 -99.00 1978211
 1978 212   273   30.5   15.3   16.9    1.8    3.6   0.94   16.6   15.0   15.8   16.1   15.0   15.8   16.1   86.4  335.6   0.00   0.00 -99.00 1978212

*DSSAT Cropping System Model Ver. 4.8.0.027 -release  FEB 20, 2024 14:36:51

*RUN   5        : 210 KG N/HA               CSCER048 RDCT7401    8
 MODEL          : CSCER048 - Wheat
 EXPERIMENT     : RDCT7401 WH N RESPONSE,ROTHAMSTED  8FE(N)  (DSSAT3)
 DATA PATH      : C:\DSSAT48\Wheat\
 TREATMENT  8   : 210 KG N/HA               CSCER048
  
@YEAR DOY   DAS   PRED  DAYLD   TWLD   SRAD   PARD   CLDD   TMXD   TMND   TAVD   TDYD   TDWD   TGAD   TGRD   WDSD   CO2D   VPDF    VPD  OZON7   WDATE
 1978 305     1    0.2    9.3   10.8    3.3    6.6   0.64   16.1   10.0   12.7   13.9   10.0   12.7   13.9   86.4  335.9   0.00   0.00 -99.00 1978305
 1978 306     2    0.0    9.3   10.7    3.2    6.4   0.64   16.3   11.5   13.6   14.5   11.5   13.6   14.5   86.4  335.9   0.00   0.00 -99.00 1978306
 1978 307     3    0.0    9.2   10.7    5.2   10.4   0.41   13.5    8.0   10.4   11.5    8.0   10.4   11.5   86.4  335.9   0.00   0.00 -99.00 1978307
 1978 308     4    0.0    9.2   10.6    2.6    5.2   0.70   15.1    6.3   10.2   11.8    6.3   10.2   11.8   86.4  335.9   0.00   0.00 -99.00 1978308
 1978 309     5    0.0    9.1   10.6    2.8    5.6   0.67   15.5    7.8   11.2   12.6    7.8   11.2   12.6   86.4  335.9   0.00   0.00 -99.00 1978309
 1978 310     6    0.0    9.0   10.5    1.8    3.6   0.78   11.5    9.1   10.2   10.6    9.1   10.2   10.6   86.4  335.9   0.00   0.00 -99.00 1978310
 1978 311     7    0.1    9.0   10.5    5.4   10.8   0.34   15.7    4.7    9.5   11.6    4.7    9.5   11.6   86.4  335.9   0.00   0.00 -99.00 1978311
 1978 312     8    0.0    8.9   10.4    5.2   10.4   0.35   17.4    8.3   12.3   14.0    8.3   12.3   14.0   86.4  335.9   0.00   0.00 -99.00 1978312
 1978 313     9    0.2    8.9   10.4    2.3    4.6   0.71   12.7    5.8    8.8   10.1    5.8    8.8   10.1   86.4  335.9   0.00   0.00 -99.00 1978313
 1978 314    10    0.2    8.8   10.3    1.7    3.4   0.78    9.4    6.5    7.8    8.3    6.5    7.8    8.3   86.4  335.9   0.00   0.00 -99.00 1978314
 1978 315    11    0.0    8.8   10.3    1.4    2.8   0.82    9.5    7.2    8.2    8.6    7.2    8.2    8.6   86.4  335.9   0.00   0.00 -99.00 1978315
 1978 316    12    8.8    8.7   10.2    4.0    8.0   0.46   14.2    7.0   10.1   11.4    7.0   10.1   11.4   86.4  335.9   0.00   0.00 -99.00 1978316
 1978 317    13    0.0    8.7   10.2    5.0   10.0   0.32   11.7    3.6    7.1    8.6    3.6    7.1    8.6   86.4  335.9   0.00   0.00 -99.00 1978317
 1978 318    14    0.0    8.6   10.1    2.8    5.6   0.61   14.5    4.7    9.0   10.7    4.7    9.0   10.7   86.4  335.9   0.00   0.00 -99.00 1978318
 1978 319    15    2.1    8.6   10.1    1.1    2.2   0.84   14.0   11.2   12.4   12.9   11.2   12.4   12.9   86.4  336.0   0.00   0.00 -99.00 1978319
 1978 320    16    0.0    8.5   10.0    5.0   10.0   0.28   11.0    3.1    6.5    7.9    3.1    6.5    7.9   86.4  336.0   0.00   0.00 -99.00 1978320
 1978 321    17    0.0    8.5   10.0    3.4    6.8   0.50   14.0    5.3    9.1   10.6    5.3    9.1   10.6   86.4  336.0   0.00   0.00 -99.00 1978321
 1978 322    18    2.1    8.4    9.9    1.0    2.0   0.85   15.4    8.7   11.6   12.7    8.7   11.6   12.7   86.4  336.0   0.00   0.00 -99.00 1978322
 1978 323    19    5.2    8.4    9.9    1.0    2.0   0.85   13.5   12.8   13.1   13.2   12.8   13.1   13.2   86.4  336.0   0.00   0.00 -99.00 1978323
 1978 324    20    0.0    8.3    9.9    5.6   11.2   0.14   11.0    2.0    5.9    7.4    2.0    5.9    7.4   86.4  336.0   0.00   0.00 -99.00 1978324
 1978 325    21    0.1    8.3    9.8    1.1    2.2   0.83   13.0    3.1    7.4    9.0    3.1    7.4    9.0   86.4  336.0   0.00   0.00 -99.00 1978325
 1978 326    22    0.1    8.3    9.8    2.6    5.2   0.59   13.8   10.0   11.6   12.3   10.0   11.6   12.3   86.4  336.0   0.00   0.00 -99.00 1978326
 1978 327    23    0.0    8.2    9.7    3.5    7.0   0.44   14.2    9.5   11.5   12.3    9.5   11.5   12.3   86.4  336.0   0.00   0.00 -99.00 1978327
 1978 328    24    1.4    8.2    9.7    2.1    4.2   0.66   13.2    9.5   11.1   11.7    9.5   11.1   11.7   86.4  336.0   0.00   0.00 -99.00 1978328
 1978 329    25    0.0    8.1    9.7    5.0   10.0   0.17    6.6    1.1    3.5    4.4    1.1    3.5    4.4   86.4  336.0   0.00   0.00 -99.00 1978329
 1978 330    26    0.0    8.1    9.6    5.1   10.2   0.14    4.8    0.0    2.0    2.8    0.0    2.0    2.8   86.4  336.0   0.00   0.00 -99.00 1978330
 1978 331    27    0.0    8.1    9.6    6.4   12.8   0.00    3.9   -4.2   -0.7    0.6   -4.2   -0.7    0.6   86.4  336.0   0.00   0.00 -99.00 1978331
 1978 332    28    0.0    8.0    9.6    4.7    9.4   0.19    2.8   -2.3   -0.1    0.7   -2.3   -0.1    0.7   86.4  336.0   0.00   0.00 -99.00 1978332
 1978 333    29    0.0    8.0    9.5    5.3   10.6   0.07    4.0   -4.5   -0.9    0.7   -4.5   -0.9    0.7   86.4  336.0   0.00   0.00 -99.00 1978333
 1978 334    30    0.0    8.0    9.5    4.0    8.0   0.29    2.8   -3.8   -1.0    0.2   -3.8   -1.0    0.2   86.4  336.0   0.00   0.00 -99.00 1978334
 1978 335    31    0.0    7.9    9.5    3.4    6.8   0.39    3.0   -5.5   -1.9   -0.3   -5.5   -1.9   -0.3   86.4  336.0   0.00   0.00 -99.00 1978335
 1978 336    32    0.9    7.9    9.5    1.0    2.0   0.82    6.5   -1.5    1.9    3.4   -1.5    1.9    3.4   86.4  336.0   0.00   0.00 -99.00 1978336
 1978 337    33    4.3    7.9    9.4    1.0    2.0   0.82    7.4    2.8    4.7    5.6    2.8    4.7    5.6   86.4  336.0   0.00   0.00 -99.00 1978337
 1978 338    34    0.1    7.8    9.4    2.3    4.6   0.57    7.4    4.1    5.5    6.1    4.1    5.5    6.1   86.4  336.0   0.00   0.00 -99.00 1978338
 1978 339    35    0.0    7.8    9.4    1.1    2.2   0.79    4.8   -2.4    0.6    2.0   -2.4    0.6    2.0   86.4  336.0   0.00   0.00 -99.00 1978339
 1978 340    36    0.0    7.8    9.4    3.2    6.4   0.40    3.5   -0.8    1.0    1.8   -0.8    1.0    1.8   86.4  336.0   0.00   0.00 -99.00 1978340
 1978 341    37   10.9    7.8    9.3    1.1    2.2   0.79    9.8   -0.6    3.8    5.7   -0.6    3.8    5.7   86.4  336.0   0.00   0.00 -99.00 1978341
 1978 342    38    6.2    7.7    9.3    1.0    2.0   0.81   11.3    3.1    6.6    8.1    3.1    6.6    8.1   86.4  336.0   0.00   0.00 -99.00 1978342
 1978 343    39    8.0    7.7    9.3    3.1    6.2   0.40   13.3    7.1    9.7   10.8    7.1    9.7   10.8   86.4  336.0   0.00   0.00 -99.00 1978343
 1978 344    40   23.3    7.7    9.3    1.0    2.0   0.80   13.7    8.2   10.5   11.5    8.2   10.5   11.5   86.4  336.0   0.00   0.00 -99.00 1978344
 1978 345    41    8.1    7.7    9.3    2.0    4.0   0.61   14.1    9.5   11.4   12.3    9.5   11.4   12.3   86.4  336.0   0.00   0.00 -99.00 1978345
 1978 346    42    6.4    7.7    9.3    2.4    4.8   0.53   12.0    9.5   10.6   11.0    9.5   10.6   11.0   86.4  336.0   0.00   0.00 -99.00 1978346
 1978 347    43    5.9    7.7    9.2    3.4    6.8   0.32    9.0    6.4    7.5    8.0    6.4    7.5    8.0   86.4  336.0   0.00   0.00 -99.00 1978347
 1978 348    44    0.2    7.6    9.2    2.7    5.4   0.46   10.0    5.2    7.2    8.1    5.2    7.2    8.1   86.4  336.0   0.00   0.00 -99.00 1978348
 1978 349    45    2.4    7.6    9.2    1.3    2.6   0.74    8.3    3.3    5.4    6.3    3.3    5.4    6.3   86.4  336.1   0.00   0.00 -99.00 1978349
 1978 350    46    0.0    7.6    9.2    1.9    3.8   0.62    6.4    4.4    5.2    5.6    4.4    5.2    5.6   86.4  336.1   0.00   0.00 -99.00 1978350
 1978 351    47    0.0    7.6    9.2    1.8    3.6   0.64    3.5    0.1    1.5    2.1    0.1    1.5    2.1   86.4  336.1   0.00   0.00 -99.00 1978351
 1978 352    48    0.0    7.6    9.2    2.9    5.8   0.41    4.2   -2.7    0.2    1.4   -2.7    0.2    1.4   86.4  336.1   0.00   0.00 -99.00 1978352
 1978 353    49    0.1    7.6    9.2    4.2    8.4   0.15    3.2   -6.3   -2.3   -0.6   -6.3   -2.3   -0.6   86.4  336.1   0.00   0.00 -99.00 1978353
 1978 354    50    1.5    7.6    9.2    1.0    2.0   0.80    1.4   -3.5   -1.4   -0.6   -3.5   -1.4   -0.6   86.4  336.1   0.00   0.00 -99.00 1978354
 1978 355    51    6.7    7.6    9.2    1.0    2.0   0.80    2.3   -1.0    0.4    1.0   -1.0    0.4    1.0   86.4  336.1   0.00   0.00 -99.00 1978355
 1978 356    52    0.1    7.6    9.2    1.5    3.0   0.70    1.0   -0.3    0.2    0.5   -0.3    0.2    0.5   86.4  336.1   0.00   0.00 -99.00 1978356
 1978 357    53    6.7    7.6    9.2    1.6    3.2   0.68    9.0   -0.4    3.6    5.2   -0.4    3.6    5.2   86.4  336.1   0.00   0.00 -99.00 1978357
 1978 358    54    4.7    7.6    9.2    1.0    2.0   0.80    9.5   -0.7    3.6    5.4   -0.7    3.6    5.4   86.4  336.1   0.00   0.00 -99.00 1978358
 1978 359    55    8.4    7.6    9.2    3.2    6.4   0.35   10.1    2.6    5.8    7.1    2.6    5.8    7.1   86.4  336.1   0.00   0.00 -99.00 1978359
 1978 360    56    0.6    7.6    9.2    2.3    4.6   0.54   11.6    3.3    6.8    8.3    3.3    6.8    8.3   86.4  336.1   0.00   0.00 -99.00 1978360
 1978 361    57    6.2    7.6    9.2    1.0    2.0   0.80   10.3    7.5    8.7    9.2    7.5    8.7    9.2   86.4  336.1   0.00   0.00 -99.00 1978361
 1978 362    58   12.1    7.6    9.2    1.2    2.4   0.76   10.3    8.0    9.0    9.4    8.0    9.0    9.4   86.4  336.1   0.00   0.00 -99.00 1978362
 1978 363    59    8.4    7.7    9.2    1.9    3.8   0.62   10.4    7.1    8.5    9.1    7.1    8.5    9.1   86.4  336.1   0.00   0.00 -99.00 1978363
 1978 364    60    7.2    7.7    9.2    2.4    4.8   0.53    1.8    1.2    1.5    1.6    1.2    1.5    1.6   86.4  336.1   0.00   0.00 -99.00 1978364
 1978 365    61    0.0    7.7    9.2    2.2    4.4   0.57   -2.2   -4.8   -3.7   -3.2   -4.8   -3.7   -3.2   86.4  336.1   0.00   0.00 -99.00 1978365
 1979 001    62    0.0    7.7    9.3    5.3   10.6   0.00   -0.4   -8.2   -4.9   -3.5   -8.2   -4.9   -3.5   86.4  336.1   0.00   0.00 -99.00 1979001
 1979 002    63    0.0    7.7    9.3    4.5    9.0   0.13    2.2   -7.1   -3.2   -1.5   -7.1   -3.2   -1.5   86.4  336.1   0.00   0.00 -99.00 1979002
 1979 003    64    0.0    7.7    9.3    2.0    4.0   0.62    2.3   -9.8   -4.7   -2.5   -9.8   -4.7   -2.5   86.4  336.1   0.00   0.00 -99.00 1979003
 1979 004    65    0.0    7.8    9.3    2.7    5.4   0.49    0.8   -9.0   -4.9   -3.1   -9.0   -4.9   -3.1   86.4  336.1   0.00   0.00 -99.00 1979004
 1979 005    66    0.0    7.8    9.3    3.8    7.6   0.28   -0.4   -3.1   -2.0   -1.5   -3.1   -2.0   -1.5   86.4  336.1   0.00   0.00 -99.00 1979005
 1979 006    67    1.1    7.8    9.3    5.5   11.0   0.00    5.2   -9.5   -3.3   -0.6   -9.5   -3.3   -0.6   86.4  336.1   0.00   0.00 -99.00 1979006
 1979 007    68    3.1    7.8    9.4    1.0    2.0   0.81    8.0   -8.5   -1.5    1.5   -8.5   -1.5    1.5   86.4  336.1   0.00   0.00 -99.00 1979007
 1979 008    69    0.3    7.9    9.4    2.2    4.4   0.60    7.8    4.9    6.1    6.7    4.9    6.1    6.7   86.4  336.1   0.00   0.00 -99.00 1979008
 1979 009    70    8.4    7.9    9.4    4.4    8.8   0.20    5.5    0.5    2.6    3.6    0.5    2.6    3.6   86.4  336.1   0.00   0.00 -99.00 1979009
 1979 010    71    1.0    7.9    9.4    2.5    5.0   0.55    5.0    0.4    2.4    3.2    0.4    2.4    3.2   86.4  336.1   0.00   0.00 -99.00 1979010
 1979 011    72    0.0    8.0    9.5    4.5    9.0   0.20    4.3    0.7    2.2    2.9    0.7    2.2    2.9   86.4  336.1   0.00   0.00 -99.00 1979011
 1979 012    73    0.0    8.0    9.5    4.4    8.8   0.23    3.3   -1.5    0.5    1.4   -1.5    0.5    1.4   86.4  336.1   0.00   0.00 -99.00 1979012
 1979 013    74    0.0    8.0    9.5    6.3   12.6   0.00    3.6   -6.4   -2.1   -0.5   -6.4   -2.1   -0.5   86.4  336.1   0.00   0.00 -99.00 1979013
 1979 014    75    2.2    8.1    9.5    1.3    2.6   0.78    3.1   -6.0   -2.1   -0.6   -6.0   -2.1   -0.6   86.4  336.1   0.00   0.00 -99.00 1979014
 1979 015    76    0.0    8.1    9.6    1.5    3.0   0.75    6.4    1.5    3.6    4.4    1.5    3.6    4.4   86.4  336.2   0.00   0.00 -99.00 1979015
 1979 016    77    4.3    8.1    9.6    1.5    3.0   0.75    5.7    2.7    4.0    4.5    2.7    4.0    4.5   86.4  336.2   0.00   0.00 -99.00 1979016
 1979 017    78    3.3    8.2    9.6    1.0    2.0   0.84    1.4    0.5    0.9    1.0    0.5    0.9    1.0   86.4  336.2   0.00   0.00 -99.00 1979017
 1979 018    79    0.0    8.2    9.7    1.0    2.0   0.84    1.1   -1.0   -0.1    0.3   -1.0   -0.1    0.3   86.4  336.2   0.00   0.00 -99.00 1979018
 1979 019    80    4.8    8.3    9.7    1.0    2.0   0.84    2.6   -1.9    0.0    0.8   -1.9    0.0    0.8   86.4  336.2   0.00   0.00 -99.00 1979019
 1979 020    81    0.0    8.3    9.7    1.5    3.0   0.77    6.5   -1.5    1.9    3.3   -1.5    1.9    3.3   86.4  336.2   0.00   0.00 -99.00 1979020
 1979 021    82    0.4    8.3    9.8    1.4    2.8   0.78    2.3   -2.7   -0.5    0.3   -2.7   -0.5    0.3   86.4  336.2   0.00   0.00 -99.00 1979021
 1979 022    83    7.2    8.4    9.8    1.0    2.0   0.85    1.0   -2.0   -0.7   -0.2   -2.0   -0.7   -0.2   86.4  336.2   0.00   0.00 -99.00 1979022
 1979 023    84    1.0    8.4    9.9    1.0    2.0   0.85   -0.1   -2.5   -1.5   -1.1   -2.5   -1.5   -1.1   86.4  336.2   0.00   0.00 -99.00 1979023
 1979 024    85    0.5    8.5    9.9    3.1    6.2   0.55    2.9   -6.6   -2.5   -0.8   -6.6   -2.5   -0.8   86.4  336.2   0.00   0.00 -99.00 1979024
 1979 025    86    5.6    8.5    9.9    2.1    4.2   0.70    3.9   -5.0   -1.1    0.4   -5.0   -1.1    0.4   86.4  336.2   0.00   0.00 -99.00 1979025
 1979 026    87    0.0    8.6   10.0    3.5    7.0   0.50    2.0   -1.4    0.1    0.7   -1.4    0.1    0.7   86.4  336.2   0.00   0.00 -99.00 1979026
 1979 027    88    0.0    8.6   10.0    2.0    4.0   0.72   -2.0   -7.5   -5.1   -4.1   -7.5   -5.1   -4.1   86.4  336.2   0.00   0.00 -99.00 1979027
 1979 028    89    4.2    8.7   10.1    4.7    9.4   0.36    4.0   -7.9   -2.7   -0.6   -7.9   -2.7   -0.6   86.4  336.2   0.00   0.00 -99.00 1979028
 1979 029    90    1.9    8.7   10.1    3.0    6.0   0.60    3.9   -2.8    0.1    1.3   -2.8    0.1    1.3   86.4  336.2   0.00   0.00 -99.00 1979029
 1979 030    91    0.0    8.8   10.2    4.7    9.4   0.38    4.0   -1.6    0.8    1.9   -1.6    0.8    1.9   86.4  336.2   0.00   0.00 -99.00 1979030
 1979 031    92    2.1    8.8   10.2    5.0   10.0   0.35    6.6   -1.2    2.2    3.6   -1.2    2.2    3.6   86.4  336.2   0.00   0.00 -99.00 1979031
 1979 032    93    9.2    8.9   10.3    1.0    2.0   0.87    8.6    1.5    4.6    5.9    1.5    4.6    5.9   86.4  336.2   0.00   0.00 -99.00 1979032
 1979 033    94    0.0    8.9   10.3    4.5    9.0   0.44    3.8    0.8    2.1    2.7    0.8    2.1    2.7   86.4  336.2   0.00   0.00 -99.00 1979033
 1979 034    95    0.0    9.0   10.3    8.6   17.2   0.00    5.8   -3.8    0.4    2.2   -3.8    0.4    2.2   86.4  336.2   0.00   0.00 -99.00 1979034
 1979 035    96    0.1    9.0   10.4    1.8    3.6   0.78    3.5   -1.0    1.0    1.8   -1.0    1.0    1.8   86.4  336.2   0.00   0.00 -99.00 1979035
 1979 036    97    0.0    9.1   10.4    3.2    6.4   0.62    5.2    0.1    2.3    3.3    0.1    2.3    3.3   86.4  336.2   0.00   0.00 -99.00 1979036
 1979 037    98    7.9    9.2   10.5    6.7   13.4   0.22    2.9   -3.8   -0.8    0.4   -3.8   -0.8    0.4   86.4  336.2   0.00   0.00 -99.00 1979037
 1979 038    99    4.7    9.2   10.6    1.6    3.2   0.82    5.8   -1.5    1.7    3.1   -1.5    1.7    3.1   86.4  336.2   0.00   0.00 -99.00 1979038
 1979 039   100    0.1    9.3   10.6    3.9    7.8   0.56    2.9   -0.9    0.8    1.5   -0.9    0.8    1.5   86.4  336.2   0.00   0.00 -99.00 1979039
 1979 040   101    0.0    9.3   10.7    2.2    4.4   0.76    3.4    0.2    1.6    2.2    0.2    1.6    2.2   86.4  336.2   0.00   0.00 -99.00 1979040
 1979 041   102    1.6    9.4   10.7    1.8    3.6   0.81    2.7    1.5    2.0    2.3    1.5    2.0    2.3   86.4  336.2   0.00   0.00 -99.00 1979041
 1979 042   103    4.3    9.4   10.8    1.1    2.2   0.88    2.3    1.2    1.7    1.9    1.2    1.7    1.9   86.4  336.2   0.00   0.00 -99.00 1979042
 1979 043   104    5.0    9.5   10.8    1.6    3.2   0.83    3.0   -0.2    1.2    1.9   -0.2    1.2    1.9   86.4  336.2   0.00   0.00 -99.00 1979043
 1979 044   105    6.1    9.6   10.9    1.5    3.0   0.85    6.8   -0.4    2.8    4.2   -0.4    2.8    4.2   86.4  336.2   0.00   0.00 -99.00 1979044
 1979 045   106    1.1    9.6   10.9    3.9    7.8   0.61    0.0   -0.5   -0.3   -0.2   -0.5   -0.3   -0.2   86.4  336.3   0.00   0.00 -99.00 1979045
 1979 046   107    0.9    9.7   11.0    5.1   10.2   0.50   -1.0   -5.3   -3.4   -2.5   -5.3   -3.4   -2.5   86.4  336.3   0.00   0.00 -99.00 1979046
 1979 047   108    0.0    9.7   11.0    2.2    4.4   0.79    0.2   -4.2   -2.2   -1.3   -4.2   -2.2   -1.3   86.4  336.3   0.00   0.00 -99.00 1979047
 1979 048   109    0.3    9.8   11.1    1.7    3.4   0.84   -1.0   -2.4   -1.8   -1.5   -2.4   -1.8   -1.5   86.4  336.3   0.00   0.00 -99.00 1979048
 1979 049   110    0.1    9.9   11.2    2.5    5.0   0.77    0.4   -2.2   -1.0   -0.5   -2.2   -1.0   -0.5   86.4  336.3   0.00   0.00 -99.00 1979049
 1979 050   111    0.2    9.9   11.2    1.6    3.2   0.85    1.5   -1.2    0.0    0.6   -1.2    0.0    0.6   86.4  336.3   0.00   0.00 -99.00 1979050
 1979 051   112    0.0   10.0   11.3    1.4    2.8   0.87    2.2    0.1    1.0    1.5    0.1    1.0    1.5   86.4  336.3   0.00   0.00 -99.00 1979051
 1979 052   113    0.7   10.1   11.3    1.2    2.4   0.89    2.8    0.0    1.3    1.7    0.0    1.3    1.7   86.4  336.3   0.00   0.00 -99.00 1979052
 1979 053   114    0.8   10.1   11.4    4.6    9.2   0.60    7.5    0.6    3.7    4.9    0.6    3.7    4.9   86.4  336.3   0.00   0.00 -99.00 1979053
 1979 054   115    0.0   10.2   11.5    8.8   17.6   0.25    8.5    1.0    4.4    5.7    1.0    4.4    5.7   86.4  336.3   0.00   0.00 -99.00 1979054
 1979 055   116    0.0   10.3   11.5    6.3   12.6   0.47    5.8   -2.0    1.5    2.9   -2.0    1.5    2.9   86.4  336.3   0.00   0.00 -99.00 1979055
 1979 056   117    0.0   10.3   11.6   10.8   21.6   0.11    7.2   -5.5    0.3    2.5   -5.5    0.3    2.5   86.4  336.3   0.00   0.00 -99.00 1979056
 1979 057   118    0.0   10.4   11.6    7.2   14.4   0.42    3.7   -4.1   -0.5    0.8   -4.1   -0.5    0.8   86.4  336.3   0.00   0.00 -99.00 1979057
 1979 058   119    3.5   10.4   11.7    8.4   16.8   0.33    8.8   -1.7    3.1    5.0   -1.7    3.1    5.0   86.4  336.3   0.00   0.00 -99.00 1979058
 1979 059   120    0.4   10.5   11.8    7.6   15.2   0.40    6.3    0.9    3.4    4.3    0.9    3.4    4.3   86.4  336.3   0.00   0.00 -99.00 1979059
 1979 060   121    0.1   10.6   11.8    9.3   18.6   0.28    9.5   -2.1    3.2    5.3   -2.1    3.2    5.3   86.4  336.3   0.00   0.00 -99.00 1979060
 1979 061   122    0.0   10.6   11.9    2.6    5.2   0.80   11.5    1.6    6.2    8.0    1.6    6.2    8.0   86.4  336.3   0.00   0.00 -99.00 1979061
 1979 062   123    6.1   10.7   12.0    2.3    4.6   0.83   11.2    9.1   10.1   10.5    9.1   10.1   10.5   86.4  336.3   0.00   0.00 -99.00 1979062
 1979 063   124    0.0   10.8   12.0   12.6   25.2   0.08    9.9    3.6    6.5    7.7    3.6    6.5    7.7   86.4  336.3   0.00   0.00 -99.00 1979063
 1979 064   125    0.0   10.8   12.1    9.0   18.0   0.35   10.4   -0.3    4.7    6.6   -0.3    4.7    6.6   86.4  336.3   0.00   0.00 -99.00 1979064
 1979 065   126    6.0   10.9   12.1    7.7   15.4   0.45    7.7    3.9    5.7    6.4    3.9    5.7    6.4   86.4  336.3   0.00   0.00 -99.00 1979065
 1979 066   127    0.0   11.0   12.2   11.1   22.2   0.23    9.0    0.8    4.6    6.1    0.8    4.6    6.1   86.4  336.3   0.00   0.00 -99.00 1979066
 1979 067   128    9.3   11.0   12.3    8.3   16.6   0.43    9.8    0.2    4.7    6.5    0.2    4.7    6.5   86.4  336.3   0.00   0.00 -99.00 1979067
 1979 068   129    2.2   11.1   12.3    4.8    9.6   0.68   10.6    4.6    7.4    8.5    4.6    7.4    8.5   86.4  336.3   0.00   0.00 -99.00 1979068
 1979 069   130    3.8   11.2   12.4    2.7    5.4   0.82   11.1   -0.2    5.1    7.2   -0.2    5.1    7.2   86.4  336.3   0.00   0.00 -99.00 1979069
 1979 070   131    0.1   11.2   12.5    4.3    8.6   0.72   12.8    1.5    6.8    9.0    1.5    6.8    9.0   86.4  336.3   0.00   0.00 -99.00 1979070
 1979 071   132    2.1   11.3   12.5   10.4   20.8   0.33   10.4    4.1    7.1    8.3    4.1    7.1    8.3   86.4  336.3   0.00   0.00 -99.00 1979071
 1979 072   133   16.9   11.4   12.6    1.6    3.2   0.90    4.0    3.6    3.8    3.9    3.6    3.8    3.9   86.4  336.3   0.00   0.00 -99.00 1979072
 1979 073   134    0.4   11.4   12.7    1.6    3.2   0.90    3.5    1.7    2.5    2.9    1.7    2.5    2.9   86.4  336.3   0.00   0.00 -99.00 1979073
 1979 074   135    0.8   11.5   12.7    2.3    4.6   0.86    2.1    0.9    1.5    1.7    0.9    1.5    1.7   86.4  336.4   0.00   0.00 -99.00 1979074
 1979 075   136   14.1   11.6   12.8    2.7    5.4   0.84    1.0   -0.1    0.4    0.6   -0.1    0.4    0.6   86.4  336.4   0.00   0.00 -99.00 1979075
 1979 076   137    1.1   11.6   12.9    9.2   18.4   0.45    5.9    0.0    2.8    4.0    0.0    2.8    4.0   86.4  336.4   0.00   0.00 -99.00 1979076
 1979 077   138    0.3   11.7   12.9    9.4   18.8   0.45    8.4    0.0    4.0    5.7    0.0    4.0    5.7   86.4  336.4   0.00   0.00 -99.00 1979077
 1979 078   139    0.4   11.8   13.0    3.7    7.4   0.79    5.8    1.5    3.5    4.4    1.5    3.5    4.4   86.4  336.4   0.00   0.00 -99.00 1979078
 1979 079   140    1.9   11.8   13.1    8.4   16.8   0.52   10.3    3.6    6.8    8.1    3.6    6.8    8.1   86.4  336.4   0.00   0.00 -99.00 1979079
 1979 080   141    4.1   11.9   13.1   10.3   20.6   0.42    6.8    2.0    4.3    5.3    2.0    4.3    5.3   86.4  336.4   0.00   0.00 -99.00 1979080
 1979 081   142    0.0   12.0   13.2   11.3   22.6   0.37    8.7    0.0    4.2    5.9    0.0    4.2    5.9   86.4  336.4   0.00   0.00 -99.00 1979081
 1979 082   143    0.0   12.1   13.3   17.1   34.2   0.06    8.7   -2.5    2.9    4.7   -2.5    2.9    4.7   86.4  336.4   0.00   0.00 -99.00 1979082
 1979 083   144   11.0   12.1   13.3   13.5   27.0   0.27   11.0   -3.7    3.4    5.8   -3.7    3.4    5.8   86.4  336.4   0.00   0.00 -99.00 1979083
 1979 084   145    1.7   12.2   13.4    3.7    7.4   0.80   12.5    4.5    8.3    9.7    4.5    8.3    9.7   86.4  336.4   0.00   0.00 -99.00 1979084
 1979 085   146    4.0   12.3   13.5    6.0   12.0   0.68    7.2    2.3    4.7    5.5    2.3    4.7    5.5   86.4  336.4   0.00   0.00 -99.00 1979085
 1979 086   147    5.7   12.3   13.5   10.4   20.8   0.46   10.7    2.0    6.2    7.7    2.0    6.2    7.7   86.4  336.4   0.00   0.00 -99.00 1979086
 1979 087   148    9.8   12.4   13.6    8.3   16.6   0.57    7.1    0.7    3.8    4.9    0.7    3.8    4.9   86.4  336.4   0.00   0.00 -99.00 1979087
 1979 088   149    4.0   12.5   13.7    4.9    9.8   0.75    6.5    2.2    4.3    5.0    2.2    4.3    5.0   86.4  336.4   0.00   0.00 -99.00 1979088
 1979 089   150    0.1   12.5   13.8    3.0    6.0   0.85    7.3    3.0    5.1    5.8    3.0    5.1    5.8   86.4  336.4   0.00   0.00 -99.00 1979089
 1979 090   151    0.0   12.6   13.8    5.5   11.0   0.73   10.5    0.8    5.5    7.2    0.8    5.5    7.2   86.4  336.4   0.00   0.00 -99.00 1979090
 1979 091   152    5.1   12.7   13.9    8.6   17.2   0.58   10.8    4.7    7.7    8.7    4.7    7.7    8.7   86.4  336.4   0.00   0.00 -99.00 1979091
 1979 092   153    1.9   12.7   14.0   10.1   20.2   0.51    8.8    1.0    4.8    6.2    1.0    4.8    6.2   86.4  336.4   0.00   0.00 -99.00 1979092
 1979 093   154    0.4   12.8   14.0   11.1   22.2   0.47    7.9   -2.1    2.8    4.5   -2.1    2.8    4.5   86.4  336.4   0.00   0.00 -99.00 1979093
 1979 094   155    8.7   12.9   14.1   11.8   23.6   0.45    8.8   -1.8    3.4    5.2   -1.8    3.4    5.2   86.4  336.4   0.00   0.00 -99.00 1979094
 1979 095   156    0.0   12.9   14.2   10.2   20.4   0.53    8.0   -0.8    3.5    5.1   -0.8    3.5    5.1   86.4  336.4   0.00   0.00 -99.00 1979095
 1979 096   157    0.0   13.0   14.2    8.5   17.0   0.61    7.3   -1.4    2.9    4.4   -1.4    2.9    4.4   86.4  336.4   0.00   0.00 -99.00 1979096
 1979 097   158   11.7   13.1   14.3    6.8   13.6   0.69    8.5    1.1    4.8    6.1    1.1    4.8    6.1   86.4  336.4   0.00   0.00 -99.00 1979097
 1979 098   159    2.4   13.1   14.4    5.9   11.8   0.73    7.6    3.5    5.5    6.3    3.5    5.5    6.3   86.4  336.4   0.00   0.00 -99.00 1979098
 1979 099   160    0.0   13.2   14.5   10.4   20.8   0.54   13.5    5.2    9.3   10.8    5.2    9.3   10.8   86.4  336.4   0.00   0.00 -99.00 1979099
 1979 100   161    5.0   13.3   14.5    5.4   10.8   0.76   12.8    6.0    9.4   10.6    6.0    9.4   10.6   86.4  336.4   0.00   0.00 -99.00 1979100
 1979 101   162    1.4   13.3   14.6   10.8   21.6   0.53   15.4    9.4   12.4   13.5    9.4   12.4   13.5   86.4  336.4   0.00   0.00 -99.00 1979101
 1979 102   163    7.9   13.4   14.7   10.1   20.2   0.57   12.3    6.7    9.5   10.5    6.7    9.5   10.5   86.4  336.4   0.00   0.00 -99.00 1979102
 1979 103   164    0.0   13.5   14.7   14.3   28.6   0.39   16.7    6.5   11.6   13.4    6.5   11.6   13.4   86.4  336.4   0.00   0.00 -99.00 1979103
 1979 104   165    0.0   13.5   14.8   17.8   35.6   0.25   21.6    7.1   14.4   17.0    7.1   14.4   17.0   86.4  336.4   0.00   0.00 -99.00 1979104
 1979 105   166    0.0   13.6   14.9   17.8   35.6   0.26   21.7    5.8   13.8   16.7    5.8   13.8   16.7   86.4  336.5   0.00   0.00 -99.00 1979105
 1979 106   167    0.0   13.6   14.9   16.6   33.2   0.31   14.7    6.6   10.7   12.1    6.6   10.7   12.1   86.4  336.5   0.00   0.00 -99.00 1979106
 1979 107   168    0.0   13.7   15.0    8.8   17.6   0.64    8.9    5.2    7.1    7.7    5.2    7.1    7.7   86.4  336.5   0.00   0.00 -99.00 1979107
 1979 108   169    0.0   13.8   15.1   18.4   36.8   0.25   12.8    0.0    6.5    8.8    0.0    6.5    8.8   86.4  336.5   0.00   0.00 -99.00 1979108
 1979 109   170    2.3   13.8   15.2    6.9   13.8   0.72   13.1    6.2    9.7   11.0    6.2    9.7   11.0   86.4  336.5   0.00   0.00 -99.00 1979109
 1979 110   171    0.0   13.9   15.2    9.0   18.0   0.64   12.4    8.0   10.2   11.0    8.0   10.2   11.0   86.4  336.5   0.00   0.00 -99.00 1979110
 1979 111   172    0.0   14.0   15.3    6.4   12.8   0.75   12.2    4.8    8.6    9.9    4.8    8.6    9.9   86.4  336.5   0.00   0.00 -99.00 1979111
 1979 112   173    4.0   14.0   15.4   11.9   23.8   0.54   12.3    3.5    8.0    9.3    3.5    8.0    9.3   86.4  336.5   0.00   0.00 -99.00 1979112
 1979 113   174   12.8   14.1   15.4    7.1   14.2   0.72   12.2    7.6    9.9   10.6    7.6    9.9   10.6   86.4  336.5   0.00   0.00 -99.00 1979113
 1979 114   175    1.9   14.2   15.5   12.4   24.8   0.52   11.6    5.4    8.6    9.5    5.4    8.6    9.5   86.4  336.5   0.00   0.00 -99.00 1979114
 1979 115   176    1.3   14.2   15.6   15.4   30.8   0.41   11.5    3.2    7.4    8.7    3.2    7.4    8.7   86.4  336.5   0.00   0.00 -99.00 1979115
 1979 116   177    0.2   14.3   15.6   15.5   31.0   0.41   11.3    4.0    7.7    8.8    4.0    7.7    8.8   86.4  336.5   0.00   0.00 -99.00 1979116
 1979 117   178    1.3   14.3   15.7   12.2   24.4   0.54   11.3    5.7    8.6    9.4    5.7    8.6    9.4   86.4  336.5   0.00   0.00 -99.00 1979117
 1979 118   179    0.0   14.4   15.8   10.1   20.2   0.62   13.4    6.7   10.1   11.1    6.7   10.1   11.1   86.4  336.5   0.00   0.00 -99.00 1979118
 1979 119   180    0.1   14.5   15.8    7.7   15.4   0.72   13.1    2.9    8.2    9.7    2.9    8.2    9.7   86.4  336.5   0.00   0.00 -99.00 1979119
 1979 120   181    0.5   14.5   15.9   16.6   33.2   0.39   11.3    5.1    8.3    9.2    5.1    8.3    9.2   86.4  336.5   0.00   0.00 -99.00 1979120
 1979 121   182   12.4   14.6   16.0    5.5   11.0   0.80    7.2    3.2    5.3    5.9    3.2    5.3    5.9   86.4  336.5   0.00   0.00 -99.00 1979121
 1979 122   183    0.5   14.6   16.0   16.1   32.2   0.42    8.5    0.5    4.6    5.9    0.5    4.6    5.9   86.4  336.5   0.00   0.00 -99.00 1979122
 1979 123   184    0.2   14.7   16.1   19.4   38.8   0.31    9.3   -0.8    4.4    6.0   -0.8    4.4    6.0   86.4  336.5   0.00   0.00 -99.00 1979123
 1979 124   185    0.2   14.8   16.2   20.2   40.4   0.28    9.7   -0.6    4.8    6.3   -0.6    4.8    6.3   86.4  336.5   0.00   0.00 -99.00 1979124
 1979 125   186    2.0   14.8   16.2   18.1   36.2   0.36   10.4    0.3    5.6    7.1    0.3    5.6    7.1   86.4  336.5   0.00   0.00 -99.00 1979125
 1979 126   187    0.0   14.9   16.3   20.4   40.8   0.28   11.9    0.1    6.3    8.1    0.1    6.3    8.1   86.4  336.5   0.00   0.00 -99.00 1979126
 1979 127   188    0.0   14.9   16.4   17.4   34.8   0.39   13.6    2.8    8.4   10.1    2.8    8.4   10.1   86.4  336.5   0.00   0.00 -99.00 1979127
 1979 128   189    0.0   15.0   16.4   15.7   31.4   0.46   15.8    5.2   10.8   12.4    5.2   10.8   12.4   86.4  336.5   0.00   0.00 -99.00 1979128
 1979 129   190    0.0   15.0   16.5   17.1   34.2   0.41   15.0    2.5    9.1   11.0    2.5    9.1   11.0   86.4  336.5   0.00   0.00 -99.00 1979129
 1979 130   191   11.8   15.1   16.6    8.5   17.0   0.71   13.0    7.0   10.2   11.1    7.0   10.2   11.1   86.4  336.5   0.00   0.00 -99.00 1979130
 1979 131   192    0.3   15.1   16.6    7.1   14.2   0.76   14.6    8.5   11.7   12.7    8.5   11.7   12.7   86.4  336.5   0.00   0.00 -99.00 1979131
 1979 132   193    0.0   15.2   16.7   16.8   33.6   0.43   20.5   10.4   15.7   17.3   10.4   15.7   17.3   86.4  336.5   0.00   0.00 -99.00 1979132
 1979 133   194    0.0   15.3   16.8   23.3   46.6   0.22   21.9    9.3   16.0   17.9    9.3   16.0   17.9   86.4  336.5   0.00   0.00 -99.00 1979133
 1979 134   195    0.0   15.3   16.8   25.5   51.0   0.15   24.4    9.4   17.3   19.7    9.4   17.3   19.7   86.4  336.5   0.00   0.00 -99.00 1979134
 1979 135   196    0.0   15.4   16.9   23.5   47.0   0.22   25.0   10.2   18.0   20.4   10.2   18.0   20.4   86.4  336.7   0.00   0.00 -99.00 1979135
 1979 136   197    2.5   15.4   16.9   14.8   29.6   0.51   20.1    9.7   15.2   16.8    9.7   15.2   16.8   86.4  336.7   0.00   0.00 -99.00 1979136
 1979 137   198    0.4   15.5   17.0   17.0   34.0   0.44   13.5    7.5   10.7   11.6    7.5   10.7   11.6   86.4  336.7   0.00   0.00 -99.00 1979137
 1979 138   199    0.5   15.5   17.1   20.4   40.8   0.33   14.8    7.4   11.3   12.5    7.4   11.3   12.5   86.4  336.7   0.00   0.00 -99.00 1979138
 1979 139   200    1.5   15.5   17.1   26.4   52.8   0.14   16.9    3.5   10.6   12.7    3.5   10.6   12.7   86.4  336.7   0.00   0.00 -99.00 1979139
 1979 140   201   18.7   15.6   17.2    2.6    5.2   0.92   12.0    7.0    9.7   10.5    7.0    9.7   10.5   86.4  336.7   0.00   0.00 -99.00 1979140
 1979 141   202    4.1   15.6   17.2   15.8   31.6   0.49   13.8    7.5   10.9   11.9    7.5   10.9   11.9   86.4  336.7   0.00   0.00 -99.00 1979141
 1979 142   203    4.8   15.7   17.3   18.2   36.4   0.42   14.7    6.4   10.8   12.2    6.4   10.8   12.2   86.4  336.7   0.00   0.00 -99.00 1979142
 1979 143   204    4.2   15.7   17.3   14.2   28.4   0.55   13.2    8.4   11.0   11.7    8.4   11.0   11.7   86.4  336.7   0.00   0.00 -99.00 1979143
 1979 144   205    2.6   15.8   17.4   16.8   33.6   0.46   13.9    7.0   10.7   11.8    7.0   10.7   11.8   86.4  336.7   0.00   0.00 -99.00 1979144
 1979 145   206    7.1   15.8   17.4   17.5   35.0   0.44   13.0    3.6    8.6   10.1    3.6    8.6   10.1   86.4  336.7   0.00   0.00 -99.00 1979145
 1979 146   207    9.3   15.8   17.5    5.4   10.8   0.83   14.4    6.3   10.7   11.9    6.3   10.7   11.9   86.4  336.7   0.00   0.00 -99.00 1979146
 1979 147   208    0.1   15.9   17.5   15.1   30.2   0.52   15.2    5.7   10.8   12.3    5.7   10.8   12.3   86.4  336.7   0.00   0.00 -99.00 1979147
 1979 148   209    7.9   15.9   17.6    8.0   16.0   0.75   14.7    6.6   11.0   12.3    6.6   11.0   12.3   86.4  336.7   0.00   0.00 -99.00 1979148
 1979 149   210    1.4   16.0   17.6   16.7   33.4   0.48   18.1   11.5   15.1   16.1   11.5   15.1   16.1   86.4  336.7   0.00   0.00 -99.00 1979149
 1979 150   211   10.3   16.0   17.7    7.0   14.0   0.78   19.2   10.2   15.1   16.5   10.2   15.1   16.5   86.4  336.7   0.00   0.00 -99.00 1979150
 1979 151   212    0.0   16.0   17.7    9.2   18.4   0.71   15.9   10.4   13.4   14.0   10.4   13.4   14.0   86.4  336.7   0.00   0.00 -99.00 1979151
 1979 152   213    4.0   16.1   17.8   24.7   49.4   0.23   19.1    5.7   13.0   14.6    5.7   13.0   14.6   86.4  336.7   0.00   0.00 -99.00 1979152
 1979 153   214    0.1   16.1   17.8   11.3   22.6   0.65   19.7   10.8   15.6   16.7   10.8   15.6   16.7   86.4  336.7   0.00   0.00 -99.00 1979153
 1979 154   215    0.2   16.1   17.8    7.0   14.0   0.78   17.8   10.2   14.3   15.2   10.2   14.3   15.2   86.4  336.7   0.00   0.00 -99.00 1979154
 1979 155   216    0.0   16.1   17.9    4.7    9.4   0.86   18.2   12.2   15.5   16.2   12.2   15.5   16.2   86.4  336.7   0.00   0.00 -99.00 1979155
 1979 156   217    0.0   16.2   17.9   15.1   30.2   0.54   19.5   12.1   16.1   17.0   12.1   16.1   17.0   86.4  336.7   0.00   0.00 -99.00 1979156
 1979 157   218    0.9   16.2   17.9   16.0   32.0   0.51   16.1    8.0   12.4   13.4    8.0   12.4   13.4   86.4  336.7   0.00   0.00 -99.00 1979157
 1979 158   219   10.3   16.2   18.0   11.4   22.8   0.65   14.3    7.9   11.4   12.2    7.9   11.4   12.2   86.4  336.7   0.00   0.00 -99.00 1979158
 1979 159   220    0.1   16.2   18.0   16.2   32.4   0.51   15.8    6.8   11.7   12.8    6.8   11.7   12.8   86.4  336.7   0.00   0.00 -99.00 1979159
 1979 160   221    0.0   16.3   18.0   10.1   20.2   0.69   17.5   11.5   14.8   15.5   11.5   14.8   15.5   86.4  336.7   0.00   0.00 -99.00 1979160
 1979 161   222    0.2   16.3   18.1   14.6   29.2   0.56   17.6   11.4   14.8   15.5   11.4   14.8   15.5   86.4  336.7   0.00   0.00 -99.00 1979161
 1979 162   223    0.0   16.3   18.1    9.9   19.8   0.70   16.2    9.5   13.2   14.0    9.5   13.2   14.0   86.4  336.7   0.00   0.00 -99.00 1979162
 1979 163   224    1.9   16.3   18.1    5.5   11.0   0.83   14.8    7.9   11.7   12.5    7.9   11.7   12.5   86.4  336.7   0.00   0.00 -99.00 1979163
 1979 164   225    1.4   16.3   18.1   11.4   22.8   0.66   17.4   11.4   14.7   15.4   11.4   14.7   15.4   86.4  336.7   0.00   0.00 -99.00 1979164
 1979 165   226    3.8   16.3   18.1   10.8   21.6   0.67   15.8   12.0   14.1   14.5   12.0   14.1   14.5   86.4  336.7   0.00   0.00 -99.00 1979165
 1979 166   227    0.7   16.4   18.2   16.9   33.8   0.49   16.4    7.0   12.1   13.3    7.0   12.1   13.3   86.4  336.8   0.00   0.00 -99.00 1979166
 1979 167   228    0.0   16.4   18.2   19.4   38.8   0.42   19.2    9.0   14.6   15.8    9.0   14.6   15.8   86.4  336.8   0.00   0.00 -99.00 1979167
 1979 168   229    0.0   16.4   18.2   13.2   26.4   0.60   19.4   13.2   16.6   17.3   13.2   16.6   17.3   86.4  336.8   0.00   0.00 -99.00 1979168
 1979 169   230    0.0   16.4   18.2   21.1   42.2   0.36   22.2    9.6   16.5   18.0    9.6   16.5   18.0   86.4  336.8   0.00   0.00 -99.00 1979169
 1979 170   231    0.0   16.4   18.2   23.5   47.0   0.29   25.0   10.6   18.5   20.2   10.6   18.5   20.2   86.4  336.8   0.00   0.00 -99.00 1979170
 1979 171   232    0.0   16.4   18.2   25.8   51.6   0.22   24.5   11.5   18.6   20.2   11.5   18.6   20.2   86.4  336.8   0.00   0.00 -99.00 1979171
 1979 172   233    1.1   16.4   18.2    9.2   18.4   0.72   17.9   12.7   15.5   16.2   12.7   15.5   16.2   86.4  336.8   0.00   0.00 -99.00 1979172
 1979 173   234    0.0   16.4   18.2   27.6   55.2   0.17   19.6    9.1   14.8   16.1    9.1   14.8   16.1   86.4  336.8   0.00   0.00 -99.00 1979173
 1979 174   235    1.8   16.4   18.2   18.5   37.0   0.44   18.4    8.2   13.8   15.0    8.2   13.8   15.0   86.4  336.8   0.00   0.00 -99.00 1979174
 1979 175   236    1.2   16.4   18.2   16.7   33.4   0.50   16.4    9.4   13.2   14.1    9.4   13.2   14.1   86.4  336.8   0.00   0.00 -99.00 1979175
 1979 176   237    0.6   16.4   18.2   19.9   39.8   0.40   17.9    7.9   13.4   14.6    7.9   13.4   14.6   86.4  336.8   0.00   0.00 -99.00 1979176
 1979 177   238    0.0   16.4   18.2   21.0   42.0   0.37   19.7   10.6   15.6   16.7   10.6   15.6   16.7   86.4  336.8   0.00   0.00 -99.00 1979177
 1979 178   239    0.0   16.4   18.2   18.3   36.6   0.45   18.9    9.2   14.5   15.7    9.2   14.5   15.7   86.4  336.8   0.00   0.00 -99.00 1979178
 1979 179   240    0.0   16.4   18.2   14.5   29.0   0.56   19.4    8.9   14.6   15.9    8.9   14.6   15.9   86.4  336.8   0.00   0.00 -99.00 1979179
 1979 180   241    0.0   16.3   18.2   17.5   35.0   0.47   16.7   13.5   15.2   15.6   13.5   15.2   15.6   86.4  336.8   0.00   0.00 -99.00 1979180
 1979 181   242    0.0   16.3   18.2   10.5   21.0   0.68   15.5   11.8   13.8   14.3   11.8   13.8   14.3   86.4  336.8   0.00   0.00 -99.00 1979181
 1979 182   243    0.0   16.3   18.1   17.1   34.2   0.48   17.7   10.0   14.2   15.1   10.0   14.2   15.1   86.4  336.8   0.00   0.00 -99.00 1979182
 1979 183   244    0.0   16.3   18.1   19.7   39.4   0.40   19.0    8.7   14.3   15.6    8.7   14.3   15.6   86.4  336.8   0.00   0.00 -99.00 1979183
 1979 184   245    0.0   16.3   18.1   15.8   31.6   0.52   21.6    8.7   15.7   17.3    8.7   15.7   17.3   86.4  336.8   0.00   0.00 -99.00 1979184
 1979 185   246    0.0   16.3   18.1   19.2   38.4   0.42   23.1   10.2   17.2   18.8   10.2   17.2   18.8   86.4  336.8   0.00   0.00 -99.00 1979185
 1979 186   247    0.0   16.2   18.1   24.9   49.8   0.24   24.5   11.0   18.3   20.0   11.0   18.3   20.0   86.4  336.8   0.00   0.00 -99.00 1979186
 1979 187   248    0.0   16.2   18.0   22.2   44.4   0.32   24.3   13.4   19.3   20.7   13.4   19.3   20.7   86.4  336.8   0.00   0.00 -99.00 1979187
 1979 188   249    0.0   16.2   18.0   14.0   28.0   0.57   20.2   11.0   16.0   17.1   11.0   16.0   17.1   86.4  336.8   0.00   0.00 -99.00 1979188
 1979 189   250    1.0   16.2   18.0   18.2   36.4   0.44   22.5   12.8   18.1   19.2   12.8   18.1   19.2   86.4  336.8   0.00   0.00 -99.00 1979189
 1979 190   251    0.0   16.1   17.9   18.4   36.8   0.43   20.0   16.0   18.2   18.7   16.0   18.2   18.7   86.4  336.8   0.00   0.00 -99.00 1979190
 1979 191   252    0.0   16.1   17.9   19.3   38.6   0.41   20.5   10.1   15.7   17.0   10.1   15.7   17.0   86.4  336.8   0.00   0.00 -99.00 1979191
 1979 192   253    0.0   16.1   17.9   11.4   22.8   0.65   20.0   13.5   17.0   17.8   13.5   17.0   17.8   86.4  336.8   0.00   0.00 -99.00 1979192
 1979 193   254    0.0   16.1   17.8   23.6   47.2   0.27   24.4   11.3   18.4   20.0   11.3   18.4   20.0   86.4  336.8   0.00   0.00 -99.00 1979193
 1979 194   255    0.0   16.0   17.8   21.3   42.6   0.34   25.5    9.5   18.1   20.1    9.5   18.1   20.1   86.4  336.8   0.00   0.00 -99.00 1979194
 1979 195   256    0.0   16.0   17.8   25.0   50.0   0.22   21.7   12.0   17.2   18.8   12.0   17.2   18.8   86.4  336.8   0.00   0.00 -99.00 1979195
 1979 196   257    0.0   16.0   17.7   16.5   33.0   0.48   20.5   14.5   17.7   18.7   14.5   17.7   18.7   86.4  337.0   0.00   0.00 -99.00 1979196
 1979 197   258    0.0   15.9   17.7   14.9   29.8   0.53   22.1   11.1   17.0   18.8   11.1   17.0   18.8   86.4  337.0   0.00   0.00 -99.00 1979197
 1979 198   259    0.0   15.9   17.6   21.7   43.4   0.32   25.2   12.3   19.2   21.3   12.3   19.2   21.3   86.4  337.0   0.00   0.00 -99.00 1979198
 1979 199   260    0.0   15.8   17.6    7.3   14.6   0.77   20.6   14.7   17.9   18.8   14.7   17.9   18.8   86.4  337.0   0.00   0.00 -99.00 1979199
 1979 200   261    0.0   15.8   17.5    7.5   15.0   0.76   17.0   13.5   15.4   15.9   13.5   15.4   15.9   86.4  337.0   0.00   0.00 -99.00 1979200
 1979 201   262    0.0   15.8   17.5   18.8   37.6   0.40   20.2   13.0   16.9   18.0   13.0   16.9   18.0   86.4  337.0   0.00   0.00 -99.00 1979201
 1979 202   263    0.0   15.7   17.4   12.3   24.6   0.61   18.3   11.5   15.1   16.2   11.5   15.1   16.2   86.4  337.0   0.00   0.00 -99.00 1979202
 1979 203   264    0.0   15.7   17.4   10.2   20.4   0.67   17.1    9.2   13.4   14.7    9.2   13.4   14.7   86.4  337.0   0.00   0.00 -99.00 1979203
 1979 204   265    0.0   15.6   17.3    9.5   19.0   0.69   18.6   12.1   15.6   16.6   12.1   15.6   16.6   86.4  337.0   0.00   0.00 -99.00 1979204
 1979 205   266    1.1   15.6   17.3   11.6   23.2   0.62   21.6   11.7   17.0   18.5   11.7   17.0   18.5   86.4  337.0   0.00   0.00 -99.00 1979205
 1979 206   267    0.0   15.5   17.2   17.2   34.4   0.44   24.3   12.9   19.0   20.8   12.9   19.0   20.8   86.4  337.0   0.00   0.00 -99.00 1979206
 1979 207   268    0.0   15.5   17.2   22.0   44.0   0.28   26.2   11.2   19.2   21.5   11.2   19.2   21.5   86.4  337.0   0.00   0.00 -99.00 1979207
 1979 208   269    0.0   15.5   17.1   21.9   43.8   0.28   29.2   11.3   20.8   23.6   11.3   20.8   23.6   86.4  337.0   0.00   0.00 -99.00 1979208
 1979 209   270    7.9   15.4   17.1   14.1   28.2   0.53   25.2   15.4   20.6   22.1   15.4   20.6   22.1   86.4  337.0   0.00   0.00 -99.00 1979209
 1979 210   271    0.4   15.4   17.0    7.7   15.4   0.74   19.6   16.7   18.2   18.7   16.7   18.2   18.7   86.4  337.0   0.00   0.00 -99.00 1979210
 1979 211   272    5.6   15.3   16.9   11.9   23.8   0.60   20.3   13.2   17.0   18.1   13.2   17.0   18.1   86.4  337.0   0.00   0.00 -99.00 1979211
 1979 212   273    3.3   15.3   16.9   15.8   31.6   0.47   19.6   14.1   17.0   17.9   14.1   17.0   17.9   86.4  337.0   0.00   0.00 -99.00 1979212
 1979 213   274    0.0   15.2   16.8   16.1   32.2   0.46   22.0   12.5   17.5   19.0   12.5   17.5   19.0   86.4  337.0   0.00   0.00 -99.00 1979213
 1979 214   275    1.1   15.1   16.8   14.9   29.8   0.49   21.0   12.8   17.1   18.4   12.8   17.1   18.4   86.4  337.0   0.00   0.00 -99.00 1979214

*DSSAT Cropping System Model Ver. 4.8.0.027 -release  FEB 20, 2024 14:36:51

*RUN   6        : 210 KG N/HA               CSCER048 RDCT7401    8
 MODEL          : CSCER048 - Wheat
 EXPERIMENT     : RDCT7401 WH N RESPONSE,ROTHAMSTED  8FE(N)  (DSSAT3)
 DATA PATH      : C:\DSSAT48\Wheat\
 TREATMENT  8   : 210 KG N/HA               CSCER048
  
@YEAR DOY   DAS   PRED  DAYLD   TWLD   SRAD   PARD   CLDD   TMXD   TMND   TAVD   TDYD   TDWD   TGAD   TGRD   WDSD   CO2D   VPDF    VPD  OZON7   WDATE
 1979 305     1    0.0    9.3   10.8    5.2   10.4   0.43   13.2    5.9    9.1   10.5    5.9    9.1   10.5   86.4  337.4   0.00   0.00 -99.00 1979305
 1979 306     2    8.0    9.3   10.7    7.6   15.2   0.15   13.3    0.5    6.2    8.6    0.5    6.2    8.6   86.4  337.4   0.00   0.00 -99.00 1979306
 1979 307     3    0.3    9.2   10.7    1.1    2.2   0.87   14.4    4.7    9.0   10.8    4.7    9.0   10.8   86.4  337.4   0.00   0.00 -99.00 1979307
 1979 308     4    1.0    9.2   10.6    1.8    3.6   0.79   14.4   10.8   12.4   13.1   10.8   12.4   13.1   86.4  337.4   0.00   0.00 -99.00 1979308
 1979 309     5    1.6    9.1   10.6    5.8   11.6   0.31   12.2    7.0    9.3   10.3    7.0    9.3   10.3   86.4  337.4   0.00   0.00 -99.00 1979309
 1979 310     6   12.7    9.0   10.5    2.2    4.4   0.73   12.9    8.2   10.3   11.1    8.2   10.3   11.1   86.4  337.4   0.00   0.00 -99.00 1979310
 1979 311     7    3.6    9.0   10.5    1.4    2.8   0.83   13.5    7.6   10.2   11.3    7.6   10.2   11.3   86.4  337.4   0.00   0.00 -99.00 1979311
 1979 312     8    0.1    8.9   10.4    1.5    3.0   0.81    8.8    4.3    6.3    7.1    4.3    6.3    7.1   86.4  337.4   0.00   0.00 -99.00 1979312
 1979 313     9    0.1    8.9   10.4    5.9   11.8   0.25    9.2    2.4    5.4    6.6    2.4    5.4    6.6   86.4  337.4   0.00   0.00 -99.00 1979313
 1979 314    10    0.0    8.8   10.3    6.5   13.0   0.16    9.4   -1.0    3.5    5.4   -1.0    3.5    5.4   86.4  337.4   0.00   0.00 -99.00 1979314
 1979 315    11    2.6    8.8   10.3    3.7    7.4   0.51   10.8    0.7    5.1    6.9    0.7    5.1    6.9   86.4  337.4   0.00   0.00 -99.00 1979315
 1979 316    12    0.0    8.7   10.2    5.0   10.0   0.33    6.6    4.2    5.2    5.7    4.2    5.2    5.7   86.4  337.4   0.00   0.00 -99.00 1979316
 1979 317    13    2.5    8.7   10.2    5.8   11.6   0.21    6.0   -4.3    0.2    2.0   -4.3    0.2    2.0   86.4  337.4   0.00   0.00 -99.00 1979317
 1979 318    14    1.1    8.6   10.1    2.8    5.6   0.61    8.0   -1.5    2.6    4.3   -1.5    2.6    4.3   86.4  337.4   0.00   0.00 -99.00 1979318
 1979 319    15    3.0    8.6   10.1    1.8    3.6   0.75    5.6    2.5    3.8    4.4    2.5    3.8    4.4   86.4  337.5   0.00   0.00 -99.00 1979319
 1979 320    16    0.1    8.5   10.0    1.0    2.0   0.86    6.3    1.4    3.5    4.4    1.4    3.5    4.4   86.4  337.5   0.00   0.00 -99.00 1979320
 1979 321    17    3.4    8.5   10.0    1.9    3.8   0.72    8.2    0.6    3.9    5.2    0.6    3.9    5.2   86.4  337.5   0.00   0.00 -99.00 1979321
 1979 322    18    0.0    8.4    9.9    5.2   10.4   0.23    9.5    1.4    4.9    6.3    1.4    4.9    6.3   86.4  337.5   0.00   0.00 -99.00 1979322
 1979 323    19    0.1    8.4    9.9    4.1    8.2   0.38   10.1    3.0    6.1    7.3    3.0    6.1    7.3   86.4  337.5   0.00   0.00 -99.00 1979323
 1979 324    20    0.0    8.3    9.9    1.9    3.8   0.71    4.0   -0.5    1.4    2.2   -0.5    1.4    2.2   86.4  337.5   0.00   0.00 -99.00 1979324
 1979 325    21    1.4    8.3    9.8    3.4    6.8   0.47    6.7   -1.4    2.1    3.5   -1.4    2.1    3.5   86.4  337.5   0.00   0.00 -99.00 1979325
 1979 326    22    0.1    8.3    9.8    1.9    3.8   0.70    9.8   -1.3    3.5    5.3   -1.3    3.5    5.3   86.4  337.5   0.00   0.00 -99.00 1979326
 1979 327    23    0.3    8.2    9.7    1.8    3.6   0.71   10.2    6.7    8.2    8.8    6.7    8.2    8.8   86.4  337.5   0.00   0.00 -99.00 1979327
 1979 328    24    0.1    8.2    9.7    4.8    9.6   0.22    8.5   -0.5    3.4    4.8   -0.5    3.4    4.8   86.4  337.5   0.00   0.00 -99.00 1979328
 1979 329    25    0.1    8.1    9.7    1.0    2.0   0.83   13.3    0.8    6.1    8.2    0.8    6.1    8.2   86.4  337.5   0.00   0.00 -99.00 1979329
 1979 330    26   10.3    8.1    9.6    1.1    2.2   0.82   13.9    7.5   10.2   11.3    7.5   10.2   11.3   86.4  337.5   0.00   0.00 -99.00 1979330
 1979 331    27    0.0    8.1    9.6    1.9    3.8   0.68   13.5    7.7   10.2   11.1    7.7   10.2   11.1   86.4  337.5   0.00   0.00 -99.00 1979331
 1979 332    28    0.0    8.0    9.6    2.8    5.6   0.52   12.1    9.5   10.6   11.0    9.5   10.6   11.0   86.4  337.5   0.00   0.00 -99.00 1979332
 1979 333    29    0.5    8.0    9.5    3.3    6.6   0.42   12.1    1.1    5.8    7.8    1.1    5.8    7.8   86.4  337.5   0.00   0.00 -99.00 1979333
 1979 334    30    0.3    8.0    9.5    1.4    2.8   0.75   13.8    4.1    8.2   10.0    4.1    8.2   10.0   86.4  337.5   0.00   0.00 -99.00 1979334
 1979 335    31    0.2    7.9    9.5    2.7    5.4   0.52   12.8    9.1   10.7   11.4    9.1   10.7   11.4   86.4  337.5   0.00   0.00 -99.00 1979335
 1979 336    32    1.6    7.9    9.5    1.3    2.6   0.76   13.4    8.6   10.6   11.5    8.6   10.6   11.5   86.4  337.5   0.00   0.00 -99.00 1979336
 1979 337    33    0.0    7.9    9.4    3.5    7.0   0.36   12.2    7.2    9.3   10.2    7.2    9.3   10.2   86.4  337.5   0.00   0.00 -99.00 1979337
 1979 338    34    0.1    7.8    9.4    1.6    3.2   0.70   13.5    6.6    9.5   10.8    6.6    9.5   10.8   86.4  337.5   0.00   0.00 -99.00 1979338
 1979 339    35    5.1    7.8    9.4    1.0    2.0   0.81   14.6    8.9   11.3   12.4    8.9   11.3   12.4   86.4  337.5   0.00   0.00 -99.00 1979339
 1979 340    36    0.3    7.8    9.4    1.4    2.8   0.74   13.4    8.9   10.8   11.6    8.9   10.8   11.6   86.4  337.5   0.00   0.00 -99.00 1979340
 1979 341    37    1.3    7.8    9.3    1.0    2.0   0.81   13.0    9.3   10.9   11.5    9.3   10.9   11.5   86.4  337.5   0.00   0.00 -99.00 1979341
 1979 342    38    3.5    7.7    9.3    2.1    4.2   0.60   11.5   10.0   10.6   10.9   10.0   10.6   10.9   86.4  337.5   0.00   0.00 -99.00 1979342
 1979 343    39   10.7    7.7    9.3    2.1    4.2   0.59   14.0    8.0   10.5   11.6    8.0   10.5   11.6   86.4  337.5   0.00   0.00 -99.00 1979343
 1979 344    40    3.3    7.7    9.3    3.7    7.4   0.28   10.8    7.0    8.6    9.3    7.0    8.6    9.3   86.4  337.5   0.00   0.00 -99.00 1979344
 1979 345    41    0.0    7.7    9.3    1.8    3.6   0.65    8.4    7.0    7.6    7.8    7.0    7.6    7.8   86.4  337.5   0.00   0.00 -99.00 1979345
 1979 346    42    3.5    7.7    9.3    1.8    3.6   0.64   11.9    1.2    5.7    7.6    1.2    5.7    7.6   86.4  337.5   0.00   0.00 -99.00 1979346
 1979 347    43   17.6    7.7    9.2    3.2    6.4   0.36   11.4    2.2    6.1    7.7    2.2    6.1    7.7   86.4  337.5   0.00   0.00 -99.00 1979347
 1979 348    44    5.4    7.6    9.2    3.4    6.8   0.32   11.0    3.8    6.8    8.1    3.8    6.8    8.1   86.4  337.5   0.00   0.00 -99.00 1979348
 1979 349    45    0.0    7.6    9.2    1.9    3.8   0.62    7.4    5.4    6.2    6.6    5.4    6.2    6.6   86.4  337.7   0.00   0.00 -99.00 1979349
 1979 350    46    0.4    7.6    9.2    2.3    4.6   0.54   10.4    2.9    6.1    7.4    2.9    6.1    7.4   86.4  337.7   0.00   0.00 -99.00 1979350
 1979 351    47    0.0    7.6    9.2    2.0    4.0   0.60    7.5    2.8    4.8    5.6    2.8    4.8    5.6   86.4  337.7   0.00   0.00 -99.00 1979351
 1979 352    48    3.0    7.6    9.2    1.6    3.2   0.68    6.0    4.0    4.8    5.2    4.0    4.8    5.2   86.4  337.7   0.00   0.00 -99.00 1979352
 1979 353    49    0.0    7.6    9.2    2.5    5.0   0.49    4.2    1.4    2.6    3.1    1.4    2.6    3.1   86.4  337.7   0.00   0.00 -99.00 1979353
 1979 354    50    0.0    7.6    9.2    2.6    5.2   0.47    3.6    0.5    1.8    2.4    0.5    1.8    2.4   86.4  337.7   0.00   0.00 -99.00 1979354
 1979 355    51    0.2    7.6    9.2    1.8    3.6   0.63    3.9    1.2    2.3    2.8    1.2    2.3    2.8   86.4  337.7   0.00   0.00 -99.00 1979355
 1979 356    52    0.3    7.6    9.2    1.0    2.0   0.80    2.2   -1.5    0.1    0.7   -1.5    0.1    0.7   86.4  337.7   0.00   0.00 -99.00 1979356
 1979 357    53    0.3    7.6    9.2    1.0    2.0   0.80    2.3    0.8    1.4    1.7    0.8    1.4    1.7   86.4  337.7   0.00   0.00 -99.00 1979357
 1979 358    54    0.0    7.6    9.2    1.7    3.4   0.66    5.4   -0.3    2.1    3.1   -0.3    2.1    3.1   86.4  337.7   0.00   0.00 -99.00 1979358
 1979 359    55    0.1    7.6    9.2    4.4    8.8   0.11    6.0   -5.0   -0.4    1.6   -5.0   -0.4    1.6   86.4  337.7   0.00   0.00 -99.00 1979359
 1979 360    56    6.2    7.6    9.2    1.3    2.6   0.74    7.2   -3.8    0.8    2.8   -3.8    0.8    2.8   86.4  337.7   0.00   0.00 -99.00 1979360
 1979 361    57   22.1    7.6    9.2    1.0    2.0   0.80   11.6    2.7    6.4    8.0    2.7    6.4    8.0   86.4  337.7   0.00   0.00 -99.00 1979361
 1979 362    58    0.0    7.6    9.2    3.2    6.4   0.36    6.9    2.1    4.1    5.0    2.1    4.1    5.0   86.4  337.7   0.00   0.00 -99.00 1979362
 1979 363    59    0.0    7.7    9.2    3.7    7.4   0.26    5.9    1.7    3.5    4.2    1.7    3.5    4.2   86.4  337.7   0.00   0.00 -99.00 1979363
 1979 364    60    0.0    7.7    9.2    2.2    4.4   0.57    4.8   -0.7    1.6    2.6   -0.7    1.6    2.6   86.4  337.7   0.00   0.00 -99.00 1979364
 1979 365    61    0.1    7.7    9.2    3.9    7.8   0.23    3.9   -1.2    1.0    1.9   -1.2    1.0    1.9   86.4  337.7   0.00   0.00 -99.00 1979365
 1980 001    62    0.0    7.7    9.3    2.2    4.4   0.57    0.7   -3.5   -1.7   -1.0   -3.5   -1.7   -1.0   86.4  337.7   0.00   0.00 -99.00 1980001
 1980 002    63    1.0    7.7    9.3    4.2    8.4   0.19    1.3   -4.8   -2.2   -1.1   -4.8   -2.2   -1.1   86.4  337.7   0.00   0.00 -99.00 1980002
 1980 003    64   10.2    7.7    9.3    1.0    2.0   0.81   10.5   -3.7    2.3    4.9   -3.7    2.3    4.9   86.4  337.7   0.00   0.00 -99.00 1980003
 1980 004    65    0.1    7.8    9.3    3.1    6.2   0.41    9.3    1.1    4.6    6.1    1.1    4.6    6.1   86.4  337.7   0.00   0.00 -99.00 1980004
 1980 005    66    0.0    7.8    9.3    2.5    5.0   0.53    8.0    1.3    4.1    5.4    1.3    4.1    5.4   86.4  337.7   0.00   0.00 -99.00 1980005
 1980 006    67    0.0    7.8    9.3    3.6    7.2   0.33    7.9    3.0    5.1    6.0    3.0    5.1    6.0   86.4  337.7   0.00   0.00 -99.00 1980006
 1980 007    68    0.0    7.8    9.4    1.6    3.2   0.70    5.7    2.4    3.8    4.4    2.4    3.8    4.4   86.4  337.7   0.00   0.00 -99.00 1980007
 1980 008    69    0.0    7.9    9.4    1.4    2.8   0.74    4.5    2.6    3.4    3.8    2.6    3.4    3.8   86.4  337.7   0.00   0.00 -99.00 1980008
 1980 009    70    0.0    7.9    9.4    2.2    4.4   0.60    4.1   -0.4    1.5    2.3   -0.4    1.5    2.3   86.4  337.7   0.00   0.00 -99.00 1980009
 1980 010    71    0.0    7.9    9.4    2.9    5.8   0.48    3.6    0.4    1.8    2.4    0.4    1.8    2.4   86.4  337.7   0.00   0.00 -99.00 1980010
 1980 011    72    0.0    8.0    9.5    2.6    5.2   0.54    2.3   -2.6   -0.5    0.4   -2.6   -0.5    0.4   86.4  337.7   0.00   0.00 -99.00 1980011
 1980 012    73    0.0    8.0    9.5    1.7    3.4   0.70    2.0   -4.7   -1.9   -0.6   -4.7   -1.9   -0.6   86.4  337.7   0.00   0.00 -99.00 1980012
 1980 013    74    0.0    8.0    9.5    4.2    8.4   0.28    2.1   -2.4   -0.5    0.2   -2.4   -0.5    0.2   86.4  337.7   0.00   0.00 -99.00 1980013
 1980 014    75    0.4    8.1    9.5    2.6    5.2   0.56    0.3   -5.1   -2.8   -1.9   -5.1   -2.8   -1.9   86.4  337.7   0.00   0.00 -99.00 1980014
 1980 015    76    0.1    8.1    9.6    1.3    2.6   0.78    3.0   -4.6   -1.4   -0.1   -4.6   -1.4   -0.1   86.4  337.9   0.00   0.00 -99.00 1980015
 1980 016    77    0.0    8.1    9.6    3.1    6.2   0.49    4.5    0.2    2.0    2.7    0.2    2.0    2.7   86.4  337.9   0.00   0.00 -99.00 1980016
 1980 017    78    0.0    8.2    9.6    3.9    7.8   0.36    4.7   -0.3    1.8    2.7   -0.3    1.8    2.7   86.4  337.9   0.00   0.00 -99.00 1980017
 1980 018    79    0.2    8.2    9.7    1.4    2.8   0.77    0.7   -1.0   -0.3    0.0   -1.0   -0.3    0.0   86.4  337.9   0.00   0.00 -99.00 1980018
 1980 019    80    0.3    8.3    9.7    1.0    2.0   0.84    4.3   -3.5   -0.2    1.2   -3.5   -0.2    1.2   86.4  337.9   0.00   0.00 -99.00 1980019
 1980 020    81   10.9    8.3    9.7    4.0    8.0   0.38    6.2    0.5    3.0    3.9    0.5    3.0    3.9   86.4  337.9   0.00   0.00 -99.00 1980020
 1980 021    82    2.7    8.3    9.8    2.7    5.4   0.59    8.8    0.2    3.9    5.4    0.2    3.9    5.4   86.4  337.9   0.00   0.00 -99.00 1980021
 1980 022    83    0.3    8.4    9.8    4.6    9.2   0.30    8.0    2.5    4.9    5.8    2.5    4.9    5.8   86.4  337.9   0.00   0.00 -99.00 1980022
 1980 023    84    0.0    8.4    9.9    5.1   10.2   0.24    8.1    2.1    4.7    5.7    2.1    4.7    5.7   86.4  337.9   0.00   0.00 -99.00 1980023
 1980 024    85    0.1    8.5    9.9    5.6   11.2   0.18    7.9   -0.7    3.0    4.5   -0.7    3.0    4.5   86.4  337.9   0.00   0.00 -99.00 1980024
 1980 025    86    0.0    8.5    9.9    5.4   10.8   0.22    7.3   -1.6    2.3    3.8   -1.6    2.3    3.8   86.4  337.9   0.00   0.00 -99.00 1980025
 1980 026    87    0.0    8.6   10.0    3.2    6.4   0.55    4.3   -1.7    0.9    2.0   -1.7    0.9    2.0   86.4  337.9   0.00   0.00 -99.00 1980026
 1980 027    88    0.0    8.6   10.0    4.1    8.2   0.43    3.5   -4.4   -1.0    0.4   -4.4   -1.0    0.4   86.4  337.9   0.00   0.00 -99.00 1980027
 1980 028    89    0.0    8.7   10.1    2.7    5.4   0.63    5.8   -3.6    0.5    2.2   -3.6    0.5    2.2   86.4  337.9   0.00   0.00 -99.00 1980028
 1980 029    90    0.2    8.7   10.1    3.3    6.6   0.56    9.0    1.1    4.5    6.0    1.1    4.5    6.0   86.4  337.9   0.00   0.00 -99.00 1980029
 1980 030    91    5.4    8.8   10.2    4.1    8.2   0.46   10.0    3.0    6.1    7.3    3.0    6.1    7.3   86.4  337.9   0.00   0.00 -99.00 1980030
 1980 031    92    5.9    8.8   10.2    2.3    4.6   0.70    8.9    5.5    7.0    7.6    5.5    7.0    7.6   86.4  337.9   0.00   0.00 -99.00 1980031
 1980 032    93    3.6    8.9   10.3    4.4    8.8   0.44    8.0   -2.0    2.4    4.2   -2.0    2.4    4.2   86.4  337.9   0.00   0.00 -99.00 1980032
 1980 033    94    2.2    8.9   10.3    3.4    6.8   0.57    9.7   -0.4    4.0    5.9   -0.4    4.0    5.9   86.4  337.9   0.00   0.00 -99.00 1980033
 1980 034    95    4.6    9.0   10.3    1.0    2.0   0.88   10.2    3.0    6.2    7.5    3.0    6.2    7.5   86.4  337.9   0.00   0.00 -99.00 1980034
 1980 035    96    7.5    9.0   10.4    1.3    2.6   0.84    9.9    2.8    5.9    7.2    2.8    5.9    7.2   86.4  337.9   0.00   0.00 -99.00 1980035
 1980 036    97    1.7    9.1   10.4    1.9    3.8   0.77   10.5    2.5    6.0    7.5    2.5    6.0    7.5   86.4  337.9   0.00   0.00 -99.00 1980036
 1980 037    98    3.3    9.2   10.5    1.7    3.4   0.80    7.5    5.9    6.6    6.9    5.9    6.6    6.9   86.4  337.9   0.00   0.00 -99.00 1980037
 1980 038    99    2.7    9.2   10.6    3.4    6.8   0.61    9.4    3.0    5.8    7.0    3.0    5.8    7.0   86.4  337.9   0.00   0.00 -99.00 1980038
 1980 039   100    0.6    9.3   10.6    1.1    2.2   0.88   10.6    3.2    6.5    7.9    3.2    6.5    7.9   86.4  337.9   0.00   0.00 -99.00 1980039
 1980 040   101    0.1    9.3   10.7    1.8    3.6   0.80   11.2    7.0    8.9    9.7    7.0    8.9    9.7   86.4  337.9   0.00   0.00 -99.00 1980040
 1980 041   102    0.0    9.4   10.7    7.3   14.6   0.21   10.5    3.7    6.7    8.0    3.7    6.7    8.0   86.4  337.9   0.00   0.00 -99.00 1980041
 1980 042   103    0.0    9.4   10.8    4.8    9.6   0.49   11.5    4.0    7.3    8.8    4.0    7.3    8.8   86.4  337.9   0.00   0.00 -99.00 1980042
 1980 043   104    0.0    9.5   10.8    5.1   10.2   0.47   10.2    4.4    7.0    8.1    4.4    7.0    8.1   86.4  337.9   0.00   0.00 -99.00 1980043
 1980 044   105    0.0    9.6   10.9    3.1    6.2   0.68    8.6    4.1    6.1    7.0    4.1    6.1    7.0   86.4  337.9   0.00   0.00 -99.00 1980044
 1980 045   106    1.6    9.6   10.9    2.6    5.2   0.74    8.8    4.9    6.6    7.4    4.9    6.6    7.4   86.4  338.0   0.00   0.00 -99.00 1980045
 1980 046   107    1.7    9.7   11.0    7.2   14.4   0.29   12.8    5.6    8.8   10.3    5.6    8.8   10.3   86.4  338.0   0.00   0.00 -99.00 1980046
 1980 047   108    1.2    9.7   11.0    2.4    4.8   0.77    9.2    3.2    5.9    7.1    3.2    5.9    7.1   86.4  338.0   0.00   0.00 -99.00 1980047
 1980 048   109    0.0    9.8   11.1    5.0   10.0   0.52   12.6    2.5    7.0    9.1    2.5    7.0    9.1   86.4  338.0   0.00   0.00 -99.00 1980048
 1980 049   110    0.0    9.9   11.2    7.8   15.6   0.27   10.8    3.5    6.8    8.3    3.5    6.8    8.3   86.4  338.0   0.00   0.00 -99.00 1980049
 1980 050   111    0.0    9.9   11.2    5.3   10.6   0.51   11.0    3.9    7.1    8.6    3.9    7.1    8.6   86.4  338.0   0.00   0.00 -99.00 1980050
 1980 051   112    0.0   10.0   11.3    5.6   11.2   0.49   10.7    1.4    5.6    7.5    1.4    5.6    7.5   86.4  338.0   0.00   0.00 -99.00 1980051
 1980 052   113    4.7   10.1   11.3    2.7    5.4   0.76    9.7    2.0    5.5    6.8    2.0    5.5    6.8   86.4  338.0   0.00   0.00 -99.00 1980052
 1980 053   114    8.2   10.1   11.4    2.1    4.2   0.82    9.1    7.6    8.3    8.5    7.6    8.3    8.5   86.4  338.0   0.00   0.00 -99.00 1980053
 1980 054   115    0.4   10.2   11.5    5.5   11.0   0.53    8.4    0.8    4.3    5.6    0.8    4.3    5.6   86.4  338.0   0.00   0.00 -99.00 1980054
 1980 055   116    1.0   10.3   11.5    1.4    2.8   0.88    6.0   -0.2    2.6    3.7   -0.2    2.6    3.7   86.4  338.0   0.00   0.00 -99.00 1980055
 1980 056   117    2.6   10.3   11.6    6.0   12.0   0.50    8.3    1.0    4.3    5.6    1.0    4.3    5.6   86.4  338.0   0.00   0.00 -99.00 1980056
 1980 057   118    0.0   10.4   11.6    6.1   12.2   0.51    5.7   -2.0    1.5    2.9   -2.0    1.5    2.9   86.4  338.0   0.00   0.00 -99.00 1980057
 1980 058   119    0.0   10.4   11.7    3.2    6.4   0.74    6.0   -0.7    2.4    3.6   -0.7    2.4    3.6   86.4  338.0   0.00   0.00 -99.00 1980058
 1980 059   120    0.1   10.5   11.8    8.2   16.4   0.36    8.5    2.4    5.2    6.3    2.4    5.2    6.3   86.4  338.0   0.00   0.00 -99.00 1980059
 1980 060   121    0.0   10.6   11.8    3.9    7.8   0.70    9.6    2.6    5.8    7.1    2.6    5.8    7.1   86.4  338.0   0.00   0.00 -99.00 1980060
 1980 061   122    0.0   10.6   11.9    3.0    6.0   0.77    9.0    4.6    6.6    7.4    4.6    6.6    7.4   86.4  338.0   0.00   0.00 -99.00 1980061
 1980 062   123    0.0   10.7   12.0    6.6   13.2   0.51    9.6    5.2    7.2    8.0    5.2    7.2    8.0   86.4  338.0   0.00   0.00 -99.00 1980062
 1980 063   124    0.0   10.8   12.0   11.8   23.6   0.14    6.7   -0.3    2.9    4.2   -0.3    2.9    4.2   86.4  338.0   0.00   0.00 -99.00 1980063
 1980 064   125    0.0   10.8   12.1   12.1   24.2   0.13    9.0   -4.2    1.9    4.4   -4.2    1.9    4.4   86.4  338.0   0.00   0.00 -99.00 1980064
 1980 065   126    3.2   10.9   12.1    5.5   11.0   0.61    7.2   -2.3    2.1    3.9   -2.3    2.1    3.9   86.4  338.0   0.00   0.00 -99.00 1980065
 1980 066   127    5.8   11.0   12.2    2.1    4.2   0.85   10.3    3.3    6.6    7.9    3.3    6.6    7.9   86.4  338.0   0.00   0.00 -99.00 1980066
 1980 067   128    2.8   11.0   12.3    4.5    9.0   0.69    8.4    2.5    5.2    6.4    2.5    5.2    6.4   86.4  338.0   0.00   0.00 -99.00 1980067
 1980 068   129    0.0   11.1   12.3    4.9    9.8   0.67    9.2    2.7    5.7    7.0    2.7    5.7    7.0   86.4  338.0   0.00   0.00 -99.00 1980068
 1980 069   130    1.5   11.2   12.4   10.0   20.0   0.34   10.6    1.7    5.9    7.6    1.7    5.9    7.6   86.4  338.0   0.00   0.00 -99.00 1980069
 1980 070   131    0.7   11.2   12.5    4.0    8.0   0.74    8.9    1.4    4.9    6.4    1.4    4.9    6.4   86.4  338.0   0.00   0.00 -99.00 1980070
 1980 071   132    0.3   11.3   12.5    6.3   12.6   0.59    9.5    1.5    5.3    6.8    1.5    5.3    6.8   86.4  338.0   0.00   0.00 -99.00 1980071
 1980 072   133    6.2   11.4   12.6    2.1    4.2   0.87   10.0    4.3    7.0    8.1    4.3    7.0    8.1   86.4  338.0   0.00   0.00 -99.00 1980072
 1980 073   134    0.0   11.4   12.7   11.1   22.2   0.31    7.7    1.7    4.5    5.7    1.7    4.5    5.7   86.4  338.0   0.00   0.00 -99.00 1980073
 1980 074   135    0.7   11.5   12.7    3.5    7.0   0.78    5.5    0.0    2.6    3.7    0.0    2.6    3.7   86.4  338.0   0.00   0.00 -99.00 1980074
 1980 075   136    0.0   11.6   12.8    1.7    3.4   0.90    3.5    2.5    3.0    3.2    2.5    3.0    3.2   86.4  338.2   0.00   0.00 -99.00 1980075
 1980 076   137    0.0   11.6   12.9    5.3   10.6   0.68    5.7    2.3    3.9    4.6    2.3    3.9    4.6   86.4  338.2   0.00   0.00 -99.00 1980076
 1980 077   138    8.0   11.7   12.9    2.4    4.8   0.86    4.9    0.0    2.3    3.3    0.0    2.3    3.3   86.4  338.2   0.00   0.00 -99.00 1980077
 1980 078   139    7.4   11.8   13.0    2.1    4.2   0.88    6.7   -0.8    2.8    4.3   -0.8    2.8    4.3   86.4  338.2   0.00   0.00 -99.00 1980078
 1980 079   140    0.1   11.8   13.1    1.7    3.4   0.90    2.2    1.5    1.8    2.0    1.5    1.8    2.0   86.4  338.2   0.00   0.00 -99.00 1980079
 1980 080   141    0.0   11.9   13.1   12.7   25.4   0.28    4.0   -0.3    1.8    2.6   -0.3    1.8    2.6   86.4  338.2   0.00   0.00 -99.00 1980080
 1980 081   142    0.0   12.0   13.2    6.1   12.2   0.66    2.0   -2.0   -0.1    0.7   -2.0   -0.1    0.7   86.4  338.2   0.00   0.00 -99.00 1980081
 1980 082   143    0.0   12.1   13.3   15.9   31.8   0.13    6.4   -4.8    0.6    2.4   -4.8    0.6    2.4   86.4  338.2   0.00   0.00 -99.00 1980082
 1980 083   144    1.4   12.1   13.3    9.7   19.4   0.48    9.2    1.1    5.0    6.3    1.1    5.0    6.3   86.4  338.2   0.00   0.00 -99.00 1980083
 1980 084   145    4.9   12.2   13.4    6.0   12.0   0.68   10.7    4.5    7.5    8.5    4.5    7.5    8.5   86.4  338.2   0.00   0.00 -99.00 1980084
 1980 085   146    0.2   12.3   13.5   12.3   24.6   0.35   11.9    3.0    7.3    8.8    3.0    7.3    8.8   86.4  338.2   0.00   0.00 -99.00 1980085
 1980 086   147    6.6   12.3   13.5   10.1   20.2   0.48   11.3    1.0    6.0    7.7    1.0    6.0    7.7   86.4  338.2   0.00   0.00 -99.00 1980086
 1980 087   148    0.5   12.4   13.6    5.2   10.4   0.73   12.8    4.0    8.3    9.7    4.0    8.3    9.7   86.4  338.2   0.00   0.00 -99.00 1980087
 1980 088   149    5.2   12.5   13.7    7.9   15.8   0.60   13.0    4.8    8.8   10.2    4.8    8.8   10.2   86.4  338.2   0.00   0.00 -99.00 1980088
 1980 089   150    0.2   12.5   13.8    8.0   16.0   0.60   10.8    6.5    8.6    9.3    6.5    8.6    9.3   86.4  338.2   0.00   0.00 -99.00 1980089
 1980 090   151    0.0   12.6   13.8   10.1   20.2   0.50   10.0    1.6    5.7    7.1    1.6    5.7    7.1   86.4  338.2   0.00   0.00 -99.00 1980090
 1980 091   152    6.1   12.7   13.9    3.5    7.0   0.83   10.7    5.3    7.9    8.9    5.3    7.9    8.9   86.4  338.2   0.00   0.00 -99.00 1980091
 1980 092   153   14.4   12.7   14.0    7.1   14.2   0.66   12.6    6.3    9.4   10.5    6.3    9.4   10.5   86.4  338.2   0.00   0.00 -99.00 1980092
 1980 093   154    0.0   12.8   14.0   14.8   29.6   0.30   12.4    2.5    7.4    9.1    2.5    7.4    9.1   86.4  338.2   0.00   0.00 -99.00 1980093
 1980 094   155    0.0   12.9   14.1   15.8   31.6   0.26   11.7    2.4    7.0    8.6    2.4    7.0    8.6   86.4  338.2   0.00   0.00 -99.00 1980094
 1980 095   156    0.0   12.9   14.2   18.0   36.0   0.16   12.7   -1.6    5.4    7.9   -1.6    5.4    7.9   86.4  338.2   0.00   0.00 -99.00 1980095
 1980 096   157    0.0   13.0   14.2   18.5   37.0   0.15   12.1    1.7    6.8    8.7    1.7    6.8    8.7   86.4  338.2   0.00   0.00 -99.00 1980096
 1980 097   158    0.0   13.1   14.3   10.0   20.0   0.55   12.4    3.8    8.0    9.6    3.8    8.0    9.6   86.4  338.2   0.00   0.00 -99.00 1980097
 1980 098   159    0.0   13.1   14.4   15.8   31.6   0.29   13.3   -0.5    6.3    8.8   -0.5    6.3    8.8   86.4  338.2   0.00   0.00 -99.00 1980098
 1980 099   160    0.0   13.2   14.5   13.7   27.4   0.39   10.3    3.8    7.0    8.2    3.8    7.0    8.2   86.4  338.2   0.00   0.00 -99.00 1980099
 1980 100   161    0.0   13.3   14.5   12.3   24.6   0.46   12.1    1.0    6.5    8.5    1.0    6.5    8.5   86.4  338.2   0.00   0.00 -99.00 1980100
 1980 101   162    0.0   13.3   14.6   13.7   27.4   0.40   12.1    4.0    8.0    9.5    4.0    8.0    9.5   86.4  338.2   0.00   0.00 -99.00 1980101
 1980 102   163    0.0   13.4   14.7    9.3   18.6   0.60   13.5    1.2    7.3    9.5    1.2    7.3    9.5   86.4  338.2   0.00   0.00 -99.00 1980102
 1980 103   164    0.0   13.5   14.7   20.4   40.8   0.13   16.3    2.4    9.3   11.9    2.4    9.3   11.9   86.4  338.2   0.00   0.00 -99.00 1980103
 1980 104   165    0.0   13.5   14.8   16.5   33.0   0.30   19.2    5.1   12.2   14.7    5.1   12.2   14.7   86.4  338.2   0.00   0.00 -99.00 1980104
 1980 105   166    0.0   13.6   14.9   16.9   33.8   0.29   20.9    6.7   13.8   16.4    6.7   13.8   16.4   86.4  338.2   0.00   0.00 -99.00 1980105
 1980 106   167    0.0   13.6   14.9   13.5   27.0   0.44   19.0    7.3   13.2   15.3    7.3   13.2   15.3   86.4  338.4   0.00   0.00 -99.00 1980106
 1980 107   168    0.0   13.7   15.0    6.5   13.0   0.73   18.0    6.3   12.2   14.3    6.3   12.2   14.3   86.4  338.4   0.00   0.00 -99.00 1980107
 1980 108   169    0.0   13.8   15.1   14.2   28.4   0.42   16.4    9.9   13.2   14.4    9.9   13.2   14.4   86.4  338.4   0.00   0.00 -99.00 1980108
 1980 109   170    0.0   13.8   15.2   16.7   33.4   0.33   17.8    6.9   12.4   14.4    6.9   12.4   14.4   86.4  338.4   0.00   0.00 -99.00 1980109
 1980 110   171    0.0   13.9   15.2   19.8   39.6   0.21   14.0    8.5   11.3   12.3    8.5   11.3   12.3   86.4  338.4   0.00   0.00 -99.00 1980110
 1980 111   172    0.0   14.0   15.3    9.9   19.8   0.61    8.8    2.9    5.9    7.0    2.9    5.9    7.0   86.4  338.4   0.00   0.00 -99.00 1980111
 1980 112   173    0.0   14.0   15.4   19.2   38.4   0.25   12.1    2.2    7.2    8.7    2.2    7.2    8.7   86.4  338.4   0.00   0.00 -99.00 1980112
 1980 113   174    0.5   14.1   15.4    4.6    9.2   0.82   10.8    7.0    8.9    9.5    7.0    8.9    9.5   86.4  338.4   0.00   0.00 -99.00 1980113
 1980 114   175    0.0   14.2   15.5    8.3   16.6   0.68   12.1    6.0    9.1   10.0    6.0    9.1   10.0   86.4  338.4   0.00   0.00 -99.00 1980114
 1980 115   176    0.0   14.2   15.6   11.7   23.4   0.55   14.0    6.5   10.3   11.4    6.5   10.3   11.4   86.4  338.4   0.00   0.00 -99.00 1980115
 1980 116   177    0.0   14.3   15.6    5.3   10.6   0.80   10.7    6.8    8.8    9.4    6.8    8.8    9.4   86.4  338.4   0.00   0.00 -99.00 1980116
 1980 117   178    1.4   14.3   15.7   11.6   23.2   0.57   10.2    2.2    6.3    7.5    2.2    6.3    7.5   86.4  338.4   0.00   0.00 -99.00 1980117
 1980 118   179    0.5   14.4   15.8    6.6   13.2   0.75   11.3    6.1    8.8    9.5    6.1    8.8    9.5   86.4  338.4   0.00   0.00 -99.00 1980118
 1980 119   180    0.0   14.5   15.8   10.3   20.6   0.62   11.2    7.5    9.4   10.0    7.5    9.4   10.0   86.4  338.4   0.00   0.00 -99.00 1980119
 1980 120   181    1.5   14.5   15.9    5.3   10.6   0.81    9.5    4.1    6.9    7.7    4.1    6.9    7.7   86.4  338.4   0.00   0.00 -99.00 1980120
 1980 121   182    0.2   14.6   16.0   11.9   23.8   0.57   11.9    5.2    8.7    9.7    5.2    8.7    9.7   86.4  338.4   0.00   0.00 -99.00 1980121
 1980 122   183    0.0   14.6   16.0   15.7   31.4   0.43   15.6    6.1   11.0   12.5    6.1   11.0   12.5   86.4  338.4   0.00   0.00 -99.00 1980122
 1980 123   184    0.0   14.7   16.1    9.6   19.2   0.66   14.1    7.3   10.8   11.9    7.3   10.8   11.9   86.4  338.4   0.00   0.00 -99.00 1980123
 1980 124   185    0.0   14.8   16.2   11.3   22.6   0.60   12.6    7.1   10.0   10.8    7.1   10.0   10.8   86.4  338.4   0.00   0.00 -99.00 1980124
 1980 125   186    0.0   14.8   16.2   24.2   48.4   0.15   16.2    2.8    9.8   11.8    2.8    9.8   11.8   86.4  338.4   0.00   0.00 -99.00 1980125
 1980 126   187    0.0   14.9   16.3   15.0   30.0   0.47   12.0    4.7    8.5    9.6    4.7    8.5    9.6   86.4  338.4   0.00   0.00 -99.00 1980126
 1980 127   188    6.5   14.9   16.4   11.4   22.8   0.60   11.7    2.6    7.4    8.8    2.6    7.4    8.8   86.4  338.4   0.00   0.00 -99.00 1980127
 1980 128   189    0.0   15.0   16.4    8.2   16.4   0.72    9.6    3.6    6.7    7.7    3.6    6.7    7.7   86.4  338.4   0.00   0.00 -99.00 1980128
 1980 129   190    0.0   15.0   16.5   11.4   22.8   0.61   10.0    3.4    6.9    7.9    3.4    6.9    7.9   86.4  338.4   0.00   0.00 -99.00 1980129
 1980 130   191    0.0   15.1   16.6   24.4   48.8   0.17   13.5   -2.0    6.1    8.5   -2.0    6.1    8.5   86.4  338.4   0.00   0.00 -99.00 1980130
 1980 131   192    0.0   15.1   16.6   25.4   50.8   0.14   18.7    0.0    9.8   12.7    0.0    9.8   12.7   86.4  338.4   0.00   0.00 -99.00 1980131
 1980 132   193    0.0   15.2   16.7   25.3   50.6   0.15   21.9    5.1   14.0   16.6    5.1   14.0   16.6   86.4  338.4   0.00   0.00 -99.00 1980132
 1980 133   194    0.0   15.3   16.8   23.2   46.4   0.22   26.0    8.5   17.7   20.5    8.5   17.7   20.5   86.4  338.4   0.00   0.00 -99.00 1980133
 1980 134   195    0.0   15.3   16.8   24.7   49.4   0.17   23.0   11.1   17.4   19.2   11.1   17.4   19.2   86.4  338.4   0.00   0.00 -99.00 1980134
 1980 135   196    0.0   15.4   16.9   24.8   49.6   0.18   20.8    8.5   15.0   16.9    8.5   15.0   16.9   86.4  338.4   0.00   0.00 -99.00 1980135
 1980 136   197    0.0   15.4   16.9   25.7   51.4   0.15   18.6    7.7   13.5   15.2    7.7   13.5   15.2   86.4  338.5   0.00   0.00 -99.00 1980136
 1980 137   198    0.0   15.5   17.0   26.1   52.2   0.14   20.6    6.2   13.9   16.1    6.2   13.9   16.1   86.4  338.5   0.00   0.00 -99.00 1980137
 1980 138   199    0.0   15.5   17.1   22.5   45.0   0.26   21.1    3.9   13.1   15.8    3.9   13.1   15.8   86.4  338.5   0.00   0.00 -99.00 1980138
 1980 139   200    0.0   15.5   17.1   20.6   41.2   0.33   21.5    6.1   14.3   16.7    6.1   14.3   16.7   86.4  338.5   0.00   0.00 -99.00 1980139
 1980 140   201    1.4   15.6   17.2   24.6   49.2   0.20   23.0    6.5   15.3   17.9    6.5   15.3   17.9   86.4  338.5   0.00   0.00 -99.00 1980140
 1980 141   202    4.8   15.6   17.2    4.3    8.6   0.86   12.0   10.8   11.4   11.6   10.8   11.4   11.6   86.4  338.5   0.00   0.00 -99.00 1980141
 1980 142   203    0.0   15.7   17.3   18.1   36.2   0.42   20.1    9.5   15.2   16.8    9.5   15.2   16.8   86.4  338.5   0.00   0.00 -99.00 1980142
 1980 143   204    0.0   15.7   17.3   12.0   24.0   0.62   14.3    8.8   11.7   12.6    8.8   11.7   12.6   86.4  338.5   0.00   0.00 -99.00 1980143
 1980 144   205    0.0   15.8   17.4   10.3   20.6   0.67   12.3    5.7    9.2   10.3    5.7    9.2   10.3   86.4  338.5   0.00   0.00 -99.00 1980144
 1980 145   206    0.0   15.8   17.4   11.7   23.4   0.63   14.3    7.9   11.3   12.4    7.9   11.3   12.4   86.4  338.5   0.00   0.00 -99.00 1980145
 1980 146   207    0.0   15.8   17.5   14.2   28.4   0.55   17.0    9.6   13.6   14.8    9.6   13.6   14.8   86.4  338.5   0.00   0.00 -99.00 1980146
 1980 147   208    0.0   15.9   17.5   13.6   27.2   0.57   16.8    8.1   12.8   14.2    8.1   12.8   14.2   86.4  338.5   0.00   0.00 -99.00 1980147
 1980 148   209    0.8   15.9   17.6   14.0   28.0   0.56   17.7    9.0   13.7   15.1    9.0   13.7   15.1   86.4  338.5   0.00   0.00 -99.00 1980148
 1980 149   210    7.7   16.0   17.6   18.7   37.4   0.42   17.5    5.2   11.8   13.8    5.2   11.8   13.8   86.4  338.5   0.00   0.00 -99.00 1980149
 1980 150   211    0.0   16.0   17.7   14.4   28.8   0.55   14.7    7.2   11.2   12.4    7.2   11.2   12.4   86.4  338.5   0.00   0.00 -99.00 1980150
 1980 151   212    7.4   16.0   17.7   20.6   41.2   0.36   15.2    3.2    9.7   11.1    3.2    9.7   11.1   86.4  338.5   0.00   0.00 -99.00 1980151
 1980 152   213    3.5   16.1   17.8    7.1   14.2   0.78   12.9    7.7   10.5   11.1    7.7   10.5   11.1   86.4  338.5   0.00   0.00 -99.00 1980152
 1980 153   214    0.0   16.1   17.8   15.6   31.2   0.52   17.9    8.6   13.6   14.8    8.6   13.6   14.8   86.4  338.5   0.00   0.00 -99.00 1980153
 1980 154   215    0.0   16.1   17.8    7.1   14.2   0.78   17.6    9.0   13.7   14.7    9.0   13.7   14.7   86.4  338.5   0.00   0.00 -99.00 1980154
 1980 155   216    0.0   16.1   17.9   24.7   49.4   0.24   23.2   13.3   18.7   19.9   13.3   18.7   19.9   86.4  338.5   0.00   0.00 -99.00 1980155
 1980 156   217    0.0   16.2   17.9   24.2   48.4   0.26   28.3   11.8   20.8   22.8   11.8   20.8   22.8   86.4  338.5   0.00   0.00 -99.00 1980156
 1980 157   218    0.0   16.2   17.9   21.2   42.4   0.35   26.4   15.0   21.2   22.6   15.0   21.2   22.6   86.4  338.5   0.00   0.00 -99.00 1980157
 1980 158   219    0.0   16.2   18.0   20.9   41.8   0.36   20.3    9.3   15.3   16.6    9.3   15.3   16.6   86.4  338.5   0.00   0.00 -99.00 1980158
 1980 159   220    3.9   16.2   18.0   16.2   32.4   0.51   18.2    6.3   12.8   14.2    6.3   12.8   14.2   86.4  338.5   0.00   0.00 -99.00 1980159
 1980 160   221    0.0   16.3   18.0   18.8   37.6   0.43   18.5    8.0   13.7   15.0    8.0   13.7   15.0   86.4  338.5   0.00   0.00 -99.00 1980160
 1980 161   222    0.2   16.3   18.1   14.6   29.2   0.56   19.3    6.0   13.2   14.9    6.0   13.2   14.9   86.4  338.5   0.00   0.00 -99.00 1980161
 1980 162   223    4.2   16.3   18.1    5.1   10.2   0.85   16.1   12.2   14.3   14.8   12.2   14.3   14.8   86.4  338.5   0.00   0.00 -99.00 1980162
 1980 163   224    0.0   16.3   18.1   12.0   24.0   0.64   18.0   11.7   15.1   15.9   11.7   15.1   15.9   86.4  338.5   0.00   0.00 -99.00 1980163
 1980 164   225    3.3   16.3   18.1   23.3   46.6   0.30   22.0   10.5   16.8   18.2   10.5   16.8   18.2   86.4  338.5   0.00   0.00 -99.00 1980164
 1980 165   226   17.5   16.3   18.1   22.6   45.2   0.32   22.4   13.5   18.4   19.4   13.5   18.4   19.4   86.4  338.5   0.00   0.00 -99.00 1980165
 1980 166   227    0.0   16.4   18.2    5.3   10.6   0.84   17.3   13.5   15.6   16.0   13.5   15.6   16.0   86.4  338.5   0.00   0.00 -99.00 1980166
 1980 167   228    0.7   16.4   18.2   18.6   37.2   0.44   19.3   11.4   15.7   16.7   11.4   15.7   16.7   86.4  338.6   0.00   0.00 -99.00 1980167
 1980 168   229    1.8   16.4   18.2   12.2   24.4   0.63   17.0   12.0   14.7   15.3   12.0   14.7   15.3   86.4  338.6   0.00   0.00 -99.00 1980168
 1980 169   230    2.7   16.4   18.2   13.5   27.0   0.59   16.9    9.5   13.5   14.5    9.5   13.5   14.5   86.4  338.6   0.00   0.00 -99.00 1980169
 1980 170   231    0.0   16.4   18.2   16.9   33.8   0.49   18.2    8.5   13.8   15.0    8.5   13.8   15.0   86.4  338.6   0.00   0.00 -99.00 1980170
 1980 171   232    0.0   16.4   18.2   14.2   28.4   0.57   16.5   13.2   15.0   15.4   13.2   15.0   15.4   86.4  338.6   0.00   0.00 -99.00 1980171
 1980 172   233    0.6   16.4   18.2   19.1   38.2   0.43   16.8    7.5   12.6   13.7    7.5   12.6   13.7   86.4  338.6   0.00   0.00 -99.00 1980172
 1980 173   234    0.0   16.4   18.2   17.4   34.8   0.48   17.2    8.8   13.4   14.4    8.8   13.4   14.4   86.4  338.6   0.00   0.00 -99.00 1980173
 1980 174   235    6.6   16.4   18.2   13.4   26.8   0.60   15.0    7.8   11.7   12.6    7.8   11.7   12.6   86.4  338.6   0.00   0.00 -99.00 1980174
 1980 175   236    3.8   16.4   18.2   14.1   28.2   0.58   15.2    6.0   11.0   12.2    6.0   11.0   12.2   86.4  338.6   0.00   0.00 -99.00 1980175
 1980 176   237    5.2   16.4   18.2   16.8   33.6   0.49   16.3    9.2   13.1   14.0    9.2   13.1   14.0   86.4  338.6   0.00   0.00 -99.00 1980176
 1980 177   238    0.2   16.4   18.2   16.3   32.6   0.51   17.7    7.9   13.3   14.5    7.9   13.3   14.5   86.4  338.6   0.00   0.00 -99.00 1980177
 1980 178   239    0.0   16.4   18.2   20.4   40.8   0.39   18.5    9.5   14.4   15.5    9.5   14.4   15.5   86.4  338.6   0.00   0.00 -99.00 1980178
 1980 179   240   13.4   16.4   18.2   20.1   40.2   0.39   17.0    8.0   12.9   14.0    8.0   12.9   14.0   86.4  338.6   0.00   0.00 -99.00 1980179
 1980 180   241    0.0   16.3   18.2   10.2   20.4   0.69   19.3    9.7   14.9   16.1    9.7   14.9   16.1   86.4  338.6   0.00   0.00 -99.00 1980180
 1980 181   242    0.0   16.3   18.2   16.7   33.4   0.50   18.2    7.4   13.3   14.6    7.4   13.3   14.6   86.4  338.6   0.00   0.00 -99.00 1980181
 1980 182   243    8.1   16.3   18.1   13.9   27.8   0.58   18.3    8.4   13.8   15.0    8.4   13.8   15.0   86.4  338.6   0.00   0.00 -99.00 1980182
 1980 183   244    0.3   16.3   18.1    6.4   12.8   0.81   16.0    9.1   12.9   13.7    9.1   12.9   13.7   86.4  338.6   0.00   0.00 -99.00 1980183
 1980 184   245    0.2   16.3   18.1   14.9   29.8   0.55   20.1   10.8   15.9   17.0   10.8   15.9   17.0   86.4  338.6   0.00   0.00 -99.00 1980184
 1980 185   246    4.2   16.3   18.1   21.6   43.2   0.34   20.6    8.5   15.1   16.6    8.5   15.1   16.6   86.4  338.6   0.00   0.00 -99.00 1980185
 1980 186   247    0.0   16.2   18.1   14.4   28.8   0.56   17.9   11.7   15.1   15.8   11.7   15.1   15.8   86.4  338.6   0.00   0.00 -99.00 1980186
 1980 187   248    0.0   16.2   18.0   17.2   34.4   0.47   18.1    9.5   14.2   15.2    9.5   14.2   15.2   86.4  338.6   0.00   0.00 -99.00 1980187
 1980 188   249    1.8   16.2   18.0    9.7   19.4   0.70   16.4    8.6   12.8   13.8    8.6   12.8   13.8   86.4  338.6   0.00   0.00 -99.00 1980188
 1980 189   250    6.5   16.2   18.0    9.2   18.4   0.72   16.7   11.4   14.3   14.9   11.4   14.3   14.9   86.4  338.6   0.00   0.00 -99.00 1980189
 1980 190   251    2.1   16.1   17.9    6.2   12.4   0.81   15.8   11.0   13.6   14.2   11.0   13.6   14.2   86.4  338.6   0.00   0.00 -99.00 1980190
 1980 191   252    0.0   16.1   17.9    5.1   10.2   0.84   14.8   11.0   13.1   13.5   11.0   13.1   13.5   86.4  338.6   0.00   0.00 -99.00 1980191
 1980 192   253    0.0   16.1   17.9   13.5   27.0   0.58   15.2    8.8   12.3   13.0    8.8   12.3   13.0   86.4  338.6   0.00   0.00 -99.00 1980192
 1980 193   254    0.2   16.1   17.8   15.3   30.6   0.53   18.0    7.5   13.2   14.4    7.5   13.2   14.4   86.4  338.6   0.00   0.00 -99.00 1980193
 1980 194   255    1.6   16.0   17.8   11.4   22.8   0.65   16.8   10.3   13.8   14.6   10.3   13.8   14.6   86.4  338.6   0.00   0.00 -99.00 1980194
 1980 195   256    8.6   16.0   17.8   13.0   26.0   0.59   16.4   10.0   13.5   14.5   10.0   13.5   14.5   86.4  338.6   0.00   0.00 -99.00 1980195
 1980 196   257    0.1   16.0   17.7    6.8   13.6   0.79   14.9   12.5   13.8   14.2   12.5   13.8   14.2   86.4  338.6   0.00   0.00 -99.00 1980196
 1980 197   258    0.1   15.9   17.7   15.3   30.6   0.52   16.6    8.1   12.7   14.0    8.1   12.7   14.0   86.4  338.8   0.00   0.00 -99.00 1980197
 1980 198   259    0.0   15.9   17.6   18.1   36.2   0.43   18.5    8.2   13.7   15.4    8.2   13.7   15.4   86.4  338.8   0.00   0.00 -99.00 1980198
 1980 199   260    0.3   15.8   17.6   10.9   21.8   0.66   15.8    7.5   12.0   13.3    7.5   12.0   13.3   86.4  338.8   0.00   0.00 -99.00 1980199
 1980 200   261    7.2   15.8   17.5    6.4   12.8   0.80   16.6   12.8   14.8   15.4   12.8   14.8   15.4   86.4  338.8   0.00   0.00 -99.00 1980200
 1980 201   262    3.2   15.8   17.5    8.5   17.0   0.73   19.3   13.2   16.5   17.4   13.2   16.5   17.4   86.4  338.8   0.00   0.00 -99.00 1980201
 1980 202   263    0.2   15.7   17.4   11.7   23.4   0.63   16.3   12.4   14.5   15.1   12.4   14.5   15.1   86.4  338.8   0.00   0.00 -99.00 1980202
 1980 203   264    0.0   15.7   17.4   22.2   44.4   0.29   19.1    8.1   14.0   15.7    8.1   14.0   15.7   86.4  338.8   0.00   0.00 -99.00 1980203
 1980 204   265    0.0   15.6   17.3   26.4   52.8   0.15   21.1    6.6   14.3   16.6    6.6   14.3   16.6   86.4  338.8   0.00   0.00 -99.00 1980204
 1980 205   266    0.0   15.6   17.3   20.0   40.0   0.35   24.3    8.5   16.9   19.4    8.5   16.9   19.4   86.4  338.8   0.00   0.00 -99.00 1980205
 1980 206   267    0.0   15.5   17.2   25.2   50.4   0.18   23.5   10.5   17.4   19.5   10.5   17.4   19.5   86.4  338.8   0.00   0.00 -99.00 1980206
 1980 207   268   15.0   15.5   17.2   23.8   47.6   0.22   27.8   12.3   20.5   23.0   12.3   20.5   23.0   86.4  338.8   0.00   0.00 -99.00 1980207
 1980 208   269    0.1   15.5   17.1    5.1   10.2   0.83   19.9   17.4   18.7   19.1   17.4   18.7   19.1   86.4  338.8   0.00   0.00 -99.00 1980208
 1980 209   270    0.0   15.4   17.1   17.8   35.6   0.41   21.3   12.0   16.9   18.4   12.0   16.9   18.4   86.4  338.8   0.00   0.00 -99.00 1980209
 1980 210   271    0.0   15.4   17.0   20.8   41.6   0.31   25.3   10.0   18.1   20.5   10.0   18.1   20.5   86.4  338.8   0.00   0.00 -99.00 1980210
 1980 211   272    3.8   15.3   16.9   10.5   21.0   0.65   25.5   16.1   21.1   22.5   16.1   21.1   22.5   86.4  338.8   0.00   0.00 -99.00 1980211
 1980 212   273    0.5   15.3   16.9   17.1   34.2   0.43   20.0   13.6   17.0   18.0   13.6   17.0   18.0   86.4  338.8   0.00   0.00 -99.00 1980212

*DSSAT Cropping System Model Ver. 4.8.0.027 -release  FEB 20, 2024 14:36:51

*RUN   7        : 210 KG N/HA               CSCER048 RDCT7401    8
 MODEL          : CSCER048 - Wheat
 EXPERIMENT     : RDCT7401 WH N RESPONSE,ROTHAMSTED  8FE(N)  (DSSAT3)
 DATA PATH      : C:\DSSAT48\Wheat\
 TREATMENT  8   : 210 KG N/HA               CSCER048
  
@YEAR DOY   DAS   PRED  DAYLD   TWLD   SRAD   PARD   CLDD   TMXD   TMND   TAVD   TDYD   TDWD   TGAD   TGRD   WDSD   CO2D   VPDF    VPD  OZON7   WDATE
 1980 305     1    0.0    9.3   10.8    6.0   12.0   0.34   11.5   -0.2    5.0    7.2   -0.2    5.0    7.2   86.4  339.1   0.00   0.00 -99.00 1980305
 1980 306     2    0.0    9.3   10.7    5.8   11.6   0.35    9.5    2.4    5.5    6.9    2.4    5.5    6.9   86.4  339.1   0.00   0.00 -99.00 1980306
 1980 307     3    0.0    9.2   10.7    7.2   14.4   0.18    7.5    0.5    3.6    4.9    0.5    3.6    4.9   86.4  339.1   0.00   0.00 -99.00 1980307
 1980 308     4    0.0    9.2   10.6    7.5   15.0   0.13    5.5   -1.5    1.6    2.9   -1.5    1.6    2.9   86.4  339.1   0.00   0.00 -99.00 1980308
 1980 309     5    0.0    9.1   10.6    4.0    8.0   0.53    5.2    0.0    2.3    3.3    0.0    2.3    3.3   86.4  339.1   0.00   0.00 -99.00 1980309
 1980 310     6    0.2    9.0   10.5    1.8    3.6   0.78    4.6    1.4    2.8    3.4    1.4    2.8    3.4   86.4  339.1   0.00   0.00 -99.00 1980310
 1980 311     7    5.8    9.0   10.5    1.0    2.0   0.88    5.4    1.1    3.0    3.8    1.1    3.0    3.8   86.4  339.1   0.00   0.00 -99.00 1980311
 1980 312     8    0.1    8.9   10.4    2.6    5.2   0.67    3.1    0.5    1.6    2.1    0.5    1.6    2.1   86.4  339.1   0.00   0.00 -99.00 1980312
 1980 313     9    1.2    8.9   10.4    1.6    3.2   0.80    5.2    1.1    2.9    3.6    1.1    2.9    3.6   86.4  339.1   0.00   0.00 -99.00 1980313
 1980 314    10    0.0    8.8   10.3    3.7    7.4   0.52    7.2    2.6    4.6    5.4    2.6    4.6    5.4   86.4  339.1   0.00   0.00 -99.00 1980314
 1980 315    11    0.0    8.8   10.3    6.4   12.8   0.15    7.7    1.2    4.0    5.2    1.2    4.0    5.2   86.4  339.1   0.00   0.00 -99.00 1980315
 1980 316    12    0.0    8.7   10.2    2.9    5.8   0.61    7.6    2.5    4.7    5.6    2.5    4.7    5.6   86.4  339.1   0.00   0.00 -99.00 1980316
 1980 317    13    0.0    8.7   10.2    6.5   13.0   0.11    7.2   -0.5    2.9    4.2   -0.5    2.9    4.2   86.4  339.1   0.00   0.00 -99.00 1980317
 1980 318    14    0.0    8.6   10.1    2.8    5.6   0.61    9.4    0.3    4.3    5.9    0.3    4.3    5.9   86.4  339.1   0.00   0.00 -99.00 1980318
 1980 319    15    8.6    8.6   10.1    1.0    2.0   0.86   12.5    5.2    8.4    9.7    5.2    8.4    9.7   86.4  339.1   0.00   0.00 -99.00 1980319
 1980 320    16    4.1    8.5   10.0    1.2    2.4   0.83   15.5    8.5   11.5   12.8    8.5   11.5   12.8   86.4  339.3   0.00   0.00 -99.00 1980320
 1980 321    17    1.5    8.5   10.0    2.3    4.6   0.66   13.9   11.8   12.7   13.1   11.8   12.7   13.1   86.4  339.3   0.00   0.00 -99.00 1980321
 1980 322    18    5.8    8.4    9.9    1.1    2.2   0.84   13.5   10.7   11.9   12.4   10.7   11.9   12.4   86.4  339.3   0.00   0.00 -99.00 1980322
 1980 323    19    0.3    8.4    9.9    5.4   10.8   0.18   11.0    6.4    8.4    9.2    6.4    8.4    9.2   86.4  339.3   0.00   0.00 -99.00 1980323
 1980 324    20    0.0    8.3    9.9    1.9    3.8   0.71   13.5    3.3    7.7    9.4    3.3    7.7    9.4   86.4  339.3   0.00   0.00 -99.00 1980324
 1980 325    21    0.1    8.3    9.8    3.7    7.4   0.42   13.3   10.4   11.6   12.1   10.4   11.6   12.1   86.4  339.3   0.00   0.00 -99.00 1980325
 1980 326    22    1.6    8.3    9.8    1.8    3.6   0.71   13.2    9.6   11.1   11.7    9.6   11.1   11.7   86.4  339.3   0.00   0.00 -99.00 1980326
 1980 327    23    3.9    8.2    9.7    1.0    2.0   0.84   14.1   11.3   12.5   13.0   11.3   12.5   13.0   86.4  339.3   0.00   0.00 -99.00 1980327
 1980 328    24    0.0    8.2    9.7    1.0    2.0   0.84   13.7   12.8   13.2   13.3   12.8   13.2   13.3   86.4  339.3   0.00   0.00 -99.00 1980328
 1980 329    25    0.0    8.1    9.7    2.3    4.6   0.62   14.4   12.5   13.3   13.6   12.5   13.3   13.6   86.4  339.3   0.00   0.00 -99.00 1980329
 1980 330    26    0.5    8.1    9.6    3.0    6.0   0.50    8.5    4.7    6.3    6.9    4.7    6.3    6.9   86.4  339.3   0.00   0.00 -99.00 1980330
 1980 331    27    0.4    8.1    9.6    4.8    9.6   0.18    4.7    2.1    3.2    3.6    2.1    3.2    3.6   86.4  339.3   0.00   0.00 -99.00 1980331
 1980 332    28    0.4    8.0    9.6    3.1    6.2   0.46    9.0   -1.0    3.3    4.9   -1.0    3.3    4.9   86.4  339.3   0.00   0.00 -99.00 1980332
 1980 333    29    0.1    8.0    9.5    4.0    8.0   0.30    3.2    0.8    1.8    2.3    0.8    1.8    2.3   86.4  339.3   0.00   0.00 -99.00 1980333
 1980 334    30    0.0    8.0    9.5    2.7    5.4   0.52    2.9   -0.5    0.9    1.6   -0.5    0.9    1.6   86.4  339.3   0.00   0.00 -99.00 1980334
 1980 335    31    0.0    7.9    9.5    3.3    6.6   0.41    4.3   -0.2    1.7    2.6   -0.2    1.7    2.6   86.4  339.3   0.00   0.00 -99.00 1980335
 1980 336    32    0.5    7.9    9.5    3.2    6.4   0.42    7.2   -4.6    0.4    2.6   -4.6    0.4    2.6   86.4  339.3   0.00   0.00 -99.00 1980336
 1980 337    33    0.2    7.9    9.4    2.3    4.6   0.58    7.1   -2.7    1.5    3.3   -2.7    1.5    3.3   86.4  339.3   0.00   0.00 -99.00 1980337
 1980 338    34    0.0    7.8    9.4    3.7    7.4   0.31    4.4    1.2    2.6    3.1    1.2    2.6    3.1   86.4  339.3   0.00   0.00 -99.00 1980338
 1980 339    35    0.2    7.8    9.4    2.2    4.4   0.59    7.6    1.0    3.8    5.0    1.0    3.8    5.0   86.4  339.3   0.00   0.00 -99.00 1980339
 1980 340    36    0.3    7.8    9.4    2.5    5.0   0.53    9.6    2.5    5.5    6.8    2.5    5.5    6.8   86.4  339.3   0.00   0.00 -99.00 1980340
 1980 341    37    0.0    7.8    9.3    3.3    6.6   0.37    4.6    2.8    3.6    3.9    2.8    3.6    3.9   86.4  339.3   0.00   0.00 -99.00 1980341
 1980 342    38    0.0    7.7    9.3    4.1    8.2   0.21    3.0   -1.5    0.4    1.2   -1.5    0.4    1.2   86.4  339.3   0.00   0.00 -99.00 1980342
 1980 343    39    0.0    7.7    9.3    4.7    9.4   0.09    4.0   -5.2   -1.3    0.4   -5.2   -1.3    0.4   86.4  339.3   0.00   0.00 -99.00 1980343
 1980 344    40    0.0    7.7    9.3    2.0    4.0   0.61    8.0   -4.3    0.9    3.1   -4.3    0.9    3.1   86.4  339.3   0.00   0.00 -99.00 1980344
 1980 345    41    2.1    7.7    9.3    1.1    2.2   0.78   11.4    1.5    5.7    7.5    1.5    5.7    7.5   86.4  339.3   0.00   0.00 -99.00 1980345
 1980 346    42    0.2    7.7    9.3    2.2    4.4   0.57   11.8    7.6    9.4   10.1    7.6    9.4   10.1   86.4  339.3   0.00   0.00 -99.00 1980346
 1980 347    43    1.8    7.7    9.2    2.0    4.0   0.60   12.5    7.5    9.6   10.5    7.5    9.6   10.5   86.4  339.3   0.00   0.00 -99.00 1980347
 1980 348    44    0.4    7.6    9.2    1.3    2.6   0.74   12.5    8.8   10.4   11.0    8.8   10.4   11.0   86.4  339.3   0.00   0.00 -99.00 1980348
 1980 349    45    2.6    7.6    9.2    1.1    2.2   0.78   12.9    7.6    9.8   10.8    7.6    9.8   10.8   86.4  339.3   0.00   0.00 -99.00 1980349
 1980 350    46    0.4    7.6    9.2    2.1    4.2   0.58    6.7    3.3    4.7    5.3    3.3    4.7    5.3   86.4  339.4   0.00   0.00 -99.00 1980350
 1980 351    47    2.0    7.6    9.2    4.0    8.0   0.19   10.1   -0.2    4.1    6.0   -0.2    4.1    6.0   86.4  339.4   0.00   0.00 -99.00 1980351
 1980 352    48    5.5    7.6    9.2    1.0    2.0   0.80   11.1    1.3    5.4    7.2    1.3    5.4    7.2   86.4  339.4   0.00   0.00 -99.00 1980352
 1980 353    49    0.0    7.6    9.2    3.7    7.4   0.25    6.5    2.0    3.9    4.7    2.0    3.9    4.7   86.4  339.4   0.00   0.00 -99.00 1980353
 1980 354    50   12.0    7.6    9.2    1.0    2.0   0.80    6.5   -1.3    2.0    3.4   -1.3    2.0    3.4   86.4  339.4   0.00   0.00 -99.00 1980354
 1980 355    51    6.3    7.6    9.2    1.1    2.2   0.78    7.0    0.0    2.9    4.2    0.0    2.9    4.2   86.4  339.4   0.00   0.00 -99.00 1980355
 1980 356    52    0.2    7.6    9.2    3.2    6.4   0.35    9.2    2.0    5.0    6.3    2.0    5.0    6.3   86.4  339.4   0.00   0.00 -99.00 1980356
 1980 357    53    0.0    7.6    9.2    3.0    6.0   0.39   11.9    2.0    6.2    7.9    2.0    6.2    7.9   86.4  339.4   0.00   0.00 -99.00 1980357
 1980 358    54    0.0    7.6    9.2    1.3    2.6   0.74   12.8    8.5   10.3   11.1    8.5   10.3   11.1   86.4  339.4   0.00   0.00 -99.00 1980358
 1980 359    55    0.5    7.6    9.2    1.6    3.2   0.68   11.2    9.2   10.0   10.4    9.2   10.0   10.4   86.4  339.4   0.00   0.00 -99.00 1980359
 1980 360    56    0.0    7.6    9.2    3.5    7.0   0.30    8.2    5.6    6.7    7.2    5.6    6.7    7.2   86.4  339.4   0.00   0.00 -99.00 1980360
 1980 361    57    2.0    7.6    9.2    3.7    7.4   0.26    5.8    1.5    3.3    4.1    1.5    3.3    4.1   86.4  339.4   0.00   0.00 -99.00 1980361
 1980 362    58    0.0    7.6    9.2    4.1    8.2   0.18    4.5   -0.2    1.8    2.6   -0.2    1.8    2.6   86.4  339.4   0.00   0.00 -99.00 1980362
 1980 363    59    0.0    7.7    9.2    2.0    4.0   0.60    8.7   -2.0    2.5    4.4   -2.0    2.5    4.4   86.4  339.4   0.00   0.00 -99.00 1980363
 1980 364    60    0.0    7.7    9.2    1.5    3.0   0.70    9.6    1.5    4.9    6.4    1.5    4.9    6.4   86.4  339.4   0.00   0.00 -99.00 1980364
 1980 365    61    0.0    7.7    9.2    1.2    2.4   0.76    9.1    7.6    8.2    8.5    7.6    8.2    8.5   86.4  339.4   0.00   0.00 -99.00 1980365
 1980 366    62    0.2    7.7    9.2    1.8    3.6   0.65   10.5    6.8    8.4    9.0    6.8    8.4    9.0   86.4  339.4   0.00   0.00 -99.00 1980366
 1981 001    63    0.0    7.7    9.3    4.3    8.6   0.16    9.0    4.4    6.3    7.2    4.4    6.3    7.2   86.4  339.4   0.00   0.00 -99.00 1981001
 1981 002    64    0.0    7.7    9.3    1.0    2.0   0.81   11.5    4.7    7.6    8.8    4.7    7.6    8.8   86.4  339.4   0.00   0.00 -99.00 1981002
 1981 003    65    0.0    7.7    9.3    3.0    6.0   0.42   11.1    8.5    9.6   10.1    8.5    9.6   10.1   86.4  339.4   0.00   0.00 -99.00 1981003
 1981 004    66    0.3    7.8    9.3    2.9    5.8   0.45    5.9    2.4    3.9    4.5    2.4    3.9    4.5   86.4  339.4   0.00   0.00 -99.00 1981004
 1981 005    67    0.2    7.8    9.3    4.1    8.2   0.23    7.0   -1.9    1.9    3.5   -1.9    1.9    3.5   86.4  339.4   0.00   0.00 -99.00 1981005
 1981 006    68    6.9    7.8    9.3    1.3    2.6   0.76    6.1   -1.5    1.7    3.1   -1.5    1.7    3.1   86.4  339.4   0.00   0.00 -99.00 1981006
 1981 007    69    0.1    7.8    9.4    1.7    3.4   0.69    6.0   -0.8    2.1    3.3   -0.8    2.1    3.3   86.4  339.4   0.00   0.00 -99.00 1981007
 1981 008    70    0.0    7.9    9.4    1.8    3.6   0.67    9.4    0.5    4.3    5.9    0.5    4.3    5.9   86.4  339.4   0.00   0.00 -99.00 1981008
 1981 009    71    3.3    7.9    9.4    1.0    2.0   0.82    9.0    4.5    6.4    7.2    4.5    6.4    7.2   86.4  339.4   0.00   0.00 -99.00 1981009
 1981 010    72    0.2    7.9    9.4    2.6    5.2   0.53    3.2    1.2    2.0    2.4    1.2    2.0    2.4   86.4  339.4   0.00   0.00 -99.00 1981010
 1981 011    73    0.1    8.0    9.5    4.0    8.0   0.29    3.5   -0.5    1.2    1.9   -0.5    1.2    1.9   86.4  339.4   0.00   0.00 -99.00 1981011
 1981 012    74    1.1    8.0    9.5    1.4    2.8   0.76    6.2   -1.8    1.6    3.1   -1.8    1.6    3.1   86.4  339.4   0.00   0.00 -99.00 1981012
 1981 013    75    4.9    8.0    9.5    4.4    8.8   0.24    7.5   -2.3    1.9    3.5   -2.3    1.9    3.5   86.4  339.4   0.00   0.00 -99.00 1981013
 1981 014    76    2.9    8.1    9.5    1.0    2.0   0.83   10.2   -2.2    3.1    5.1   -2.2    3.1    5.1   86.4  339.4   0.00   0.00 -99.00 1981014
 1981 015    77    0.1    8.1    9.6    4.0    8.0   0.33    4.8    1.7    3.0    3.5    1.7    3.0    3.5   86.4  339.5   0.00   0.00 -99.00 1981015
 1981 016    78    3.5    8.1    9.6    1.0    2.0   0.83    8.2   -1.2    2.8    4.4   -1.2    2.8    4.4   86.4  339.5   0.00   0.00 -99.00 1981016
 1981 017    79    0.7    8.2    9.6    2.8    5.6   0.54    8.0    0.5    3.7    5.0    0.5    3.7    5.0   86.4  339.5   0.00   0.00 -99.00 1981017
 1981 018    80    3.4    8.2    9.7    2.1    4.2   0.66    6.8   -1.4    2.1    3.5   -1.4    2.1    3.5   86.4  339.5   0.00   0.00 -99.00 1981018
 1981 019    81    0.6    8.3    9.7    3.5    7.0   0.45    8.3   -0.2    3.4    4.9   -0.2    3.4    4.9   86.4  339.5   0.00   0.00 -99.00 1981019
 1981 020    82    5.7    8.3    9.7    4.5    9.0   0.30    5.5    2.8    4.0    4.4    2.8    4.0    4.4   86.4  339.5   0.00   0.00 -99.00 1981020
 1981 021    83    0.3    8.3    9.8    1.7    3.4   0.74   11.3    1.4    5.7    7.3    1.4    5.7    7.3   86.4  339.5   0.00   0.00 -99.00 1981021
 1981 022    84    0.0    8.4    9.8    1.7    3.4   0.74   11.2    4.8    7.6    8.7    4.8    7.6    8.7   86.4  339.5   0.00   0.00 -99.00 1981022
 1981 023    85    0.0    8.4    9.9    2.1    4.2   0.69   10.8    7.5    8.9    9.5    7.5    8.9    9.5   86.4  339.5   0.00   0.00 -99.00 1981023
 1981 024    86    0.0    8.5    9.9    3.7    7.4   0.46   10.4    7.4    8.7    9.2    7.4    8.7    9.2   86.4  339.5   0.00   0.00 -99.00 1981024
 1981 025    87    0.0    8.5    9.9    5.9   11.8   0.15    9.2    2.6    5.5    6.6    2.6    5.5    6.6   86.4  339.5   0.00   0.00 -99.00 1981025
 1981 026    88    0.0    8.6   10.0    1.6    3.2   0.77    8.2    3.3    5.4    6.3    3.3    5.4    6.3   86.4  339.5   0.00   0.00 -99.00 1981026
 1981 027    89    0.0    8.6   10.0    2.7    5.4   0.62    8.0    5.7    6.7    7.1    5.7    6.7    7.1   86.4  339.5   0.00   0.00 -99.00 1981027
 1981 028    90    0.0    8.7   10.1    1.3    2.6   0.82    8.2    5.5    6.7    7.2    5.5    6.7    7.2   86.4  339.5   0.00   0.00 -99.00 1981028
 1981 029    91    0.1    8.7   10.1    2.0    4.0   0.73    8.5    5.6    6.9    7.4    5.6    6.9    7.4   86.4  339.5   0.00   0.00 -99.00 1981029
 1981 030    92    0.1    8.8   10.2    3.0    6.0   0.60    2.4   -2.2   -0.2    0.6   -2.2   -0.2    0.6   86.4  339.5   0.00   0.00 -99.00 1981030
 1981 031    93    0.0    8.8   10.2    5.2   10.4   0.33    6.6   -1.9    1.8    3.4   -1.9    1.8    3.4   86.4  339.5   0.00   0.00 -99.00 1981031
 1981 032    94    0.1    8.9   10.3    7.3   14.6   0.07   12.5   -2.8    3.9    6.7   -2.8    3.9    6.7   86.4  339.5   0.00   0.00 -99.00 1981032
 1981 033    95    3.6    8.9   10.3    3.6    7.2   0.55   10.7   -1.2    4.0    6.2   -1.2    4.0    6.2   86.4  339.5   0.00   0.00 -99.00 1981033
 1981 034    96    0.0    9.0   10.3    4.2    8.4   0.48    9.6    0.7    4.6    6.3    0.7    4.6    6.3   86.4  339.5   0.00   0.00 -99.00 1981034
 1981 035    97    0.1    9.0   10.4    5.2   10.4   0.37    6.6    2.5    4.3    5.1    2.5    4.3    5.1   86.4  339.5   0.00   0.00 -99.00 1981035
 1981 036    98    0.0    9.1   10.4    3.7    7.4   0.56   10.0    0.8    4.9    6.6    0.8    4.9    6.6   86.4  339.5   0.00   0.00 -99.00 1981036
 1981 037    99    0.0    9.2   10.5    4.5    9.0   0.48   13.5    3.7    8.0    9.9    3.7    8.0    9.9   86.4  339.5   0.00   0.00 -99.00 1981037
 1981 038   100    0.2    9.2   10.6    1.7    3.4   0.81   11.2    9.0   10.0   10.4    9.0   10.0   10.4   86.4  339.5   0.00   0.00 -99.00 1981038
 1981 039   101    0.1    9.3   10.6    3.9    7.8   0.56   11.6    8.3    9.8   10.4    8.3    9.8   10.4   86.4  339.5   0.00   0.00 -99.00 1981039
 1981 040   102    2.1    9.3   10.7    1.9    3.8   0.79    8.4    7.3    7.8    8.0    7.3    7.8    8.0   86.4  339.5   0.00   0.00 -99.00 1981040
 1981 041   103    0.0    9.4   10.7    6.5   13.0   0.30    5.6    0.6    2.8    3.8    0.6    2.8    3.8   86.4  339.5   0.00   0.00 -99.00 1981041
 1981 042   104    0.0    9.4   10.8    9.0   18.0   0.04    6.2   -4.4    0.3    2.4   -4.4    0.3    2.4   86.4  339.5   0.00   0.00 -99.00 1981042
 1981 043   105    0.0    9.5   10.8    3.7    7.4   0.61    5.5   -1.0    1.9    3.2   -1.0    1.9    3.2   86.4  339.5   0.00   0.00 -99.00 1981043
 1981 044   106    0.0    9.6   10.9    8.9   17.8   0.09    5.2   -2.4    1.0    2.5   -2.4    1.0    2.5   86.4  339.5   0.00   0.00 -99.00 1981044
 1981 045   107    0.0    9.6   10.9    8.7   17.4   0.13    4.5   -6.0   -1.3    0.8   -6.0   -1.3    0.8   86.4  339.6   0.00   0.00 -99.00 1981045
 1981 046   108    0.0    9.7   11.0    8.1   16.2   0.20    4.4   -6.1   -1.4    0.7   -6.1   -1.4    0.7   86.4  339.6   0.00   0.00 -99.00 1981046
 1981 047   109    0.0    9.7   11.0    7.4   14.8   0.28    7.8   -4.4    1.1    3.5   -4.4    1.1    3.5   86.4  339.6   0.00   0.00 -99.00 1981047
 1981 048   110    0.0    9.8   11.1    4.3    8.6   0.59    5.1   -1.6    1.4    2.8   -1.6    1.4    2.8   86.4  339.6   0.00   0.00 -99.00 1981048
 1981 049   111    0.0    9.9   11.2    3.8    7.6   0.64    3.5   -0.8    1.1    2.0   -0.8    1.1    2.0   86.4  339.6   0.00   0.00 -99.00 1981049
 1981 050   112    0.0    9.9   11.2    3.4    6.8   0.69    3.8    0.5    2.0    2.7    0.5    2.0    2.7   86.4  339.6   0.00   0.00 -99.00 1981050
 1981 051   113    0.0   10.0   11.3    4.1    8.2   0.63    3.0   -0.5    1.1    1.8   -0.5    1.1    1.8   86.4  339.6   0.00   0.00 -99.00 1981051
 1981 052   114    1.9   10.1   11.3    8.5   17.0   0.25    3.7   -7.0   -2.2   -0.3   -7.0   -2.2   -0.3   86.4  339.6   0.00   0.00 -99.00 1981052
 1981 053   115    0.6   10.1   11.4    1.8    3.6   0.84    3.3   -4.7   -1.1    0.3   -4.7   -1.1    0.3   86.4  339.6   0.00   0.00 -99.00 1981053
 1981 054   116    0.0   10.2   11.5    2.1    4.2   0.82    3.9   -2.6    0.4    1.5   -2.6    0.4    1.5   86.4  339.6   0.00   0.00 -99.00 1981054
 1981 055   117    0.0   10.3   11.5    6.2   12.4   0.48    3.5   -2.3    0.3    1.4   -2.3    0.3    1.4   86.4  339.6   0.00   0.00 -99.00 1981055
 1981 056   118    0.0   10.3   11.6    3.4    6.8   0.72    2.9   -1.0    0.8    1.5   -1.0    0.8    1.5   86.4  339.6   0.00   0.00 -99.00 1981056
 1981 057   119    0.0   10.4   11.6    2.6    5.2   0.79    2.8   -1.6    0.4    1.2   -1.6    0.4    1.2   86.4  339.6   0.00   0.00 -99.00 1981057
 1981 058   120    5.6   10.4   11.7    4.9    9.8   0.61    6.2   -1.6    2.0    3.4   -1.6    2.0    3.4   86.4  339.6   0.00   0.00 -99.00 1981058
 1981 059   121    0.7   10.5   11.8    5.4   10.8   0.58   10.7    0.2    5.0    6.9    0.2    5.0    6.9   86.4  339.6   0.00   0.00 -99.00 1981059
 1981 060   122   11.2   10.6   11.8    5.3   10.6   0.59   10.7    4.3    7.2    8.4    4.3    7.2    8.4   86.4  339.6   0.00   0.00 -99.00 1981060
 1981 061   123    5.1   10.6   11.9    3.5    7.0   0.73    8.1    4.7    6.3    6.9    4.7    6.3    6.9   86.4  339.6   0.00   0.00 -99.00 1981061
 1981 062   124    0.3   10.7   12.0    1.6    3.2   0.88    5.4    5.1    5.2    5.3    5.1    5.2    5.3   86.4  339.6   0.00   0.00 -99.00 1981062
 1981 063   125    0.0   10.8   12.0    4.1    8.2   0.70    3.4    1.2    2.2    2.6    1.2    2.2    2.6   86.4  339.6   0.00   0.00 -99.00 1981063
 1981 064   126    5.2   10.8   12.1    6.0   12.0   0.57    8.0    0.0    3.7    5.2    0.0    3.7    5.2   86.4  339.6   0.00   0.00 -99.00 1981064
 1981 065   127    0.5   10.9   12.1    8.0   16.0   0.43   12.9    3.0    7.6    9.4    3.0    7.6    9.4   86.4  339.6   0.00   0.00 -99.00 1981065
 1981 066   128    5.0   11.0   12.2    1.8    3.6   0.87   12.1    7.1    9.4   10.4    7.1    9.4   10.4   86.4  339.6   0.00   0.00 -99.00 1981066
 1981 067   129    2.6   11.0   12.3    4.0    8.0   0.73   12.8   10.6   11.6   12.0   10.6   11.6   12.0   86.4  339.6   0.00   0.00 -99.00 1981067
 1981 068   130   11.7   11.1   12.3    2.5    5.0   0.83   11.7   10.0   10.8   11.1   10.0   10.8   11.1   86.4  339.6   0.00   0.00 -99.00 1981068
 1981 069   131    8.2   11.2   12.4    2.2    4.4   0.85   13.5   10.3   11.8   12.4   10.3   11.8   12.4   86.4  339.6   0.00   0.00 -99.00 1981069
 1981 070   132    0.2   11.2   12.5    4.4    8.8   0.71   14.0   10.5   12.1   12.8   10.5   12.1   12.8   86.4  339.6   0.00   0.00 -99.00 1981070
 1981 071   133   12.6   11.3   12.5    5.8   11.6   0.63   12.9    8.7   10.7   11.5    8.7   10.7   11.5   86.4  339.6   0.00   0.00 -99.00 1981071
 1981 072   134    6.4   11.4   12.6    7.7   15.4   0.51   12.0    6.4    9.0   10.1    6.4    9.0   10.1   86.4  339.6   0.00   0.00 -99.00 1981072
 1981 073   135    1.6   11.4   12.7    9.3   18.6   0.42   11.4    5.1    8.1    9.3    5.1    8.1    9.3   86.4  339.6   0.00   0.00 -99.00 1981073
 1981 074   136    1.9   11.5   12.7    7.0   14.0   0.57    9.5    4.7    7.0    7.9    4.7    7.0    7.9   86.4  339.7   0.00   0.00 -99.00 1981074
 1981 075   137    0.3   11.6   12.8   11.0   22.0   0.33    7.8    2.7    5.1    6.1    2.7    5.1    6.1   86.4  339.7   0.00   0.00 -99.00 1981075
 1981 076   138    0.1   11.6   12.9    7.3   14.6   0.56    6.4    0.1    3.1    4.3    0.1    3.1    4.3   86.4  339.7   0.00   0.00 -99.00 1981076
 1981 077   139    0.0   11.7   12.9    8.1   16.2   0.52   11.2   -0.1    5.3    7.5   -0.1    5.3    7.5   86.4  339.7   0.00   0.00 -99.00 1981077
 1981 078   140    0.2   11.8   13.0    6.7   13.4   0.61   10.2    6.0    8.0    8.8    6.0    8.0    8.8   86.4  339.7   0.00   0.00 -99.00 1981078
 1981 079   141    0.2   11.8   13.1   10.6   21.2   0.39   13.2    6.3    9.6   11.0    6.3    9.6   11.0   86.4  339.7   0.00   0.00 -99.00 1981079
 1981 080   142    9.0   11.9   13.1    2.0    4.0   0.89   11.4    9.0   10.1   10.6    9.0   10.1   10.6   86.4  339.7   0.00   0.00 -99.00 1981080
 1981 081   143    1.5   12.0   13.2    6.7   13.4   0.63    9.7    8.3    9.0    9.3    8.3    9.0    9.3   86.4  339.7   0.00   0.00 -99.00 1981081
 1981 082   144    2.1   12.1   13.3    4.2    8.4   0.77   14.1    2.0    7.8    9.8    2.0    7.8    9.8   86.4  339.7   0.00   0.00 -99.00 1981082
 1981 083   145    1.5   12.1   13.3    2.8    5.6   0.85   12.4    8.2   10.2   10.9    8.2   10.2   10.9   86.4  339.7   0.00   0.00 -99.00 1981083
 1981 084   146    3.6   12.2   13.4    5.4   10.8   0.71   14.6   10.3   12.4   13.1   10.3   12.4   13.1   86.4  339.7   0.00   0.00 -99.00 1981084
 1981 085   147    0.0   12.3   13.5   15.6   31.2   0.18   14.0    8.3   11.0   12.0    8.3   11.0   12.0   86.4  339.7   0.00   0.00 -99.00 1981085
 1981 086   148    0.0   12.3   13.5   12.1   24.2   0.37   14.3    4.4    9.2   10.8    4.4    9.2   10.8   86.4  339.7   0.00   0.00 -99.00 1981086
 1981 087   149    0.5   12.4   13.6   14.8   29.6   0.24   16.2    9.6   12.8   13.9    9.6   12.8   13.9   86.4  339.7   0.00   0.00 -99.00 1981087
 1981 088   150    7.5   12.5   13.7    2.7    5.4   0.86   12.3    6.8    9.5   10.4    6.8    9.5   10.4   86.4  339.7   0.00   0.00 -99.00 1981088
 1981 089   151    5.4   12.5   13.8    1.9    3.8   0.91    8.5    7.2    7.8    8.1    7.2    7.8    8.1   86.4  339.7   0.00   0.00 -99.00 1981089
 1981 090   152    7.0   12.6   13.8    4.9    9.8   0.76    8.2    5.4    6.8    7.2    5.4    6.8    7.2   86.4  339.7   0.00   0.00 -99.00 1981090
 1981 091   153    0.1   12.7   13.9    4.0    8.0   0.81   10.1    5.5    7.7    8.5    5.5    7.7    8.5   86.4  339.7   0.00   0.00 -99.00 1981091
 1981 092   154    0.0   12.7   14.0   14.8   29.6   0.29   12.8    2.3    7.4    9.2    2.3    7.4    9.2   86.4  339.7   0.00   0.00 -99.00 1981092
 1981 093   155    0.0   12.8   14.0   13.2   26.4   0.37   12.7    5.6    9.1   10.3    5.6    9.1   10.3   86.4  339.7   0.00   0.00 -99.00 1981093
 1981 094   156    0.0   12.9   14.1    3.4    6.8   0.84    7.5    4.3    5.9    6.4    4.3    5.9    6.4   86.4  339.7   0.00   0.00 -99.00 1981094
 1981 095   157    0.7   12.9   14.2    4.5    9.0   0.79    7.5    5.3    6.4    6.8    5.3    6.4    6.8   86.4  339.7   0.00   0.00 -99.00 1981095
 1981 096   158    0.0   13.0   14.2   10.8   21.6   0.50   11.3    4.6    7.9    9.1    4.6    7.9    9.1   86.4  339.7   0.00   0.00 -99.00 1981096
 1981 097   159    0.0   13.1   14.3   10.0   20.0   0.55   11.2    1.7    6.4    8.1    1.7    6.4    8.1   86.4  339.7   0.00   0.00 -99.00 1981097
 1981 098   160    0.1   13.1   14.4   11.2   22.4   0.50   16.1    5.8   10.9   12.7    5.8   10.9   12.7   86.4  339.7   0.00   0.00 -99.00 1981098
 1981 099   161    0.0   13.2   14.5   16.5   33.0   0.27   19.4    8.6   14.0   15.9    8.6   14.0   15.9   86.4  339.7   0.00   0.00 -99.00 1981099
 1981 100   162    4.3   13.3   14.5   17.4   34.8   0.24   21.2    6.3   13.7   16.4    6.3   13.7   16.4   86.4  339.7   0.00   0.00 -99.00 1981100
 1981 101   163    0.0   13.3   14.6   10.7   21.4   0.53   19.2   12.0   15.6   16.9   12.0   15.6   16.9   86.4  339.7   0.00   0.00 -99.00 1981101
 1981 102   164    0.0   13.4   14.7   10.0   20.0   0.57   15.5    7.2   11.3   12.8    7.2   11.3   12.8   86.4  339.7   0.00   0.00 -99.00 1981102
 1981 103   165   10.4   13.5   14.7    7.0   14.0   0.70   12.2    6.1    9.1   10.2    6.1    9.1   10.2   86.4  339.7   0.00   0.00 -99.00 1981103
 1981 104   166    1.2   13.5   14.8   12.6   25.2   0.47   15.5    5.2   10.4   12.2    5.2   10.4   12.2   86.4  339.7   0.00   0.00 -99.00 1981104
 1981 105   167    0.0   13.6   14.9   21.4   42.8   0.11   17.7    5.8   11.8   13.9    5.8   11.8   13.9   86.4  339.8   0.00   0.00 -99.00 1981105
 1981 106   168    0.0   13.6   14.9   21.7   43.4   0.10   14.8    3.0    8.9   11.1    3.0    8.9   11.1   86.4  339.8   0.00   0.00 -99.00 1981106
 1981 107   169    0.0   13.7   15.0   21.6   43.2   0.12   11.8    2.9    7.4    9.0    2.9    7.4    9.0   86.4  339.8   0.00   0.00 -99.00 1981107
 1981 108   170    0.0   13.8   15.1   21.9   43.8   0.11   11.7    2.1    6.9    8.7    2.1    6.9    8.7   86.4  339.8   0.00   0.00 -99.00 1981108
 1981 109   171    0.0   13.8   15.2    9.3   18.6   0.63    9.3    2.1    5.7    7.1    2.1    5.7    7.1   86.4  339.8   0.00   0.00 -99.00 1981109
 1981 110   172    0.0   13.9   15.2   12.5   25.0   0.50   11.2    3.3    7.3    8.8    3.3    7.3    8.8   86.4  339.8   0.00   0.00 -99.00 1981110
 1981 111   173    0.0   14.0   15.3   13.3   26.6   0.48   10.6    0.2    5.5    7.4    0.2    5.5    7.4   86.4  339.8   0.00   0.00 -99.00 1981111
 1981 112   174    0.6   14.0   15.4    8.7   17.4   0.66   10.3    0.6    5.5    6.9    0.6    5.5    6.9   86.4  339.8   0.00   0.00 -99.00 1981112
 1981 113   175    0.0   14.1   15.4   18.4   36.8   0.29    8.4   -0.3    4.1    5.4   -0.3    4.1    5.4   86.4  339.8   0.00   0.00 -99.00 1981113
 1981 114   176    2.7   14.2   15.5    5.8   11.6   0.78    6.5    2.5    4.5    5.1    2.5    4.5    5.1   86.4  339.8   0.00   0.00 -99.00 1981114
 1981 115   177   14.9   14.2   15.6    7.7   15.4   0.71    7.5    0.6    4.1    5.1    0.6    4.1    5.1   86.4  339.8   0.00   0.00 -99.00 1981115
 1981 116   178    8.3   14.3   15.6    6.9   13.8   0.74    6.3    0.1    3.3    4.2    0.1    3.3    4.2   86.4  339.8   0.00   0.00 -99.00 1981116
 1981 117   179    0.0   14.3   15.7   14.0   28.0   0.48    9.7    2.5    6.2    7.3    2.5    6.2    7.3   86.4  339.8   0.00   0.00 -99.00 1981117
 1981 118   180    0.3   14.4   15.8    7.3   14.6   0.73   10.1   -0.7    4.9    6.5   -0.7    4.9    6.5   86.4  339.8   0.00   0.00 -99.00 1981118
 1981 119   181    0.0   14.5   15.8    6.3   12.6   0.77   14.1    6.5   10.4   11.6    6.5   10.4   11.6   86.4  339.8   0.00   0.00 -99.00 1981119
 1981 120   182    0.1   14.5   15.9    8.2   16.4   0.70   14.9    9.8   12.4   13.2    9.8   12.4   13.2   86.4  339.8   0.00   0.00 -99.00 1981120
 1981 121   183    0.0   14.6   16.0   11.2   22.4   0.59   10.0    8.3    9.2    9.4    8.3    9.2    9.4   86.4  339.8   0.00   0.00 -99.00 1981121
 1981 122   184    0.0   14.6   16.0   14.8   29.6   0.47    9.9    3.9    7.0    7.9    3.9    7.0    7.9   86.4  339.8   0.00   0.00 -99.00 1981122
 1981 123   185    7.0   14.7   16.1    5.9   11.8   0.79    8.5    0.0    4.4    5.7    0.0    4.4    5.7   86.4  339.8   0.00   0.00 -99.00 1981123
 1981 124   186    0.4   14.8   16.2   11.9   23.8   0.58   11.7    4.8    8.4    9.4    4.8    8.4    9.4   86.4  339.8   0.00   0.00 -99.00 1981124
 1981 125   187    3.2   14.8   16.2   15.0   30.0   0.47   13.8   -0.4    7.0    9.2   -0.4    7.0    9.2   86.4  339.8   0.00   0.00 -99.00 1981125
 1981 126   188    3.8   14.9   16.3    9.6   19.2   0.66   16.0    7.3   11.8   13.2    7.3   11.8   13.2   86.4  339.8   0.00   0.00 -99.00 1981126
 1981 127   189    2.9   14.9   16.4   10.9   21.8   0.62   17.8    7.1   12.7   14.3    7.1   12.7   14.3   86.4  339.8   0.00   0.00 -99.00 1981127
 1981 128   190    3.9   15.0   16.4   15.0   30.0   0.48   16.8    7.2   12.2   13.7    7.2   12.2   13.7   86.4  339.8   0.00   0.00 -99.00 1981128
 1981 129   191    5.0   15.0   16.5   10.1   20.2   0.65   16.5    6.9   11.9   13.4    6.9   11.9   13.4   86.4  339.8   0.00   0.00 -99.00 1981129
 1981 130   192    0.1   15.1   16.6   11.6   23.2   0.60   15.5   10.5   13.1   13.9   10.5   13.1   13.9   86.4  339.8   0.00   0.00 -99.00 1981130
 1981 131   193    0.0   15.1   16.6   16.2   32.4   0.45   21.2   10.4   16.1   17.8   10.4   16.1   17.8   86.4  339.8   0.00   0.00 -99.00 1981131
 1981 132   194    0.0   15.2   16.7    7.6   15.2   0.74   16.8    9.8   13.5   14.6    9.8   13.5   14.6   86.4  339.8   0.00   0.00 -99.00 1981132
 1981 133   195    0.2   15.3   16.8   14.5   29.0   0.51   16.0    6.9   11.7   13.1    6.9   11.7   13.1   86.4  339.8   0.00   0.00 -99.00 1981133
 1981 134   196    0.0   15.3   16.8   19.5   39.0   0.35   15.7    8.8   12.4   13.5    8.8   12.4   13.5   86.4  339.8   0.00   0.00 -99.00 1981134
 1981 135   197    6.4   15.4   16.9   22.5   45.0   0.25   16.8    5.9   11.7   13.4    5.9   11.7   13.4   86.4  339.8   0.00   0.00 -99.00 1981135
 1981 136   198    3.5   15.4   16.9   16.4   32.8   0.46   14.1    7.4   11.0   12.0    7.4   11.0   12.0   86.4  339.8   0.00   0.00 -99.00 1981136
 1981 137   199    3.3   15.5   17.0   11.0   22.0   0.64   13.1    7.4   10.4   11.3    7.4   10.4   11.3   86.4  339.8   0.00   0.00 -99.00 1981137
 1981 138   200    1.9   15.5   17.1    6.9   13.8   0.77   14.9    5.0   10.3   11.8    5.0   10.3   11.8   86.4  339.8   0.00   0.00 -99.00 1981138
 1981 139   201    7.0   15.5   17.1    9.1   18.2   0.70   17.1    9.0   13.3   14.6    9.0   13.3   14.6   86.4  339.8   0.00   0.00 -99.00 1981139
 1981 140   202    1.6   15.6   17.2   13.8   27.6   0.55   20.0   11.1   15.8   17.3   11.1   15.8   17.3   86.4  339.8   0.00   0.00 -99.00 1981140
 1981 141   203    1.5   15.6   17.2   10.7   21.4   0.65   15.5    8.6   12.3   13.4    8.6   12.3   13.4   86.4  339.8   0.00   0.00 -99.00 1981141
 1981 142   204    3.7   15.7   17.3   19.4   38.8   0.38   15.5    7.5   11.8   13.0    7.5   11.8   13.0   86.4  339.8   0.00   0.00 -99.00 1981142
 1981 143   205    0.2   15.7   17.3    9.5   19.0   0.70   14.5   10.2   12.5   13.2   10.2   12.5   13.2   86.4  339.8   0.00   0.00 -99.00 1981143
 1981 144   206   11.8   15.8   17.4   20.9   41.8   0.33   14.7    6.7   11.0   12.3    6.7   11.0   12.3   86.4  339.8   0.00   0.00 -99.00 1981144
 1981 145   207    4.6   15.8   17.4    6.5   13.0   0.79   12.4    7.3   10.0   10.8    7.3   10.0   10.8   86.4  339.8   0.00   0.00 -99.00 1981145
 1981 146   208    2.7   15.8   17.5   14.3   28.6   0.55   14.5    6.3   10.7   12.0    6.3   10.7   12.0   86.4  339.8   0.00   0.00 -99.00 1981146
 1981 147   209    2.0   15.9   17.5   10.6   21.2   0.67   16.7    5.7   11.6   13.4    5.7   11.6   13.4   86.4  339.8   0.00   0.00 -99.00 1981147
 1981 148   210    0.2   15.9   17.6   14.4   28.8   0.55   15.3    8.4   12.1   13.2    8.4   12.1   13.2   86.4  339.8   0.00   0.00 -99.00 1981148
 1981 149   211    0.0   16.0   17.6    8.8   17.6   0.72   16.2   11.0   13.8   14.6   11.0   13.8   14.6   86.4  339.8   0.00   0.00 -99.00 1981149
 1981 150   212    2.1   16.0   17.7   11.7   23.4   0.64   18.4   10.8   14.9   16.1   10.8   14.9   16.1   86.4  339.8   0.00   0.00 -99.00 1981150
 1981 151   213    0.5   16.0   17.7   15.4   30.8   0.52   20.5   12.0   16.6   17.6   12.0   16.6   17.6   86.4  339.8   0.00   0.00 -99.00 1981151
 1981 152   214   14.9   16.1   17.8   19.1   38.2   0.41   21.7   10.7   16.7   18.0   10.7   16.7   18.0   86.4  339.8   0.00   0.00 -99.00 1981152
 1981 153   215    0.0   16.1   17.8   19.1   38.2   0.41   18.1   13.7   16.1   16.6   13.7   16.1   16.6   86.4  339.8   0.00   0.00 -99.00 1981153
 1981 154   216    0.0   16.1   17.8   24.4   48.8   0.25   18.8    9.0   14.3   15.5    9.0   14.3   15.5   86.4  339.8   0.00   0.00 -99.00 1981154
 1981 155   217    0.2   16.1   17.9   13.9   27.8   0.57   15.8    7.1   11.8   12.9    7.1   11.8   12.9   86.4  339.8   0.00   0.00 -99.00 1981155
 1981 156   218    0.0   16.2   17.9   14.5   29.0   0.56   15.1    8.6   12.1   12.9    8.6   12.1   12.9   86.4  339.8   0.00   0.00 -99.00 1981156
 1981 157   219    0.0   16.2   17.9   13.8   27.6   0.58   17.2    8.9   13.4   14.4    8.9   13.4   14.4   86.4  339.8   0.00   0.00 -99.00 1981157
 1981 158   220    0.9   16.2   18.0   11.8   23.6   0.64   15.6    8.4   12.3   13.2    8.4   12.3   13.2   86.4  339.8   0.00   0.00 -99.00 1981158
 1981 159   221    0.0   16.2   18.0   18.3   36.6   0.44   17.8   12.1   15.2   15.9   12.1   15.2   15.9   86.4  339.8   0.00   0.00 -99.00 1981159
 1981 160   222    0.4   16.3   18.0   19.6   39.2   0.40   17.2   11.6   14.7   15.3   11.6   14.7   15.3   86.4  339.8   0.00   0.00 -99.00 1981160
 1981 161   223   10.3   16.3   18.1   13.8   27.6   0.58   15.8    7.1   11.8   12.9    7.1   11.8   12.9   86.4  339.8   0.00   0.00 -99.00 1981161
 1981 162   224    0.0   16.3   18.1   11.9   23.8   0.64   18.5   10.2   14.7   15.7   10.2   14.7   15.7   86.4  339.8   0.00   0.00 -99.00 1981162
 1981 163   225    0.0   16.3   18.1   13.4   26.8   0.59   16.9   11.4   14.4   15.1   11.4   14.4   15.1   86.4  339.8   0.00   0.00 -99.00 1981163
 1981 164   226    0.0   16.3   18.1   23.6   47.2   0.29   20.8   10.0   15.9   17.2   10.0   15.9   17.2   86.4  339.8   0.00   0.00 -99.00 1981164
 1981 165   227    0.0   16.3   18.1   26.8   53.6   0.19   24.9   11.6   18.9   20.5   11.6   18.9   20.5   86.4  339.8   0.00   0.00 -99.00 1981165
 1981 166   228    0.0   16.4   18.2   18.6   37.2   0.44   19.5   13.5   16.8   17.5   13.5   16.8   17.5   86.4  339.9   0.00   0.00 -99.00 1981166
 1981 167   229    0.0   16.4   18.2   18.6   37.2   0.44   16.7    9.0   13.2   14.2    9.0   13.2   14.2   86.4  339.9   0.00   0.00 -99.00 1981167
 1981 168   230    0.0   16.4   18.2   11.5   23.0   0.65   14.1   10.5   12.5   12.9   10.5   12.5   12.9   86.4  339.9   0.00   0.00 -99.00 1981168
 1981 169   231    0.0   16.4   18.2   15.3   30.6   0.54   16.5    6.6   12.0   13.2    6.6   12.0   13.2   86.4  339.9   0.00   0.00 -99.00 1981169
 1981 170   232    0.1   16.4   18.2    8.6   17.2   0.74   15.0    9.0   12.3   13.0    9.0   12.3   13.0   86.4  339.9   0.00   0.00 -99.00 1981170
 1981 171   233    0.0   16.4   18.2   15.9   31.8   0.52   17.7   10.7   14.5   15.4   10.7   14.5   15.4   86.4  339.9   0.00   0.00 -99.00 1981171
 1981 172   234    0.0   16.4   18.2   23.8   47.6   0.28   17.1   11.0   14.3   15.1   11.0   14.3   15.1   86.4  339.9   0.00   0.00 -99.00 1981172
 1981 173   235    0.0   16.4   18.2   21.9   43.8   0.34   21.7    6.3   14.7   16.6    6.3   14.7   16.6   86.4  339.9   0.00   0.00 -99.00 1981173
 1981 174   236    1.9   16.4   18.2   13.4   26.8   0.60   19.2   11.3   15.6   16.6   11.3   15.6   16.6   86.4  339.9   0.00   0.00 -99.00 1981174
 1981 175   237    0.0   16.4   18.2    7.5   15.0   0.77   17.7   12.0   15.1   15.8   12.0   15.1   15.8   86.4  339.9   0.00   0.00 -99.00 1981175
 1981 176   238    0.0   16.4   18.2   14.0   28.0   0.58   14.8   10.5   12.9   13.4   10.5   12.9   13.4   86.4  339.9   0.00   0.00 -99.00 1981176
 1981 177   239    0.5   16.4   18.2   10.2   20.4   0.69   13.9    9.0   11.7   12.3    9.0   11.7   12.3   86.4  339.9   0.00   0.00 -99.00 1981177
 1981 178   240    0.0   16.4   18.2   18.5   37.0   0.44   14.6    6.3   10.8   11.9    6.3   10.8   11.9   86.4  339.9   0.00   0.00 -99.00 1981178
 1981 179   241    0.0   16.4   18.2   13.0   26.0   0.61   14.2    7.1   11.0   11.8    7.1   11.0   11.8   86.4  339.9   0.00   0.00 -99.00 1981179
 1981 180   242    0.0   16.3   18.2   20.7   41.4   0.37   18.1    5.5   12.4   13.9    5.5   12.4   13.9   86.4  339.9   0.00   0.00 -99.00 1981180
 1981 181   243    0.0   16.3   18.2   13.0   26.0   0.61   20.0    9.5   15.2   16.5    9.5   15.2   16.5   86.4  339.9   0.00   0.00 -99.00 1981181
 1981 182   244    0.0   16.3   18.1   12.5   25.0   0.62   17.7   10.7   14.5   15.4   10.7   14.5   15.4   86.4  339.9   0.00   0.00 -99.00 1981182
 1981 183   245    0.0   16.3   18.1   17.1   34.2   0.48   17.7    8.4   13.5   14.6    8.4   13.5   14.6   86.4  339.9   0.00   0.00 -99.00 1981183
 1981 184   246    0.3   16.3   18.1   18.9   37.8   0.43   18.1    9.0   14.0   15.1    9.0   14.0   15.1   86.4  339.9   0.00   0.00 -99.00 1981184
 1981 185   247    0.1   16.3   18.1    9.2   18.4   0.72   18.8    9.6   14.6   15.7    9.6   14.6   15.7   86.4  339.9   0.00   0.00 -99.00 1981185
 1981 186   248    0.0   16.2   18.1   15.1   30.2   0.54   19.7   12.0   16.2   17.1   12.0   16.2   17.1   86.4  339.9   0.00   0.00 -99.00 1981186
 1981 187   249    0.0   16.2   18.0   21.9   43.8   0.33   21.4   13.7   17.9   18.8   13.7   17.9   18.8   86.4  339.9   0.00   0.00 -99.00 1981187
 1981 188   250    0.0   16.2   18.0   24.4   48.8   0.25   23.0   13.6   18.7   19.9   13.6   18.7   19.9   86.4  339.9   0.00   0.00 -99.00 1981188
 1981 189   251    0.0   16.2   18.0   17.3   34.6   0.47   26.1   11.0   19.2   21.0   11.0   19.2   21.0   86.4  339.9   0.00   0.00 -99.00 1981189
 1981 190   252    0.0   16.1   17.9   18.3   36.6   0.44   25.2   13.3   19.8   21.2   13.3   19.8   21.2   86.4  339.9   0.00   0.00 -99.00 1981190
 1981 191   253    0.0   16.1   17.9   11.4   22.8   0.65   21.5   14.8   18.4   19.2   14.8   18.4   19.2   86.4  339.9   0.00   0.00 -99.00 1981191
 1981 192   254    1.4   16.1   17.9   14.9   29.8   0.54   21.0   11.5   16.6   17.8   11.5   16.6   17.8   86.4  339.9   0.00   0.00 -99.00 1981192
 1981 193   255    0.0   16.1   17.8   12.6   25.2   0.61   20.2   12.5   16.7   17.6   12.5   16.7   17.6   86.4  339.9   0.00   0.00 -99.00 1981193
 1981 194   256    0.0   16.0   17.8   16.0   32.0   0.50   22.7   13.2   18.3   19.5   13.2   18.3   19.5   86.4  339.9   0.00   0.00 -99.00 1981194
 1981 195   257    0.0   16.0   17.8   16.6   33.2   0.48   21.5   12.5   17.4   18.8   12.5   17.4   18.8   86.4  339.9   0.00   0.00 -99.00 1981195
 1981 196   258    0.0   16.0   17.7   13.4   26.8   0.58   22.7   13.1   18.3   19.8   13.1   18.3   19.8   86.4  340.0   0.00   0.00 -99.00 1981196
 1981 197   259    1.2   15.9   17.7   10.7   21.4   0.66   20.0   13.0   16.8   17.9   13.0   16.8   17.9   86.4  340.0   0.00   0.00 -99.00 1981197
 1981 198   260    1.4   15.9   17.6   14.9   29.8   0.53   17.1    8.5   13.1   14.5    8.5   13.1   14.5   86.4  340.0   0.00   0.00 -99.00 1981198
 1981 199   261    0.0   15.8   17.6   17.8   35.6   0.44   19.1    9.2   14.5   16.1    9.2   14.5   16.1   86.4  340.0   0.00   0.00 -99.00 1981199
 1981 200   262    0.1   15.8   17.5   13.9   27.8   0.56   22.7    8.7   16.2   18.4    8.7   16.2   18.4   86.4  340.0   0.00   0.00 -99.00 1981200
 1981 201   263    0.0   15.8   17.5   14.9   29.8   0.53   22.9   13.1   18.4   19.9   13.1   18.4   19.9   86.4  340.0   0.00   0.00 -99.00 1981201
 1981 202   264    1.6   15.7   17.4   13.8   27.6   0.56   24.1   15.3   20.0   21.4   15.3   20.0   21.4   86.4  340.0   0.00   0.00 -99.00 1981202
 1981 203   265   19.4   15.7   17.4    8.8   17.6   0.72   16.7   12.5   14.7   15.4   12.5   14.7   15.4   86.4  340.0   0.00   0.00 -99.00 1981203
 1981 204   266   14.0   15.6   17.3    6.5   13.0   0.79   16.2   10.1   13.4   14.3   10.1   13.4   14.3   86.4  340.0   0.00   0.00 -99.00 1981204
 1981 205   267    0.0   15.6   17.3   10.1   20.2   0.67   16.0   10.8   13.6   14.4   10.8   13.6   14.4   86.4  340.0   0.00   0.00 -99.00 1981205
 1981 206   268    0.2   15.5   17.2   12.4   24.8   0.60   16.7    8.0   12.6   14.0    8.0   12.6   14.0   86.4  340.0   0.00   0.00 -99.00 1981206
 1981 207   269    0.0   15.5   17.2   14.3   28.6   0.53   23.6   11.2   17.8   19.7   11.2   17.8   19.7   86.4  340.0   0.00   0.00 -99.00 1981207
 1981 208   270    0.0   15.5   17.1   15.6   31.2   0.49   24.0   12.8   18.8   20.5   12.8   18.8   20.5   86.4  340.0   0.00   0.00 -99.00 1981208
 1981 209   271    0.0   15.4   17.1   17.0   34.0   0.44   25.5   11.8   19.1   21.2   11.8   19.1   21.2   86.4  340.0   0.00   0.00 -99.00 1981209

*DSSAT Cropping System Model Ver. 4.8.0.027 -release  FEB 20, 2024 14:36:51

*RUN   8        : 210 KG N/HA               CSCER048 RDCT7401    8
 MODEL          : CSCER048 - Wheat
 EXPERIMENT     : RDCT7401 WH N RESPONSE,ROTHAMSTED  8FE(N)  (DSSAT3)
 DATA PATH      : C:\DSSAT48\Wheat\
 TREATMENT  8   : 210 KG N/HA               CSCER048
  
@YEAR DOY   DAS   PRED  DAYLD   TWLD   SRAD   PARD   CLDD   TMXD   TMND   TAVD   TDYD   TDWD   TGAD   TGRD   WDSD   CO2D   VPDF    VPD  OZON7   WDATE
 1981 305     1    0.0    9.3   10.8    3.5    7.0   0.61   15.9    5.2    9.9   12.0    5.2    9.9   12.0   86.4  340.3   0.00   0.00 -99.00 1981305
 1981 306     2    0.0    9.3   10.7    3.1    6.2   0.65   15.3   12.8   13.9   14.4   12.8   13.9   14.4   86.4  340.3   0.00   0.00 -99.00 1981306
 1981 307     3    0.4    9.2   10.7    2.5    5.0   0.71   13.2   11.7   12.4   12.6   11.7   12.4   12.6   86.4  340.3   0.00   0.00 -99.00 1981307
 1981 308     4    0.0    9.2   10.6    3.6    7.2   0.58   10.6    8.6    9.5    9.9    8.6    9.5    9.9   86.4  340.3   0.00   0.00 -99.00 1981308
 1981 309     5    0.0    9.1   10.6    7.2   14.4   0.15   10.0    0.2    4.5    6.4    0.2    4.5    6.4   86.4  340.3   0.00   0.00 -99.00 1981309
 1981 310     6    0.0    9.0   10.5    5.2   10.4   0.37    8.1   -1.3    2.8    4.6   -1.3    2.8    4.6   86.4  340.3   0.00   0.00 -99.00 1981310
 1981 311     7    0.0    9.0   10.5    2.9    5.8   0.64    7.5   -0.2    3.2    4.6   -0.2    3.2    4.6   86.4  340.3   0.00   0.00 -99.00 1981311
 1981 312     8    0.0    8.9   10.4    4.0    8.0   0.50    7.6    1.8    4.3    5.4    1.8    4.3    5.4   86.4  340.3   0.00   0.00 -99.00 1981312
 1981 313     9    0.0    8.9   10.4    6.3   12.6   0.20    8.7   -0.3    3.6    5.3   -0.3    3.6    5.3   86.4  340.3   0.00   0.00 -99.00 1981313
 1981 314    10    0.0    8.8   10.3    1.8    3.6   0.77    8.5   -0.7    3.3    5.0   -0.7    3.3    5.0   86.4  340.3   0.00   0.00 -99.00 1981314
 1981 315    11    0.0    8.8   10.3    1.8    3.6   0.76   10.4    3.4    6.5    7.7    3.4    6.5    7.7   86.4  340.3   0.00   0.00 -99.00 1981315
 1981 316    12    0.0    8.7   10.2    2.8    5.6   0.62   10.9    8.2    9.4    9.9    8.2    9.4    9.9   86.4  340.3   0.00   0.00 -99.00 1981316
 1981 317    13    0.0    8.7   10.2    4.9    9.8   0.33    9.9    1.1    4.9    6.5    1.1    4.9    6.5   86.4  340.3   0.00   0.00 -99.00 1981317
 1981 318    14    0.0    8.6   10.1    2.1    4.2   0.71    9.0    3.6    5.9    6.9    3.6    5.9    6.9   86.4  340.3   0.00   0.00 -99.00 1981318
 1981 319    15    3.6    8.6   10.1    1.9    3.8   0.73    9.0    4.9    6.7    7.4    4.9    6.7    7.4   86.4  340.4   0.00   0.00 -99.00 1981319
 1981 320    16    9.8    8.5   10.0    1.0    2.0   0.86    9.7    6.1    7.7    8.3    6.1    7.7    8.3   86.4  340.4   0.00   0.00 -99.00 1981320
 1981 321    17    0.6    8.5   10.0    4.5    9.0   0.34   11.2    4.7    7.5    8.6    4.7    7.5    8.6   86.4  340.4   0.00   0.00 -99.00 1981321
 1981 322    18    6.8    8.4    9.9    1.3    2.6   0.81   12.3    5.7    8.6    9.7    5.7    8.6    9.7   86.4  340.4   0.00   0.00 -99.00 1981322
 1981 323    19    5.3    8.4    9.9    5.0   10.0   0.24   14.3    0.7    6.6    8.9    0.7    6.6    8.9   86.4  340.4   0.00   0.00 -99.00 1981323
 1981 324    20    1.1    8.3    9.9    1.6    3.2   0.75   14.9    3.2    8.2   10.2    3.2    8.2   10.2   86.4  340.4   0.00   0.00 -99.00 1981324
 1981 325    21    0.0    8.3    9.8    1.3    2.6   0.80   13.7    9.0   11.0   11.8    9.0   11.0   11.8   86.4  340.4   0.00   0.00 -99.00 1981325
 1981 326    22    0.0    8.3    9.8    2.7    5.4   0.57   14.8   10.6   12.4   13.1   10.6   12.4   13.1   86.4  340.4   0.00   0.00 -99.00 1981326
 1981 327    23    1.1    8.2    9.7    1.1    2.2   0.82   14.0   11.0   12.3   12.8   11.0   12.3   12.8   86.4  340.4   0.00   0.00 -99.00 1981327
 1981 328    24    0.0    8.2    9.7    4.8    9.6   0.22    6.9    2.7    4.5    5.2    2.7    4.5    5.2   86.4  340.4   0.00   0.00 -99.00 1981328
 1981 329    25    0.4    8.1    9.7    3.1    6.2   0.49    7.2    1.2    3.8    4.8    1.2    3.8    4.8   86.4  340.4   0.00   0.00 -99.00 1981329
 1981 330    26    2.3    8.1    9.6    1.8    3.6   0.70   12.7    1.5    6.3    8.1    1.5    6.3    8.1   86.4  340.4   0.00   0.00 -99.00 1981330
 1981 331    27    3.9    8.1    9.6    1.9    3.8   0.68   11.1    6.8    8.6    9.3    6.8    8.6    9.3   86.4  340.4   0.00   0.00 -99.00 1981331
 1981 332    28    0.0    8.0    9.6    3.7    7.4   0.36    7.5    2.0    4.3    5.2    2.0    4.3    5.2   86.4  340.4   0.00   0.00 -99.00 1981332
 1981 333    29    1.6    8.0    9.5    2.9    5.8   0.49    9.0    2.2    5.1    6.4    2.2    5.1    6.4   86.4  340.4   0.00   0.00 -99.00 1981333
 1981 334    30    0.2    8.0    9.5    1.4    2.8   0.75   12.3    3.6    7.3    8.9    3.6    7.3    8.9   86.4  340.4   0.00   0.00 -99.00 1981334
 1981 335    31    0.0    7.9    9.5    4.4    8.8   0.21    5.9    0.1    2.6    3.6    0.1    2.6    3.6   86.4  340.4   0.00   0.00 -99.00 1981335
 1981 336    32    0.0    7.9    9.5    2.6    5.2   0.53    6.3   -1.3    1.9    3.3   -1.3    1.9    3.3   86.4  340.4   0.00   0.00 -99.00 1981336
 1981 337    33    0.0    7.9    9.4    1.2    2.4   0.78    9.7    2.2    5.4    6.8    2.2    5.4    6.8   86.4  340.4   0.00   0.00 -99.00 1981337
 1981 338    34    0.6    7.8    9.4    1.6    3.2   0.70    9.3    4.7    6.6    7.5    4.7    6.6    7.5   86.4  340.4   0.00   0.00 -99.00 1981338
 1981 339    35    0.0    7.8    9.4    1.0    2.0   0.81    7.4    3.1    4.9    5.7    3.1    4.9    5.7   86.4  340.4   0.00   0.00 -99.00 1981339
 1981 340    36    0.0    7.8    9.4    3.6    7.2   0.32    7.5    2.6    4.7    5.6    2.6    4.7    5.6   86.4  340.4   0.00   0.00 -99.00 1981340
 1981 341    37   17.4    7.8    9.3    1.7    3.4   0.68    7.7    2.5    4.7    5.6    2.5    4.7    5.6   86.4  340.4   0.00   0.00 -99.00 1981341
 1981 342    38    1.1    7.7    9.3    3.0    6.0   0.42   -0.5   -1.0   -0.8   -0.7   -1.0   -0.8   -0.7   86.4  340.4   0.00   0.00 -99.00 1981342
 1981 343    39    0.0    7.7    9.3    2.6    5.2   0.50    0.2   -4.7   -2.6   -1.7   -4.7   -2.6   -1.7   86.4  340.4   0.00   0.00 -99.00 1981343
 1981 344    40   10.1    7.7    9.3    2.2    4.4   0.57   -0.1   -5.4   -3.2   -2.2   -5.4   -3.2   -2.2   86.4  340.4   0.00   0.00 -99.00 1981344
 1981 345    41    5.1    7.7    9.3    1.0    2.0   0.80   -0.1   -4.6   -2.7   -1.9   -4.6   -2.7   -1.9   86.4  340.4   0.00   0.00 -99.00 1981345
 1981 346    42    0.0    7.7    9.3    4.1    8.2   0.19   -0.2   -9.0   -5.3   -3.7   -9.0   -5.3   -3.7   86.4  340.4   0.00   0.00 -99.00 1981346
 1981 347    43   17.6    7.7    9.2    1.3    2.6   0.74    4.8  -13.4   -5.7   -2.5  -13.4   -5.7   -2.5   86.4  340.4   0.00   0.00 -99.00 1981347
 1981 348    44    0.4    7.6    9.2    3.1    6.2   0.38    6.7   -9.8   -2.9    0.1   -9.8   -2.9    0.1   86.4  340.4   0.00   0.00 -99.00 1981348
 1981 349    45    0.0    7.6    9.2    1.0    2.0   0.80    3.2    1.5    2.2    2.5    1.5    2.2    2.5   86.4  340.5   0.00   0.00 -99.00 1981349
 1981 350    46    0.0    7.6    9.2    3.3    6.6   0.34    1.5   -2.0   -0.5    0.1   -2.0   -0.5    0.1   86.4  340.5   0.00   0.00 -99.00 1981350
 1981 351    47    0.0    7.6    9.2    3.6    7.2   0.27    0.7   -3.4   -1.7   -0.9   -3.4   -1.7   -0.9   86.4  340.5   0.00   0.00 -99.00 1981351
 1981 352    48    0.0    7.6    9.2    3.1    6.2   0.37    1.4   -3.9   -1.7   -0.7   -3.9   -1.7   -0.7   86.4  340.5   0.00   0.00 -99.00 1981352
 1981 353    49    2.3    7.6    9.2    3.8    7.6   0.23    3.8   -7.5   -2.7   -0.7   -7.5   -2.7   -0.7   86.4  340.5   0.00   0.00 -99.00 1981353
 1981 354    50    5.8    7.6    9.2    1.0    2.0   0.80    2.5   -5.2   -2.0   -0.6   -5.2   -2.0   -0.6   86.4  340.5   0.00   0.00 -99.00 1981354
 1981 355    51    5.7    7.6    9.2    1.0    2.0   0.80    0.7    0.3    0.5    0.5    0.3    0.5    0.5   86.4  340.5   0.00   0.00 -99.00 1981355
 1981 356    52    0.0    7.6    9.2    1.8    3.6   0.63   -0.1   -1.0   -0.6   -0.5   -1.0   -0.6   -0.5   86.4  340.5   0.00   0.00 -99.00 1981356
 1981 357    53    0.0    7.6    9.2    2.3    4.6   0.53    0.4   -7.0   -3.9   -2.6   -7.0   -3.9   -2.6   86.4  340.5   0.00   0.00 -99.00 1981357
 1981 358    54    0.0    7.6    9.2    2.1    4.2   0.58    0.6   -4.7   -2.5   -1.5   -4.7   -2.5   -1.5   86.4  340.5   0.00   0.00 -99.00 1981358
 1981 359    55    0.0    7.6    9.2    5.1   10.2   0.00    2.5   -4.5   -1.6   -0.3   -4.5   -1.6   -0.3   86.4  340.5   0.00   0.00 -99.00 1981359
 1981 360    56    0.1    7.6    9.2    1.3    2.6   0.74    2.8   -5.4   -1.9   -0.5   -5.4   -1.9   -0.5   86.4  340.5   0.00   0.00 -99.00 1981360
 1981 361    57    0.9    7.6    9.2    1.0    2.0   0.80    3.2   -0.7    0.9    1.6   -0.7    0.9    1.6   86.4  340.5   0.00   0.00 -99.00 1981361
 1981 362    58    9.8    7.6    9.2    1.0    2.0   0.80    4.0    0.2    1.8    2.5    0.2    1.8    2.5   86.4  340.5   0.00   0.00 -99.00 1981362
 1981 363    59    5.2    7.7    9.2    1.0    2.0   0.80    9.4    2.7    5.5    6.7    2.7    5.5    6.7   86.4  340.5   0.00   0.00 -99.00 1981363
 1981 364    60    0.0    7.7    9.2    1.9    3.8   0.62    9.6    2.7    5.6    6.9    2.7    5.6    6.9   86.4  340.5   0.00   0.00 -99.00 1981364
 1981 365    61    2.9    7.7    9.2    3.0    6.0   0.41    8.9    1.9    4.9    6.1    1.9    4.9    6.1   86.4  340.5   0.00   0.00 -99.00 1981365
 1982 001    62    4.2    7.7    9.3    1.0    2.0   0.80    7.4    1.7    4.1    5.1    1.7    4.1    5.1   86.4  340.5   0.00   0.00 -99.00 1982001
 1982 002    63    3.7    7.7    9.3    1.0    2.0   0.81   12.2    3.0    6.9    8.6    3.0    6.9    8.6   86.4  340.5   0.00   0.00 -99.00 1982002
 1982 003    64    0.8    7.7    9.3    1.4    2.8   0.73   10.9    7.4    8.9    9.5    7.4    8.9    9.5   86.4  340.5   0.00   0.00 -99.00 1982003
 1982 004    65    0.4    7.8    9.3    2.3    4.6   0.56   11.4    8.8    9.9   10.4    8.8    9.9   10.4   86.4  340.5   0.00   0.00 -99.00 1982004
 1982 005    66    2.6    7.8    9.3    1.3    2.6   0.75   10.7    7.7    9.0    9.5    7.7    9.0    9.5   86.4  340.5   0.00   0.00 -99.00 1982005
 1982 006    67    0.0    7.8    9.3    3.4    6.8   0.36    1.7    0.1    0.8    1.1    0.1    0.8    1.1   86.4  340.5   0.00   0.00 -99.00 1982006
 1982 007    68    7.5    7.8    9.4    2.7    5.4   0.50   -0.1   -3.6   -2.1   -1.5   -3.6   -2.1   -1.5   86.4  340.5   0.00   0.00 -99.00 1982007
 1982 008    69    5.2    7.9    9.4    1.1    2.2   0.80   -2.5   -3.5   -3.1   -2.9   -3.5   -3.1   -2.9   86.4  340.5   0.00   0.00 -99.00 1982008
 1982 009    70    1.9    7.9    9.4    1.7    3.4   0.69   -2.5   -4.4   -3.6   -3.2   -4.4   -3.6   -3.2   86.4  340.5   0.00   0.00 -99.00 1982009
 1982 010    71    0.0    7.9    9.4    3.9    7.8   0.30   -2.0   -6.8   -4.8   -3.9   -6.8   -4.8   -3.9   86.4  340.5   0.00   0.00 -99.00 1982010
 1982 011    72    0.0    8.0    9.5    5.3   10.6   0.06    0.5   -6.3   -3.4   -2.1   -6.3   -3.4   -2.1   86.4  340.5   0.00   0.00 -99.00 1982011
 1982 012    73    0.0    8.0    9.5    3.6    7.2   0.37    2.0   -3.7   -1.3   -0.2   -3.7   -1.3   -0.2   86.4  340.5   0.00   0.00 -99.00 1982012
 1982 013    74    0.0    8.0    9.5    4.9    9.8   0.15    2.0  -11.6   -5.8   -3.6  -11.6   -5.8   -3.6   86.4  340.5   0.00   0.00 -99.00 1982013
 1982 014    75    0.1    8.1    9.5    4.7    9.4   0.20   -0.8  -14.5   -8.7   -6.4  -14.5   -8.7   -6.4   86.4  340.5   0.00   0.00 -99.00 1982014
 1982 015    76    0.1    8.1    9.6    1.9    3.8   0.68    4.5  -13.4   -5.8   -2.8  -13.4   -5.8   -2.8   86.4  340.6   0.00   0.00 -99.00 1982015
 1982 016    77    0.1    8.1    9.6    4.0    8.0   0.34    8.7   -3.5    1.7    3.7   -3.5    1.7    3.7   86.4  340.6   0.00   0.00 -99.00 1982016
 1982 017    78    0.1    8.2    9.6    2.9    5.8   0.53    6.0    1.2    3.3    4.1    1.2    3.3    4.1   86.4  340.6   0.00   0.00 -99.00 1982017
 1982 018    79    0.1    8.2    9.7    3.0    6.0   0.52    9.8    2.8    5.8    7.0    2.8    5.8    7.0   86.4  340.6   0.00   0.00 -99.00 1982018
 1982 019    80    2.6    8.3    9.7    2.3    4.6   0.64    9.2    3.9    6.2    7.1    3.9    6.2    7.1   86.4  340.6   0.00   0.00 -99.00 1982019
 1982 020    81    0.9    8.3    9.7    1.5    3.0   0.77    8.2    3.6    5.6    6.4    3.6    5.6    6.4   86.4  340.6   0.00   0.00 -99.00 1982020
 1982 021    82    1.6    8.3    9.8    4.5    9.0   0.31    9.5    1.5    4.9    6.3    1.5    4.9    6.3   86.4  340.6   0.00   0.00 -99.00 1982021
 1982 022    83    0.2    8.4    9.8    3.9    7.8   0.41    8.4    2.2    4.9    5.9    2.2    4.9    5.9   86.4  340.6   0.00   0.00 -99.00 1982022
 1982 023    84    0.0    8.4    9.9    2.9    5.8   0.57    7.2    2.5    4.5    5.3    2.5    4.5    5.3   86.4  340.6   0.00   0.00 -99.00 1982023
 1982 024    85    0.2    8.5    9.9    3.1    6.2   0.55    7.4   -2.8    1.6    3.4   -2.8    1.6    3.4   86.4  340.6   0.00   0.00 -99.00 1982024
 1982 025    86    2.8    8.5    9.9    2.6    5.2   0.63   10.4   -1.5    3.7    5.7   -1.5    3.7    5.7   86.4  340.6   0.00   0.00 -99.00 1982025
 1982 026    87    1.3    8.6   10.0    4.5    9.0   0.36    8.5    5.2    6.6    7.2    5.2    6.6    7.2   86.4  340.6   0.00   0.00 -99.00 1982026
 1982 027    88    0.0    8.6   10.0    5.4   10.8   0.25    4.5    1.5    2.8    3.3    1.5    2.8    3.3   86.4  340.6   0.00   0.00 -99.00 1982027
 1982 028    89    0.0    8.7   10.1    3.0    6.0   0.59    9.4   -2.0    3.0    5.0   -2.0    3.0    5.0   86.4  340.6   0.00   0.00 -99.00 1982028
 1982 029    90    0.0    8.7   10.1    1.8    3.6   0.76   11.0    2.5    6.2    7.7    2.5    6.2    7.7   86.4  340.6   0.00   0.00 -99.00 1982029
 1982 030    91    0.0    8.8   10.2    3.3    6.6   0.56   10.4    7.2    8.6    9.2    7.2    8.6    9.2   86.4  340.6   0.00   0.00 -99.00 1982030
 1982 031    92    0.0    8.8   10.2    4.5    9.0   0.42   11.3    5.6    8.1    9.1    5.6    8.1    9.1   86.4  340.6   0.00   0.00 -99.00 1982031
 1982 032    93    0.0    8.9   10.3    1.6    3.2   0.80    8.7    6.5    7.5    7.9    6.5    7.5    7.9   86.4  340.6   0.00   0.00 -99.00 1982032
 1982 033    94    0.0    8.9   10.3    6.5   13.0   0.19    8.3    5.7    6.8    7.3    5.7    6.8    7.3   86.4  340.6   0.00   0.00 -99.00 1982033
 1982 034    95    0.0    9.0   10.3    2.3    4.6   0.72    8.0    1.5    4.4    5.6    1.5    4.4    5.6   86.4  340.6   0.00   0.00 -99.00 1982034
 1982 035    96    0.0    9.0   10.4    4.9    9.8   0.41   11.5    2.0    6.2    8.0    2.0    6.2    8.0   86.4  340.6   0.00   0.00 -99.00 1982035
 1982 036    97    3.1    9.1   10.4    3.6    7.2   0.57   11.8    3.6    7.2    8.8    3.6    7.2    8.8   86.4  340.6   0.00   0.00 -99.00 1982036
 1982 037    98    0.1    9.2   10.5    4.5    9.0   0.48   11.5    7.1    9.0    9.9    7.1    9.0    9.9   86.4  340.6   0.00   0.00 -99.00 1982037
 1982 038    99    6.5    9.2   10.6    1.7    3.4   0.81    8.4    6.0    7.1    7.5    6.0    7.1    7.5   86.4  340.6   0.00   0.00 -99.00 1982038
 1982 039   100    0.1    9.3   10.6    4.5    9.0   0.49    9.8    0.4    4.6    6.4    0.4    4.6    6.4   86.4  340.6   0.00   0.00 -99.00 1982039
 1982 040   101    0.0    9.3   10.7    5.0   10.0   0.45   11.9    2.5    6.7    8.5    2.5    6.7    8.5   86.4  340.6   0.00   0.00 -99.00 1982040
 1982 041   102    0.0    9.4   10.7    5.1   10.2   0.45   10.9    4.3    7.2    8.5    4.3    7.2    8.5   86.4  340.6   0.00   0.00 -99.00 1982041
 1982 042   103    3.3    9.4   10.8    1.6    3.2   0.83   11.0    4.7    7.5    8.7    4.7    7.5    8.7   86.4  340.6   0.00   0.00 -99.00 1982042
 1982 043   104    7.5    9.5   10.8    3.4    6.8   0.65   10.4    1.4    5.4    7.2    1.4    5.4    7.2   86.4  340.6   0.00   0.00 -99.00 1982043
 1982 044   105    0.1    9.6   10.9    5.2   10.4   0.47   10.8    5.8    8.0    9.0    5.8    8.0    9.0   86.4  340.6   0.00   0.00 -99.00 1982044
 1982 045   106    2.5    9.6   10.9    2.3    4.6   0.77    5.3   -0.6    2.0    3.2   -0.6    2.0    3.2   86.4  340.7   0.00   0.00 -99.00 1982045
 1982 046   107    0.1    9.7   11.0    4.9    9.8   0.52    7.2    1.2    3.9    5.1    1.2    3.9    5.1   86.4  340.7   0.00   0.00 -99.00 1982046
 1982 047   108    0.0    9.7   11.0    1.5    3.0   0.85    3.4    1.9    2.6    2.9    1.9    2.6    2.9   86.4  340.7   0.00   0.00 -99.00 1982047
 1982 048   109    2.1    9.8   11.1    1.0    2.0   0.90    3.6    1.3    2.3    2.8    1.3    2.3    2.8   86.4  340.7   0.00   0.00 -99.00 1982048
 1982 049   110    0.0    9.9   11.2    1.7    3.4   0.84    4.0    0.3    2.0    2.7    0.3    2.0    2.7   86.4  340.7   0.00   0.00 -99.00 1982049
 1982 050   111    0.0    9.9   11.2    1.5    3.0   0.86    4.9    1.2    2.9    3.6    1.2    2.9    3.6   86.4  340.7   0.00   0.00 -99.00 1982050
 1982 051   112    0.0   10.0   11.3    2.6    5.2   0.77    2.3   -0.4    0.8    1.4   -0.4    0.8    1.4   86.4  340.7   0.00   0.00 -99.00 1982051
 1982 052   113    0.0   10.1   11.3    6.6   13.2   0.42    7.0   -1.5    2.3    3.8   -1.5    2.3    3.8   86.4  340.7   0.00   0.00 -99.00 1982052
 1982 053   114    0.0   10.1   11.4    8.6   17.2   0.25    6.2   -0.9    2.3    3.5   -0.9    2.3    3.5   86.4  340.7   0.00   0.00 -99.00 1982053
 1982 054   115    0.0   10.2   11.5    8.8   17.6   0.25    3.6   -4.3   -0.7    0.7   -4.3   -0.7    0.7   86.4  340.7   0.00   0.00 -99.00 1982054
 1982 055   116    1.4   10.3   11.5    6.1   12.2   0.49    6.0   -4.9    0.1    2.0   -4.9    0.1    2.0   86.4  340.7   0.00   0.00 -99.00 1982055
 1982 056   117    2.2   10.3   11.6    1.9    3.8   0.84    4.4   -2.3    0.8    1.9   -2.3    0.8    1.9   86.4  340.7   0.00   0.00 -99.00 1982056
 1982 057   118    1.2   10.4   11.6    2.2    4.4   0.82    6.9    2.5    4.5    5.3    2.5    4.5    5.3   86.4  340.7   0.00   0.00 -99.00 1982057
 1982 058   119    0.1   10.4   11.7    3.8    7.6   0.70   10.3    1.5    5.5    7.1    1.5    5.5    7.1   86.4  340.7   0.00   0.00 -99.00 1982058
 1982 059   120    4.3   10.5   11.8    2.3    4.6   0.82   11.4    2.0    6.3    8.0    2.0    6.3    8.0   86.4  340.7   0.00   0.00 -99.00 1982059
 1982 060   121    4.2   10.6   11.8    5.7   11.4   0.56    9.8    7.7    8.7    9.0    7.7    8.7    9.0   86.4  340.7   0.00   0.00 -99.00 1982060
 1982 061   122    5.3   10.6   11.9    8.6   17.2   0.35   11.2    2.3    6.4    8.0    2.3    6.4    8.0   86.4  340.7   0.00   0.00 -99.00 1982061
 1982 062   123    1.7   10.7   12.0    6.3   12.6   0.53   10.2    6.8    8.4    9.0    6.8    8.4    9.0   86.4  340.7   0.00   0.00 -99.00 1982062
 1982 063   124    1.1   10.8   12.0    8.7   17.4   0.36    9.9    4.0    6.7    7.8    4.0    6.7    7.8   86.4  340.7   0.00   0.00 -99.00 1982063
 1982 064   125    0.0   10.8   12.1   12.8   25.6   0.08   10.3   -2.4    3.5    5.8   -2.4    3.5    5.8   86.4  340.7   0.00   0.00 -99.00 1982064
 1982 065   126   10.3   10.9   12.1    4.4    8.8   0.69    8.8    1.5    4.9    6.2    1.5    4.9    6.2   86.4  340.7   0.00   0.00 -99.00 1982065
 1982 066   127    0.1   11.0   12.2    7.7   15.4   0.46    8.6    3.2    5.7    6.7    3.2    5.7    6.7   86.4  340.7   0.00   0.00 -99.00 1982066
 1982 067   128    2.8   11.0   12.3    9.9   19.8   0.32    8.1   -3.4    2.0    4.1   -3.4    2.0    4.1   86.4  340.7   0.00   0.00 -99.00 1982067
 1982 068   129    8.4   11.1   12.3    8.0   16.0   0.46   10.3   -1.4    4.1    6.3   -1.4    4.1    6.3   86.4  340.7   0.00   0.00 -99.00 1982068
 1982 069   130    1.8   11.2   12.4    8.2   16.4   0.46   12.2    1.7    6.6    8.6    1.7    6.6    8.6   86.4  340.7   0.00   0.00 -99.00 1982069
 1982 070   131    6.4   11.2   12.5   11.9   23.8   0.22    9.1    2.5    5.6    6.9    2.5    5.6    6.9   86.4  340.7   0.00   0.00 -99.00 1982070
 1982 071   132    1.0   11.3   12.5   11.2   22.4   0.28    9.0    5.0    6.9    7.6    5.0    6.9    7.6   86.4  340.7   0.00   0.00 -99.00 1982071
 1982 072   133    0.0   11.4   12.6   12.2   24.4   0.23    9.8    1.7    5.5    7.1    1.7    5.5    7.1   86.4  340.7   0.00   0.00 -99.00 1982072
 1982 073   134    0.6   11.4   12.7    7.8   15.6   0.51   11.9    2.8    7.1    8.9    2.8    7.1    8.9   86.4  340.7   0.00   0.00 -99.00 1982073
 1982 074   135   18.4   11.5   12.7    1.7    3.4   0.90    8.1    7.4    7.7    7.9    7.4    7.7    7.9   86.4  340.8   0.00   0.00 -99.00 1982074
 1982 075   136    1.3   11.6   12.8    7.3   14.6   0.56    8.9    1.1    4.8    6.3    1.1    4.8    6.3   86.4  340.8   0.00   0.00 -99.00 1982075
 1982 076   137    0.2   11.6   12.9    8.6   17.2   0.49   10.1    2.4    6.0    7.6    2.4    6.0    7.6   86.4  340.8   0.00   0.00 -99.00 1982076
 1982 077   138    0.0   11.7   12.9   10.2   20.4   0.40   10.4    1.7    5.8    7.6    1.7    5.8    7.6   86.4  340.8   0.00   0.00 -99.00 1982077
 1982 078   139    2.1   11.8   13.0    4.6    9.2   0.73    7.2    2.2    4.6    5.6    2.2    4.6    5.6   86.4  340.8   0.00   0.00 -99.00 1982078
 1982 079   140    1.0   11.8   13.1    4.3    8.6   0.75    6.8    3.6    5.1    5.8    3.6    5.1    5.8   86.4  340.8   0.00   0.00 -99.00 1982079
 1982 080   141    0.7   11.9   13.1    4.3    8.6   0.76    7.6    0.4    3.8    5.3    0.4    3.8    5.3   86.4  340.8   0.00   0.00 -99.00 1982080
 1982 081   142    0.0   12.0   13.2   13.6   27.2   0.24   12.0    3.3    7.5    9.2    3.3    7.5    9.2   86.4  340.8   0.00   0.00 -99.00 1982081
 1982 082   143    0.0   12.1   13.3   14.0   28.0   0.23   12.5    0.0    6.0    8.0    0.0    6.0    8.0   86.4  340.8   0.00   0.00 -99.00 1982082
 1982 083   144    0.0   12.1   13.3   16.3   32.6   0.12   12.7   -1.4    5.4    7.7   -1.4    5.4    7.7   86.4  340.8   0.00   0.00 -99.00 1982083
 1982 084   145    0.0   12.2   13.4   15.8   31.6   0.16   15.3   -1.3    6.7    9.4   -1.3    6.7    9.4   86.4  340.8   0.00   0.00 -99.00 1982084
 1982 085   146    0.0   12.3   13.5   16.0   32.0   0.16   16.4   -0.8    7.5   10.4   -0.8    7.5   10.4   86.4  340.8   0.00   0.00 -99.00 1982085
 1982 086   147    0.0   12.3   13.5   15.3   30.6   0.21   16.7   -0.2    8.0   10.8   -0.2    8.0   10.8   86.4  340.8   0.00   0.00 -99.00 1982086
 1982 087   148    0.0   12.4   13.6   13.2   26.4   0.32   14.6    0.5    7.3    9.7    0.5    7.3    9.7   86.4  340.8   0.00   0.00 -99.00 1982087
 1982 088   149    1.9   12.5   13.7    9.8   19.6   0.50    8.3    4.2    6.2    6.9    4.2    6.2    6.9   86.4  340.8   0.00   0.00 -99.00 1982088
 1982 089   150    0.0   12.5   13.8    8.6   17.2   0.57    9.0    2.9    5.9    6.9    2.9    5.9    6.9   86.4  340.8   0.00   0.00 -99.00 1982089
 1982 090   151    1.6   12.6   13.8   13.6   27.2   0.33    9.4    3.1    6.2    7.2    3.1    6.2    7.2   86.4  340.8   0.00   0.00 -99.00 1982090
 1982 091   152    0.2   12.7   13.9    9.1   18.2   0.56   11.3    3.4    7.3    8.6    3.4    7.3    8.6   86.4  340.8   0.00   0.00 -99.00 1982091
 1982 092   153    0.0   12.7   14.0    9.3   18.6   0.55   11.9    3.0    7.4    8.9    3.0    7.4    8.9   86.4  340.8   0.00   0.00 -99.00 1982092
 1982 093   154    0.0   12.8   14.0   12.1   24.2   0.42   14.2    5.9   10.0   11.4    5.9   10.0   11.4   86.4  340.8   0.00   0.00 -99.00 1982093
 1982 094   155    0.0   12.9   14.1   14.7   29.4   0.31   16.8    5.0   10.8   12.8    5.0   10.8   12.8   86.4  340.8   0.00   0.00 -99.00 1982094
 1982 095   156   14.5   12.9   14.2   11.1   22.2   0.48   19.0    6.7   12.8   14.9    6.7   12.8   14.9   86.4  340.8   0.00   0.00 -99.00 1982095
 1982 096   157   10.5   13.0   14.2    4.2    8.4   0.81   13.0    8.4   10.7   11.5    8.4   10.7   11.5   86.4  340.8   0.00   0.00 -99.00 1982096
 1982 097   158    2.9   13.1   14.3    9.8   19.6   0.55   15.6    7.7   11.6   13.0    7.7   11.6   13.0   86.4  340.8   0.00   0.00 -99.00 1982097
 1982 098   159    0.0   13.1   14.4    9.7   19.4   0.56    8.5    4.3    6.4    7.1    4.3    6.4    7.1   86.4  340.8   0.00   0.00 -99.00 1982098
 1982 099   160    0.0   13.2   14.5   13.6   27.2   0.40   10.0   -0.8    4.6    6.5   -0.8    4.6    6.5   86.4  340.8   0.00   0.00 -99.00 1982099
 1982 100   161    0.0   13.3   14.5   10.3   20.6   0.55   11.9    5.5    8.7    9.8    5.5    8.7    9.8   86.4  340.8   0.00   0.00 -99.00 1982100
 1982 101   162    0.0   13.3   14.6   13.3   26.6   0.42    9.2    1.3    5.2    6.6    1.3    5.2    6.6   86.4  340.8   0.00   0.00 -99.00 1982101
 1982 102   163    0.0   13.4   14.7   14.4   28.8   0.38    8.6    1.6    5.1    6.3    1.6    5.1    6.3   86.4  340.8   0.00   0.00 -99.00 1982102
 1982 103   164    0.0   13.5   14.7   13.6   27.2   0.42    9.5   -0.7    4.4    6.2   -0.7    4.4    6.2   86.4  340.8   0.00   0.00 -99.00 1982103
 1982 104   165    0.0   13.5   14.8   17.0   34.0   0.28   13.9    0.8    7.4    9.7    0.8    7.4    9.7   86.4  340.8   0.00   0.00 -99.00 1982104
 1982 105   166    0.0   13.6   14.9   18.0   36.0   0.25   16.3    0.0    8.2   11.1    0.0    8.2   11.1   86.4  340.9   0.00   0.00 -99.00 1982105
 1982 106   167    0.0   13.6   14.9   15.7   31.4   0.35   16.1    2.7    9.4   11.9    2.7    9.4   11.9   86.4  340.9   0.00   0.00 -99.00 1982106
 1982 107   168    0.0   13.7   15.0   17.2   34.4   0.30   13.4    3.2    8.3   10.2    3.2    8.3   10.2   86.4  340.9   0.00   0.00 -99.00 1982107
 1982 108   169    0.0   13.8   15.1   18.6   37.2   0.25   13.1    3.1    8.1   10.0    3.1    8.1   10.0   86.4  340.9   0.00   0.00 -99.00 1982108
 1982 109   170    0.0   13.8   15.2   20.0   40.0   0.20   14.0    2.5    8.3   10.4    2.5    8.3   10.4   86.4  340.9   0.00   0.00 -99.00 1982109
 1982 110   171    0.0   13.9   15.2   20.4   40.8   0.19   15.4    1.2    8.4   11.0    1.2    8.4   11.0   86.4  340.9   0.00   0.00 -99.00 1982110
 1982 111   172    0.0   14.0   15.3   17.0   34.0   0.33   15.7    6.0   10.9   12.7    6.0   10.9   12.7   86.4  340.9   0.00   0.00 -99.00 1982111
 1982 112   173    0.0   14.0   15.4   16.4   32.8   0.36   15.7    3.5    9.7   11.5    3.5    9.7   11.5   86.4  340.9   0.00   0.00 -99.00 1982112
 1982 113   174    0.0   14.1   15.4   19.3   38.6   0.25   13.7    7.5   10.7   11.6    7.5   10.7   11.6   86.4  340.9   0.00   0.00 -99.00 1982113
 1982 114   175    0.0   14.2   15.5   13.6   27.2   0.48   14.1    5.6    9.9   11.2    5.6    9.9   11.2   86.4  340.9   0.00   0.00 -99.00 1982114
 1982 115   176    0.0   14.2   15.6   18.1   36.2   0.31   16.4    6.2   11.4   12.9    6.2   11.4   12.9   86.4  340.9   0.00   0.00 -99.00 1982115
 1982 116   177    0.0   14.3   15.6   11.5   23.0   0.57   14.0    6.2   10.2   11.3    6.2   10.2   11.3   86.4  340.9   0.00   0.00 -99.00 1982116
 1982 117   178    0.0   14.3   15.7   19.5   39.0   0.27   15.6    5.5   10.7   12.2    5.5   10.7   12.2   86.4  340.9   0.00   0.00 -99.00 1982117
 1982 118   179    0.0   14.4   15.8   22.5   45.0   0.16   17.2    6.7   12.1   13.7    6.7   12.1   13.7   86.4  340.9   0.00   0.00 -99.00 1982118
 1982 119   180    0.4   14.5   15.8    8.1   16.2   0.70   11.2    8.1    9.7   10.2    8.1    9.7   10.2   86.4  340.9   0.00   0.00 -99.00 1982119
 1982 120   181    0.0   14.5   15.9    7.3   14.6   0.73   13.4    4.4    9.0   10.4    4.4    9.0   10.4   86.4  340.9   0.00   0.00 -99.00 1982120
 1982 121   182    1.3   14.6   16.0   14.0   28.0   0.49   13.1    7.7   10.5   11.3    7.7   10.5   11.3   86.4  340.9   0.00   0.00 -99.00 1982121
 1982 122   183    3.4   14.6   16.0    9.7   19.4   0.65   12.1    1.7    7.1    8.7    1.7    7.1    8.7   86.4  340.9   0.00   0.00 -99.00 1982122
 1982 123   184    2.9   14.7   16.1   14.3   28.6   0.49   11.4    5.0    8.3    9.3    5.0    8.3    9.3   86.4  340.9   0.00   0.00 -99.00 1982123
 1982 124   185    0.2   14.8   16.2   17.4   34.8   0.38   10.7    1.4    6.2    7.7    1.4    6.2    7.7   86.4  340.9   0.00   0.00 -99.00 1982124
 1982 125   186   18.3   14.8   16.2   14.6   29.2   0.48   10.7   -0.7    5.2    7.0   -0.7    5.2    7.0   86.4  340.9   0.00   0.00 -99.00 1982125
 1982 126   187    0.3   14.9   16.3   12.1   24.2   0.58   10.2    2.8    6.7    7.8    2.8    6.7    7.8   86.4  340.9   0.00   0.00 -99.00 1982126
 1982 127   188    0.0   14.9   16.4   14.1   28.2   0.51   11.5    2.4    7.2    8.6    2.4    7.2    8.6   86.4  340.9   0.00   0.00 -99.00 1982127
 1982 128   189    0.0   15.0   16.4   18.9   37.8   0.35   12.6   -0.3    6.5    8.4   -0.3    6.5    8.4   86.4  340.9   0.00   0.00 -99.00 1982128
 1982 129   190    0.0   15.0   16.5   18.5   37.0   0.36   14.4    1.6    8.3   10.3    1.6    8.3   10.3   86.4  340.9   0.00   0.00 -99.00 1982129
 1982 130   191    0.0   15.1   16.6   18.7   37.4   0.36   15.6    1.5    8.9   11.1    1.5    8.9   11.1   86.4  340.9   0.00   0.00 -99.00 1982130
 1982 131   192    0.0   15.1   16.6   24.3   48.6   0.17   18.0    1.7   10.3   12.8    1.7   10.3   12.8   86.4  340.9   0.00   0.00 -99.00 1982131
 1982 132   193    0.0   15.2   16.7   17.0   34.0   0.43   20.3    7.9   14.4   16.4    7.9   14.4   16.4   86.4  340.9   0.00   0.00 -99.00 1982132
 1982 133   194    0.0   15.3   16.8   23.7   47.4   0.20   23.7    9.1   16.8   19.1    9.1   16.8   19.1   86.4  340.9   0.00   0.00 -99.00 1982133
 1982 134   195    0.0   15.3   16.8   23.1   46.2   0.23   22.9    6.8   15.3   17.8    6.8   15.3   17.8   86.4  340.9   0.00   0.00 -99.00 1982134
 1982 135   196    0.5   15.4   16.9   16.6   33.2   0.45   24.8    8.7   17.2   19.7    8.7   17.2   19.7   86.4  341.0   0.00   0.00 -99.00 1982135
 1982 136   197    0.0   15.4   16.9   21.6   43.2   0.29   20.8    7.7   14.6   16.7    7.7   14.6   16.7   86.4  341.0   0.00   0.00 -99.00 1982136
 1982 137   198    0.0   15.5   17.0   11.5   23.0   0.62   18.4    7.7   13.4   15.1    7.7   13.4   15.1   86.4  341.0   0.00   0.00 -99.00 1982137
 1982 138   199    0.0   15.5   17.1   21.4   42.8   0.30   18.7    5.6   12.6   14.6    5.6   12.6   14.6   86.4  341.0   0.00   0.00 -99.00 1982138
 1982 139   200    1.5   15.5   17.1   14.8   29.6   0.52   16.7    7.1   12.2   13.7    7.1   12.2   13.7   86.4  341.0   0.00   0.00 -99.00 1982139
 1982 140   201    0.1   15.6   17.2    6.6   13.2   0.79   16.0   10.7   13.5   14.4   10.7   13.5   14.4   86.4  341.0   0.00   0.00 -99.00 1982140
 1982 141   202    3.2   15.6   17.2   13.5   27.0   0.56   17.5   11.2   14.6   15.6   11.2   14.6   15.6   86.4  341.0   0.00   0.00 -99.00 1982141
 1982 142   203    2.1   15.7   17.3   11.3   22.6   0.64   16.0   10.7   13.5   14.4   10.7   13.5   14.4   86.4  341.0   0.00   0.00 -99.00 1982142
 1982 143   204    6.1   15.7   17.3   15.5   31.0   0.50   15.7    8.9   12.5   13.6    8.9   12.5   13.6   86.4  341.0   0.00   0.00 -99.00 1982143
 1982 144   205    0.0   15.8   17.4   11.7   23.4   0.63   16.4    7.6   12.3   13.7    7.6   12.3   13.7   86.4  341.0   0.00   0.00 -99.00 1982144
 1982 145   206    0.0   15.8   17.4   18.8   37.6   0.40   17.7   12.2   15.2   16.0   12.2   15.2   16.0   86.4  341.0   0.00   0.00 -99.00 1982145
 1982 146   207   10.4   15.8   17.5   17.5   35.0   0.45   22.0    8.1   15.6   17.8    8.1   15.6   17.8   86.4  341.0   0.00   0.00 -99.00 1982146
 1982 147   208    0.0   15.9   17.5    5.3   10.6   0.83   14.6   11.5   13.2   13.7   11.5   13.2   13.7   86.4  341.0   0.00   0.00 -99.00 1982147
 1982 148   209    0.0   15.9   17.6   25.9   51.8   0.19   19.2    5.5   12.9   15.1    5.5   12.9   15.1   86.4  341.0   0.00   0.00 -99.00 1982148
 1982 149   210    0.0   16.0   17.6   26.9   53.8   0.16   21.8    6.1   14.6   17.1    6.1   14.6   17.1   86.4  341.0   0.00   0.00 -99.00 1982149
 1982 150   211    0.0   16.0   17.7   23.6   47.2   0.26   21.5    9.0   15.7   17.7    9.0   15.7   17.7   86.4  341.0   0.00   0.00 -99.00 1982150
 1982 151   212    0.0   16.0   17.7   21.8   43.6   0.32   25.5   11.1   18.9   20.6   11.1   18.9   20.6   86.4  341.0   0.00   0.00 -99.00 1982151
 1982 152   213    0.0   16.1   17.8   24.6   49.2   0.24   24.9   12.3   19.1   20.6   12.3   19.1   20.6   86.4  341.0   0.00   0.00 -99.00 1982152
 1982 153   214    7.9   16.1   17.8   21.2   42.4   0.35   25.8   11.5   19.2   21.0   11.5   19.2   21.0   86.4  341.0   0.00   0.00 -99.00 1982153
 1982 154   215    0.0   16.1   17.8   11.5   23.0   0.65   23.8   13.7   19.2   20.4   13.7   19.2   20.4   86.4  341.0   0.00   0.00 -99.00 1982154
 1982 155   216    0.0   16.1   17.9   25.4   50.8   0.22   27.7   13.1   21.0   22.8   13.1   21.0   22.8   86.4  341.0   0.00   0.00 -99.00 1982155
 1982 156   217    0.0   16.2   17.9   23.9   47.8   0.27   27.2   15.4   21.8   23.2   15.4   21.8   23.2   86.4  341.0   0.00   0.00 -99.00 1982156
 1982 157   218    0.0   16.2   17.9   20.6   41.2   0.37   26.4   14.9   21.2   22.5   14.9   21.2   22.5   86.4  341.0   0.00   0.00 -99.00 1982157
 1982 158   219    0.6   16.2   18.0   14.8   29.6   0.55   23.5   14.7   19.5   20.6   14.7   19.5   20.6   86.4  341.0   0.00   0.00 -99.00 1982158
 1982 159   220    0.0   16.2   18.0   23.7   47.4   0.28   25.1   16.4   21.1   22.2   16.4   21.1   22.2   86.4  341.0   0.00   0.00 -99.00 1982159
 1982 160   221    0.0   16.3   18.0   25.5   51.0   0.22   23.4   13.7   19.0   20.2   13.7   19.0   20.2   86.4  341.0   0.00   0.00 -99.00 1982160
 1982 161   222    0.6   16.3   18.1   17.0   34.0   0.48   19.4   12.1   16.1   17.0   12.1   16.1   17.0   86.4  341.0   0.00   0.00 -99.00 1982161
 1982 162   223    0.4   16.3   18.1   20.5   41.0   0.38   20.1   12.6   16.7   17.6   12.6   16.7   17.6   86.4  341.0   0.00   0.00 -99.00 1982162
 1982 163   224    1.5   16.3   18.1   19.4   38.8   0.41   18.7   10.0   14.7   15.8   10.0   14.7   15.8   86.4  341.0   0.00   0.00 -99.00 1982163
 1982 164   225    0.0   16.3   18.1   12.3   24.6   0.63   14.6    9.9   12.5   13.0    9.9   12.5   13.0   86.4  341.0   0.00   0.00 -99.00 1982164
 1982 165   226    0.0   16.3   18.1   17.6   35.2   0.47   16.2    7.1   12.1   13.2    7.1   12.1   13.2   86.4  341.0   0.00   0.00 -99.00 1982165
 1982 166   227    1.2   16.4   18.2   15.6   31.2   0.53   17.5    4.5   11.6   13.2    4.5   11.6   13.2   86.4  341.1   0.00   0.00 -99.00 1982166
 1982 167   228    0.0   16.4   18.2   21.8   43.6   0.34   20.1    9.5   15.3   16.6    9.5   15.3   16.6   86.4  341.1   0.00   0.00 -99.00 1982167
 1982 168   229    0.5   16.4   18.2   22.1   44.2   0.33   22.5    8.5   16.2   17.9    8.5   16.2   17.9   86.4  341.1   0.00   0.00 -99.00 1982168
 1982 169   230    7.7   16.4   18.2   10.2   20.4   0.69   17.5   12.7   15.3   15.9   12.7   15.3   15.9   86.4  341.1   0.00   0.00 -99.00 1982169
 1982 170   231    0.0   16.4   18.2   14.0   28.0   0.58   19.3   12.7   16.3   17.1   12.7   16.3   17.1   86.4  341.1   0.00   0.00 -99.00 1982170
 1982 171   232    0.1   16.4   18.2   22.4   44.8   0.33   19.9    7.9   14.5   15.9    7.9   14.5   15.9   86.4  341.1   0.00   0.00 -99.00 1982171
 1982 172   233   10.1   16.4   18.2    7.3   14.6   0.78   19.2   11.1   15.5   16.5   11.1   15.5   16.5   86.4  341.1   0.00   0.00 -99.00 1982172
 1982 173   234   12.1   16.4   18.2    9.8   19.6   0.71   18.3   12.7   15.8   16.4   12.7   15.8   16.4   86.4  341.1   0.00   0.00 -99.00 1982173
 1982 174   235    3.7   16.4   18.2    9.8   19.6   0.71   16.5   12.0   14.5   15.0   12.0   14.5   15.0   86.4  341.1   0.00   0.00 -99.00 1982174
 1982 175   236    1.6   16.4   18.2   13.9   27.8   0.58   19.8   13.2   16.8   17.6   13.2   16.8   17.6   86.4  341.1   0.00   0.00 -99.00 1982175
 1982 176   237   12.4   16.4   18.2    6.5   13.0   0.80   18.0   13.8   16.1   16.6   13.8   16.1   16.6   86.4  341.1   0.00   0.00 -99.00 1982176
 1982 177   238    5.0   16.4   18.2   10.6   21.2   0.68   17.4   10.9   14.5   15.2   10.9   14.5   15.2   86.4  341.1   0.00   0.00 -99.00 1982177
 1982 178   239    0.9   16.4   18.2   14.3   28.6   0.57   19.6   11.3   15.8   16.9   11.3   15.8   16.9   86.4  341.1   0.00   0.00 -99.00 1982178
 1982 179   240    7.6   16.4   18.2   18.8   37.6   0.43   18.7   12.2   15.8   16.5   12.2   15.8   16.5   86.4  341.1   0.00   0.00 -99.00 1982179
 1982 180   241    0.0   16.3   18.2   23.0   46.0   0.31   18.8    9.7   14.7   15.8    9.7   14.7   15.8   86.4  341.1   0.00   0.00 -99.00 1982180
 1982 181   242    4.9   16.3   18.2   22.1   44.2   0.33   20.1    9.1   15.1   16.4    9.1   15.1   16.4   86.4  341.1   0.00   0.00 -99.00 1982181
 1982 182   243    0.7   16.3   18.1    5.5   11.0   0.83   18.0   12.5   15.5   16.2   12.5   15.5   16.2   86.4  341.1   0.00   0.00 -99.00 1982182
 1982 183   244    0.0   16.3   18.1   14.9   29.8   0.55   20.5   13.1   17.1   18.0   13.1   17.1   18.0   86.4  341.1   0.00   0.00 -99.00 1982183
 1982 184   245    0.4   16.3   18.1   20.3   40.6   0.38   19.4   11.5   15.8   16.8   11.5   15.8   16.8   86.4  341.1   0.00   0.00 -99.00 1982184
 1982 185   246    0.0   16.3   18.1   14.1   28.2   0.57   18.5    8.7   14.0   15.2    8.7   14.0   15.2   86.4  341.1   0.00   0.00 -99.00 1982185
 1982 186   247    1.1   16.2   18.1   22.5   45.0   0.31   21.5   10.5   16.5   17.8   10.5   16.5   17.8   86.4  341.1   0.00   0.00 -99.00 1982186
 1982 187   248    0.0   16.2   18.0   14.9   29.8   0.55   22.5   13.0   18.2   19.3   13.0   18.2   19.3   86.4  341.1   0.00   0.00 -99.00 1982187
 1982 188   249    0.0   16.2   18.0   20.9   41.8   0.36   23.7   11.7   18.2   19.7   11.7   18.2   19.7   86.4  341.1   0.00   0.00 -99.00 1982188
 1982 189   250    0.0   16.2   18.0   24.8   49.6   0.24   27.1   11.6   20.0   21.9   11.6   20.0   21.9   86.4  341.1   0.00   0.00 -99.00 1982189
 1982 190   251    1.7   16.1   17.9   12.9   25.8   0.60   25.2   16.0   21.0   22.1   16.0   21.0   22.1   86.4  341.1   0.00   0.00 -99.00 1982190
 1982 191   252    0.0   16.1   17.9   17.9   35.8   0.45   22.0   15.2   18.9   19.7   15.2   18.9   19.7   86.4  341.1   0.00   0.00 -99.00 1982191
 1982 192   253    0.0   16.1   17.9   20.8   41.6   0.36   25.6   12.1   19.4   21.0   12.1   19.4   21.0   86.4  341.1   0.00   0.00 -99.00 1982192
 1982 193   254    0.0   16.1   17.8    5.7   11.4   0.82   17.7   14.7   16.3   16.7   14.7   16.3   16.7   86.4  341.1   0.00   0.00 -99.00 1982193
 1982 194   255    7.6   16.0   17.8   19.8   39.6   0.38   25.7   14.0   20.3   21.7   14.0   20.3   21.7   86.4  341.1   0.00   0.00 -99.00 1982194
 1982 195   256    6.2   16.0   17.8    7.9   15.8   0.75   22.0   15.7   19.1   20.1   15.7   19.1   20.1   86.4  341.1   0.00   0.00 -99.00 1982195
 1982 196   257    4.7   16.0   17.7   12.1   24.2   0.62   21.4   12.6   17.3   18.7   12.6   17.3   18.7   86.4  341.1   0.00   0.00 -99.00 1982196
 1982 197   258    0.0   15.9   17.7   18.2   36.4   0.43   19.2    8.5   14.3   16.0    8.5   14.3   16.0   86.4  341.1   0.00   0.00 -99.00 1982197
 1982 198   259    0.0   15.9   17.6   25.9   51.8   0.18   22.6    7.8   15.8   18.1    7.8   15.8   18.1   86.4  341.1   0.00   0.00 -99.00 1982198
 1982 199   260    0.0   15.8   17.6   16.1   32.2   0.49   22.5   11.0   17.2   19.0   11.0   17.2   19.0   86.4  341.1   0.00   0.00 -99.00 1982199
 1982 200   261    0.0   15.8   17.5   21.1   42.2   0.33   22.3   15.0   18.9   20.1   15.0   18.9   20.1   86.4  341.1   0.00   0.00 -99.00 1982200
 1982 201   262    0.0   15.8   17.5   20.9   41.8   0.33   21.9   11.6   17.1   18.8   11.6   17.1   18.8   86.4  341.1   0.00   0.00 -99.00 1982201
 1982 202   263    0.0   15.7   17.4    8.4   16.8   0.73   18.8   14.3   16.7   17.4   14.3   16.7   17.4   86.4  341.1   0.00   0.00 -99.00 1982202
 1982 203   264    0.2   15.7   17.4   15.0   30.0   0.52   20.0   10.5   15.6   17.1   10.5   15.6   17.1   86.4  341.1   0.00   0.00 -99.00 1982203

*DSSAT Cropping System Model Ver. 4.8.0.027 -release  FEB 20, 2024 14:36:51

*RUN   9        : 210 KG N/HA               CSCER048 RDCT7401    8
 MODEL          : CSCER048 - Wheat
 EXPERIMENT     : RDCT7401 WH N RESPONSE,ROTHAMSTED  8FE(N)  (DSSAT3)
 DATA PATH      : C:\DSSAT48\Wheat\
 TREATMENT  8   : 210 KG N/HA               CSCER048
  
@YEAR DOY   DAS   PRED  DAYLD   TWLD   SRAD   PARD   CLDD   TMXD   TMND   TAVD   TDYD   TDWD   TGAD   TGRD   WDSD   CO2D   VPDF    VPD  OZON7   WDATE
 1982 305     1    0.8    9.3   10.8    1.6    3.2   0.82   16.4   12.2   14.1   14.9   12.2   14.1   14.9   86.4  341.4   0.00   0.00 -99.00 1982305
 1982 306     2    0.0    9.3   10.7    1.0    2.0   0.89   15.4   12.6   13.8   14.4   12.6   13.8   14.4   86.4  341.4   0.00   0.00 -99.00 1982306
 1982 307     3    0.0    9.2   10.7    1.0    2.0   0.89   12.2   11.0   11.5   11.8   11.0   11.5   11.8   86.4  341.4   0.00   0.00 -99.00 1982307
 1982 308     4    1.6    9.2   10.6    1.0    2.0   0.88   12.5   10.5   11.4   11.8   10.5   11.4   11.8   86.4  341.4   0.00   0.00 -99.00 1982308
 1982 309     5    0.3    9.1   10.6    1.0    2.0   0.88   12.0   10.6   11.2   11.5   10.6   11.2   11.5   86.4  341.4   0.00   0.00 -99.00 1982309
 1982 310     6    0.0    9.0   10.5    1.0    2.0   0.88   11.1   10.2   10.6   10.8   10.2   10.6   10.8   86.4  341.4   0.00   0.00 -99.00 1982310
 1982 311     7    7.9    9.0   10.5    1.0    2.0   0.88   12.6    8.8   10.5   11.2    8.8   10.5   11.2   86.4  341.4   0.00   0.00 -99.00 1982311
 1982 312     8    2.8    8.9   10.4    2.6    5.2   0.67   15.2    8.4   11.4   12.6    8.4   11.4   12.6   86.4  341.4   0.00   0.00 -99.00 1982312
 1982 313     9    1.0    8.9   10.4    4.6    9.2   0.41   14.5   10.3   12.1   12.9   10.3   12.1   12.9   86.4  341.4   0.00   0.00 -99.00 1982313
 1982 314    10    0.1    8.8   10.3    4.0    8.0   0.48   14.1    7.1   10.2   11.4    7.1   10.2   11.4   86.4  341.4   0.00   0.00 -99.00 1982314
 1982 315    11   11.6    8.8   10.3    2.6    5.2   0.66   14.6   10.5   12.3   13.0   10.5   12.3   13.0   86.4  341.4   0.00   0.00 -99.00 1982315
 1982 316    12    1.2    8.7   10.2    1.9    3.8   0.74   11.5    8.3    9.7   10.3    8.3    9.7   10.3   86.4  341.4   0.00   0.00 -99.00 1982316
 1982 317    13    0.0    8.7   10.2    5.3   10.6   0.28    9.6    3.6    6.2    7.3    3.6    6.2    7.3   86.4  341.4   0.00   0.00 -99.00 1982317
 1982 318    14    7.6    8.6   10.1    1.8    3.6   0.75    6.5    2.0    4.0    4.8    2.0    4.0    4.8   86.4  341.4   0.00   0.00 -99.00 1982318
 1982 319    15    5.7    8.6   10.1    6.6   13.2   0.07    9.4    2.1    5.3    6.6    2.1    5.3    6.6   86.4  341.5   0.00   0.00 -99.00 1982319
 1982 320    16    1.3    8.5   10.0    2.2    4.4   0.68   12.2    2.0    6.4    8.2    2.0    6.4    8.2   86.4  341.5   0.00   0.00 -99.00 1982320
 1982 321    17    1.6    8.5   10.0    2.2    4.4   0.68   11.9    4.9    7.9    9.1    4.9    7.9    9.1   86.4  341.5   0.00   0.00 -99.00 1982321
 1982 322    18    0.6    8.4    9.9    1.7    3.4   0.75   13.0    7.3    9.8   10.7    7.3    9.8   10.7   86.4  341.5   0.00   0.00 -99.00 1982322
 1982 323    19    2.7    8.4    9.9    4.4    8.8   0.33   10.1    4.4    6.9    7.8    4.4    6.9    7.8   86.4  341.5   0.00   0.00 -99.00 1982323
 1982 324    20    0.8    8.3    9.9    4.5    9.0   0.31   11.9    4.2    7.5    8.8    4.2    7.5    8.8   86.4  341.5   0.00   0.00 -99.00 1982324
 1982 325    21   12.5    8.3    9.8    1.0    2.0   0.84   12.1    6.5    8.9    9.9    6.5    8.9    9.9   86.4  341.5   0.00   0.00 -99.00 1982325
 1982 326    22    0.1    8.3    9.8    5.2   10.4   0.18   11.0    5.5    7.9    8.8    5.5    7.9    8.8   86.4  341.5   0.00   0.00 -99.00 1982326
 1982 327    23   12.1    8.2    9.7    1.0    2.0   0.84   12.5    6.0    8.8    9.9    6.0    8.8    9.9   86.4  341.5   0.00   0.00 -99.00 1982327
 1982 328    24   10.8    8.2    9.7    3.6    7.2   0.41    9.7    4.2    6.6    7.5    4.2    6.6    7.5   86.4  341.5   0.00   0.00 -99.00 1982328
 1982 329    25    0.5    8.1    9.7    3.0    6.0   0.50   10.5    4.4    7.0    8.0    4.4    7.0    8.0   86.4  341.5   0.00   0.00 -99.00 1982329
 1982 330    26    0.0    8.1    9.6    4.8    9.6   0.19    8.5    1.6    4.5    5.7    1.6    4.5    5.7   86.4  341.5   0.00   0.00 -99.00 1982330
 1982 331    27    0.1    8.1    9.6    2.3    4.6   0.61    2.0   -1.4    0.0    0.6   -1.4    0.0    0.6   86.4  341.5   0.00   0.00 -99.00 1982331
 1982 332    28    0.0    8.0    9.6    3.0    6.0   0.48    6.3   -1.8    1.6    3.0   -1.8    1.6    3.0   86.4  341.5   0.00   0.00 -99.00 1982332
 1982 333    29    0.0    8.0    9.5    4.9    9.8   0.14    5.8   -2.2    1.2    2.7   -2.2    1.2    2.7   86.4  341.5   0.00   0.00 -99.00 1982333
 1982 334    30    0.0    8.0    9.5    2.0    4.0   0.65    3.9   -5.3   -1.4    0.3   -5.3   -1.4    0.3   86.4  341.5   0.00   0.00 -99.00 1982334
 1982 335    31    0.0    7.9    9.5    1.4    2.8   0.75    4.7   -3.4    0.0    1.6   -3.4    0.0    1.6   86.4  341.5   0.00   0.00 -99.00 1982335
 1982 336    32    0.0    7.9    9.5    1.0    2.0   0.82    4.3    2.4    3.2    3.6    2.4    3.2    3.6   86.4  341.5   0.00   0.00 -99.00 1982336
 1982 337    33    0.0    7.9    9.4    3.5    7.0   0.36    7.1    0.3    3.2    4.4    0.3    3.2    4.4   86.4  341.5   0.00   0.00 -99.00 1982337
 1982 338    34    0.2    7.8    9.4    1.0    2.0   0.81    9.5   -0.3    3.8    5.7   -0.3    3.8    5.7   86.4  341.5   0.00   0.00 -99.00 1982338
 1982 339    35    0.9    7.8    9.4    1.0    2.0   0.81    9.5    5.1    7.0    7.8    5.1    7.0    7.8   86.4  341.5   0.00   0.00 -99.00 1982339
 1982 340    36    0.0    7.8    9.4    4.0    8.0   0.24    6.2   -0.8    2.2    3.4   -0.8    2.2    3.4   86.4  341.5   0.00   0.00 -99.00 1982340
 1982 341    37    8.9    7.8    9.3    1.0    2.0   0.81   12.1    0.6    5.5    7.6    0.6    5.5    7.6   86.4  341.5   0.00   0.00 -99.00 1982341
 1982 342    38   12.2    7.7    9.3    4.3    8.6   0.17    8.0    2.5    4.8    5.8    2.5    4.8    5.8   86.4  341.5   0.00   0.00 -99.00 1982342
 1982 343    39   14.6    7.7    9.3    2.9    5.8   0.44   11.7    4.4    7.5    8.8    4.4    7.5    8.8   86.4  341.5   0.00   0.00 -99.00 1982343
 1982 344    40    0.2    7.7    9.3    2.2    4.4   0.57    6.1    4.2    5.0    5.3    4.2    5.0    5.3   86.4  341.5   0.00   0.00 -99.00 1982344
 1982 345    41    5.3    7.7    9.3    4.4    8.8   0.14    6.3   -0.9    2.1    3.4   -0.9    2.1    3.4   86.4  341.5   0.00   0.00 -99.00 1982345
 1982 346    42    3.1    7.7    9.3    1.0    2.0   0.80    3.6   -1.2    0.8    1.7   -1.2    0.8    1.7   86.4  341.5   0.00   0.00 -99.00 1982346
 1982 347    43    0.0    7.7    9.2    3.6    7.2   0.28    5.7    1.4    3.2    4.0    1.4    3.2    4.0   86.4  341.5   0.00   0.00 -99.00 1982347
 1982 348    44    4.4    7.6    9.2    1.0    2.0   0.80   11.7   -1.4    4.1    6.5   -1.4    4.1    6.5   86.4  341.5   0.00   0.00 -99.00 1982348
 1982 349    45    0.1    7.6    9.2    1.0    2.0   0.80   12.6   -0.3    5.1    7.4   -0.3    5.1    7.4   86.4  341.6   0.00   0.00 -99.00 1982349
 1982 350    46    0.0    7.6    9.2    1.4    2.8   0.72    7.0    6.0    6.4    6.6    6.0    6.4    6.6   86.4  341.6   0.00   0.00 -99.00 1982350
 1982 351    47    0.0    7.6    9.2    3.1    6.2   0.37    4.8    1.5    2.9    3.5    1.5    2.9    3.5   86.4  341.6   0.00   0.00 -99.00 1982351
 1982 352    48    0.2    7.6    9.2    3.9    7.8   0.21    6.3   -3.0    0.9    2.6   -3.0    0.9    2.6   86.4  341.6   0.00   0.00 -99.00 1982352
 1982 353    49   11.4    7.6    9.2    1.0    2.0   0.80   11.8   -2.4    3.6    6.1   -2.4    3.6    6.1   86.4  341.6   0.00   0.00 -99.00 1982353
 1982 354    50    0.7    7.6    9.2    3.5    7.0   0.29    6.3    3.7    4.8    5.3    3.7    4.8    5.3   86.4  341.6   0.00   0.00 -99.00 1982354
 1982 355    51    0.6    7.6    9.2    1.9    3.8   0.61    6.9    3.7    5.0    5.6    3.7    5.0    5.6   86.4  341.6   0.00   0.00 -99.00 1982355
 1982 356    52    0.0    7.6    9.2    2.1    4.2   0.57    3.5   -1.6    0.5    1.5   -1.6    0.5    1.5   86.4  341.6   0.00   0.00 -99.00 1982356
 1982 357    53    2.3    7.6    9.2    2.9    5.8   0.41    7.6   -4.2    0.8    2.9   -4.2    0.8    2.9   86.4  341.6   0.00   0.00 -99.00 1982357
 1982 358    54    0.0    7.6    9.2    1.0    2.0   0.80    9.5   -2.3    2.7    4.8   -2.3    2.7    4.8   86.4  341.6   0.00   0.00 -99.00 1982358
 1982 359    55    0.0    7.6    9.2    1.0    2.0   0.80   10.0    5.4    7.3    8.2    5.4    7.3    8.2   86.4  341.6   0.00   0.00 -99.00 1982359
 1982 360    56    0.0    7.6    9.2    1.3    2.6   0.74   10.6    7.9    9.0    9.5    7.9    9.0    9.5   86.4  341.6   0.00   0.00 -99.00 1982360
 1982 361    57    0.0    7.6    9.2    2.7    5.4   0.46    9.2    7.2    8.0    8.4    7.2    8.0    8.4   86.4  341.6   0.00   0.00 -99.00 1982361
 1982 362    58    0.0    7.6    9.2    3.9    7.8   0.22    7.4    1.7    4.1    5.1    1.7    4.1    5.1   86.4  341.6   0.00   0.00 -99.00 1982362
 1982 363    59    0.0    7.7    9.2    1.7    3.4   0.66    7.4    1.0    3.7    4.8    1.0    3.7    4.8   86.4  341.6   0.00   0.00 -99.00 1982363
 1982 364    60    0.0    7.7    9.2    1.4    2.8   0.72    6.5    3.5    4.8    5.3    3.5    4.8    5.3   86.4  341.6   0.00   0.00 -99.00 1982364
 1982 365    61    0.0    7.7    9.2    1.4    2.8   0.72    8.4    2.6    5.0    6.1    2.6    5.0    6.1   86.4  341.6   0.00   0.00 -99.00 1982365
 1983 001    62    0.0    7.7    9.3    1.4    2.8   0.73    8.4    2.6    5.0    6.1    2.6    5.0    6.1   86.4  341.6   0.00   0.00 -99.00 1983001
 1983 002    63    0.0    7.7    9.3    1.4    2.8   0.73    8.4    2.6    5.0    6.1    2.6    5.0    6.1   86.4  341.6   0.00   0.00 -99.00 1983002

*DSSAT Cropping System Model Ver. 4.8.0.027 -release  FEB 20, 2024 14:36:51

*RUN  11        : 210 KG N/HA               CSCER048 RDCT7401    8
 MODEL          : CSCER048 - Wheat
 EXPERIMENT     : RDCT7401 WH N RESPONSE,ROTHAMSTED  8FE(N)  (DSSAT3)
 DATA PATH      : C:\DSSAT48\Wheat\
 TREATMENT  8   : 210 KG N/HA               CSCER048
  
@YEAR DOY   DAS   PRED  DAYLD   TWLD   SRAD   PARD   CLDD   TMXD   TMND   TAVD   TDYD   TDWD   TGAD   TGRD   WDSD   CO2D   VPDF    VPD  OZON7   WDATE
 1984 305     1    0.0    9.3   10.8    3.5    7.0   0.61   16.0   12.5   14.1   14.7   12.5   14.1   14.7   86.4  344.9   0.00   0.00 -99.00 1984305
 1984 306     2    0.0    9.3   10.7    6.5   13.0   0.27   17.9   11.6   14.4   15.6   11.6   14.4   15.6   86.4  344.9   0.00   0.00 -99.00 1984306
 1984 307     3   12.7    9.2   10.7    3.5    7.0   0.60   15.2   11.3   13.0   13.8   11.3   13.0   13.8   86.4  344.9   0.00   0.00 -99.00 1984307
 1984 308     4    0.1    9.2   10.6    7.1   14.2   0.17   11.6    5.1    8.0    9.2    5.1    8.0    9.2   86.4  344.9   0.00   0.00 -99.00 1984308
 1984 309     5    0.0    9.1   10.6    6.5   13.0   0.23   11.0    3.8    7.0    8.3    3.8    7.0    8.3   86.4  344.9   0.00   0.00 -99.00 1984309
 1984 310     6    5.7    9.0   10.5    3.6    7.2   0.57    8.4    5.4    6.7    7.3    5.4    6.7    7.3   86.4  344.9   0.00   0.00 -99.00 1984310
 1984 311     7    0.1    9.0   10.5    1.0    2.0   0.88    9.5    5.6    7.3    8.0    5.6    7.3    8.0   86.4  344.9   0.00   0.00 -99.00 1984311
 1984 312     8    2.0    8.9   10.4    3.4    6.8   0.57   13.5    5.9    9.2   10.6    5.9    9.2   10.6   86.4  344.9   0.00   0.00 -99.00 1984312
 1984 313     9    3.1    8.9   10.4    2.9    5.8   0.63   15.6    9.2   12.0   13.2    9.2   12.0   13.2   86.4  344.9   0.00   0.00 -99.00 1984313
 1984 314    10    0.2    8.8   10.3    1.9    3.8   0.75   14.1    7.0   10.1   11.4    7.0   10.1   11.4   86.4  344.9   0.00   0.00 -99.00 1984314
 1984 315    11    0.1    8.8   10.3    6.5   13.0   0.14   14.5    8.2   11.0   12.1    8.2   11.0   12.1   86.4  344.9   0.00   0.00 -99.00 1984315
 1984 316    12    0.0    8.7   10.2    2.8    5.6   0.62   14.5    3.9    8.5   10.4    3.9    8.5   10.4   86.4  344.9   0.00   0.00 -99.00 1984316
 1984 317    13    9.9    8.7   10.2    1.7    3.4   0.77   13.9    9.6   11.5   12.2    9.6   11.5   12.2   86.4  344.9   0.00   0.00 -99.00 1984317
 1984 318    14    0.4    8.6   10.1    3.6    7.2   0.50   10.4    7.2    8.6    9.2    7.2    8.6    9.2   86.4  344.9   0.00   0.00 -99.00 1984318
 1984 319    15    0.1    8.6   10.1    3.2    6.4   0.55   11.4    7.4    9.1    9.8    7.4    9.1    9.8   86.4  344.9   0.00   0.00 -99.00 1984319
 1984 320    16    3.6    8.5   10.0    4.0    8.0   0.42    4.8    0.0    2.1    2.9    0.0    2.1    2.9   86.4  345.0   0.00   0.00 -99.00 1984320
 1984 321    17    7.7    8.5   10.0    1.0    2.0   0.85    6.9    0.5    3.3    4.4    0.5    3.3    4.4   86.4  345.0   0.00   0.00 -99.00 1984321
 1984 322    18    0.2    8.4    9.9    1.3    2.6   0.81    6.1    3.2    4.5    5.0    3.2    4.5    5.0   86.4  345.0   0.00   0.00 -99.00 1984322
 1984 323    19    0.0    8.4    9.9    2.8    5.6   0.58    6.2    4.2    5.1    5.4    4.2    5.1    5.4   86.4  345.0   0.00   0.00 -99.00 1984323
 1984 324    20    0.0    8.3    9.9    3.3    6.6   0.49    5.1    4.6    4.8    4.9    4.6    4.8    4.9   86.4  345.0   0.00   0.00 -99.00 1984324
 1984 325    21    6.7    8.3    9.8    4.3    8.6   0.33   11.7    1.5    5.9    7.6    1.5    5.9    7.6   86.4  345.0   0.00   0.00 -99.00 1984325
 1984 326    22    6.6    8.3    9.8    5.1   10.2   0.19   13.1    2.8    7.2    9.0    2.8    7.2    9.0   86.4  345.0   0.00   0.00 -99.00 1984326
 1984 327    23   12.1    8.2    9.7    1.0    2.0   0.84   12.1    8.0    9.8   10.4    8.0    9.8   10.4   86.4  345.0   0.00   0.00 -99.00 1984327
 1984 328    24    8.6    8.2    9.7    2.0    4.0   0.67   14.4    8.0   10.7   11.8    8.0   10.7   11.8   86.4  345.0   0.00   0.00 -99.00 1984328
 1984 329    25    1.4    8.1    9.7    4.3    8.6   0.29   12.5    8.3   10.1   10.8    8.3   10.1   10.8   86.4  345.0   0.00   0.00 -99.00 1984329
 1984 330    26    1.7    8.1    9.6    3.1    6.2   0.48    9.4    4.9    6.8    7.6    4.9    6.8    7.6   86.4  345.0   0.00   0.00 -99.00 1984330
 1984 331    27    0.0    8.1    9.6    5.4   10.8   0.08    9.1    0.6    4.2    5.6    0.6    4.2    5.6   86.4  345.0   0.00   0.00 -99.00 1984331
 1984 332    28    2.3    8.0    9.6    1.6    3.2   0.72   11.7    1.9    6.1    7.7    1.9    6.1    7.7   86.4  345.0   0.00   0.00 -99.00 1984332
 1984 333    29    0.0    8.0    9.5    3.0    6.0   0.48   12.4    8.7   10.3   11.0    8.7   10.3   11.0   86.4  345.0   0.00   0.00 -99.00 1984333
 1984 334    30    0.0    8.0    9.5    2.1    4.2   0.63   12.0    9.3   10.4   11.0    9.3   10.4   11.0   86.4  345.0   0.00   0.00 -99.00 1984334
 1984 335    31    2.5    7.9    9.5    3.1    6.2   0.44   12.9    8.5   10.4   11.2    8.5   10.4   11.2   86.4  345.0   0.00   0.00 -99.00 1984335
 1984 336    32    0.2    7.9    9.5    2.2    4.4   0.60   13.0    8.5   10.4   11.2    8.5   10.4   11.2   86.4  345.0   0.00   0.00 -99.00 1984336
 1984 337    33    2.3    7.9    9.4    1.0    2.0   0.82    8.4    6.5    7.3    7.7    6.5    7.3    7.7   86.4  345.0   0.00   0.00 -99.00 1984337
 1984 338    34    2.5    7.8    9.4    1.0    2.0   0.81    9.8    4.0    6.5    7.5    4.0    6.5    7.5   86.4  345.0   0.00   0.00 -99.00 1984338
 1984 339    35    1.5    7.8    9.4    1.3    2.6   0.76   10.6    7.6    8.9    9.4    7.6    8.9    9.4   86.4  345.0   0.00   0.00 -99.00 1984339
 1984 340    36    8.5    7.8    9.4    1.0    2.0   0.81   12.0    7.6    9.5   10.3    7.6    9.5   10.3   86.4  345.0   0.00   0.00 -99.00 1984340
 1984 341    37    0.1    7.8    9.3    3.6    7.2   0.31    9.7    6.0    7.6    8.2    6.0    7.6    8.2   86.4  345.0   0.00   0.00 -99.00 1984341
 1984 342    38    0.0    7.7    9.3    4.5    9.0   0.14   11.0    3.7    6.8    8.1    3.7    6.8    8.1   86.4  345.0   0.00   0.00 -99.00 1984342
 1984 343    39    1.0    7.7    9.3    1.3    2.6   0.75    8.7    1.5    4.5    5.8    1.5    4.5    5.8   86.4  345.0   0.00   0.00 -99.00 1984343
 1984 344    40    0.0    7.7    9.3    4.9    9.8   0.04    8.4    1.4    4.4    5.6    1.4    4.4    5.6   86.4  345.0   0.00   0.00 -99.00 1984344
 1984 345    41    0.1    7.7    9.3    3.6    7.2   0.29    8.0    1.5    4.2    5.4    1.5    4.2    5.4   86.4  345.0   0.00   0.00 -99.00 1984345
 1984 346    42    0.1    7.7    9.3    1.8    3.6   0.64    4.8   -1.3    1.3    2.4   -1.3    1.3    2.4   86.4  345.0   0.00   0.00 -99.00 1984346
 1984 347    43    0.0    7.7    9.2    1.9    3.8   0.62    5.4   -0.5    2.0    3.0   -0.5    2.0    3.0   86.4  345.0   0.00   0.00 -99.00 1984347
 1984 348    44    6.7    7.6    9.2    1.0    2.0   0.80    8.4    2.3    4.9    6.0    2.3    4.9    6.0   86.4  345.0   0.00   0.00 -99.00 1984348
 1984 349    45    2.5    7.6    9.2    2.2    4.4   0.56    8.5    3.7    5.7    6.6    3.7    5.7    6.6   86.4  345.0   0.00   0.00 -99.00 1984349
 1984 350    46    8.9    7.6    9.2    2.3    4.6   0.54    5.6    1.6    3.3    4.0    1.6    3.3    4.0   86.4  345.2   0.00   0.00 -99.00 1984350
 1984 351    47    2.1    7.6    9.2    1.0    2.0   0.80    6.0    1.0    3.1    4.0    1.0    3.1    4.0   86.4  345.2   0.00   0.00 -99.00 1984351
 1984 352    48    0.6    7.6    9.2    1.2    2.4   0.76    9.5    1.7    5.0    6.4    1.7    5.0    6.4   86.4  345.2   0.00   0.00 -99.00 1984352
 1984 353    49    0.9    7.6    9.2    3.9    7.8   0.21    8.6   -1.1    3.0    4.7   -1.1    3.0    4.7   86.4  345.2   0.00   0.00 -99.00 1984353
 1984 354    50    2.9    7.6    9.2    1.5    3.0   0.70   10.7   -0.3    4.3    6.3   -0.3    4.3    6.3   86.4  345.2   0.00   0.00 -99.00 1984354
 1984 355    51    0.1    7.6    9.2    1.0    2.0   0.80   11.7    8.1    9.6   10.3    8.1    9.6   10.3   86.4  345.2   0.00   0.00 -99.00 1984355
 1984 356    52    0.0    7.6    9.2    3.9    7.8   0.21    7.2    2.4    4.4    5.3    2.4    4.4    5.3   86.4  345.2   0.00   0.00 -99.00 1984356
 1984 357    53    4.0    7.6    9.2    1.2    2.4   0.76   11.2   -1.0    4.1    6.3   -1.0    4.1    6.3   86.4  345.2   0.00   0.00 -99.00 1984357
 1984 358    54    3.1    7.6    9.2    1.0    2.0   0.80   11.8    3.0    6.7    8.3    3.0    6.7    8.3   86.4  345.2   0.00   0.00 -99.00 1984358
 1984 359    55    0.9    7.6    9.2    1.9    3.8   0.62    6.4    6.3    6.3    6.4    6.3    6.3    6.4   86.4  345.2   0.00   0.00 -99.00 1984359
 1984 360    56    5.2    7.6    9.2    1.2    2.4   0.76    7.6   -0.9    2.7    4.2   -0.9    2.7    4.2   86.4  345.2   0.00   0.00 -99.00 1984360
 1984 361    57    0.0    7.6    9.2    4.6    9.2   0.08    5.3   -1.2    1.5    2.7   -1.2    1.5    2.7   86.4  345.2   0.00   0.00 -99.00 1984361
 1984 362    58    0.0    7.6    9.2    4.2    8.4   0.16    5.3   -0.7    1.8    2.9   -0.7    1.8    2.9   86.4  345.2   0.00   0.00 -99.00 1984362
 1984 363    59    0.0    7.7    9.2    2.0    4.0   0.60    1.7   -0.8    0.3    0.7   -0.8    0.3    0.7   86.4  345.2   0.00   0.00 -99.00 1984363
 1984 364    60    4.6    7.7    9.2    2.7    5.4   0.47    5.6   -2.2    1.1    2.5   -2.2    1.1    2.5   86.4  345.2   0.00   0.00 -99.00 1984364
 1984 365    61    1.4    7.7    9.2    1.0    2.0   0.80    7.0   -1.9    1.9    3.5   -1.9    1.9    3.5   86.4  345.2   0.00   0.00 -99.00 1984365
 1984 366    62    0.1    7.7    9.2    1.9    3.8   0.63    8.1    5.5    6.6    7.1    5.5    6.6    7.1   86.4  345.2   0.00   0.00 -99.00 1984366
 1985 001    63    0.0    7.7    9.3    3.4    6.8   0.34    5.2    1.2    2.9    3.6    1.2    2.9    3.6   86.4  345.2   0.00   0.00 -99.00 1985001
 1985 002    64    0.0    7.7    9.3    2.9    5.8   0.44    2.9    0.3    1.4    1.9    0.3    1.4    1.9   86.4  345.2   0.00   0.00 -99.00 1985002
 1985 003    65    0.0    7.7    9.3    2.4    4.8   0.54    2.2   -1.3    0.2    0.8   -1.3    0.2    0.8   86.4  345.2   0.00   0.00 -99.00 1985003
 1985 004    66    0.0    7.8    9.3    1.7    3.4   0.68    2.5   -0.8    0.6    1.2   -0.8    0.6    1.2   86.4  345.2   0.00   0.00 -99.00 1985004
 1985 005    67    2.4    7.8    9.3    3.9    7.8   0.26    0.0   -2.5   -1.4   -1.0   -2.5   -1.4   -1.0   86.4  345.2   0.00   0.00 -99.00 1985005
 1985 006    68    0.5    7.8    9.3    2.3    4.6   0.57    3.1   -4.6   -1.3    0.1   -4.6   -1.3    0.1   86.4  345.2   0.00   0.00 -99.00 1985006
 1985 007    69    0.1    7.8    9.4    4.4    8.8   0.19   -2.5   -4.2   -3.5   -3.2   -4.2   -3.5   -3.2   86.4  345.2   0.00   0.00 -99.00 1985007
 1985 008    70    0.5    7.9    9.4    1.9    3.8   0.65   -1.4   -5.0   -3.5   -2.8   -5.0   -3.5   -2.8   86.4  345.2   0.00   0.00 -99.00 1985008
 1985 009    71    0.0    7.9    9.4    3.0    6.0   0.46    1.4   -4.1   -1.8   -0.7   -4.1   -1.8   -0.7   86.4  345.2   0.00   0.00 -99.00 1985009
 1985 010    72    0.0    7.9    9.4    2.2    4.4   0.61    2.3   -2.5   -0.5    0.4   -2.5   -0.5    0.4   86.4  345.2   0.00   0.00 -99.00 1985010
 1985 011    73    0.0    8.0    9.5    4.5    9.0   0.20    2.8   -4.0   -1.1    0.2   -4.0   -1.1    0.2   86.4  345.2   0.00   0.00 -99.00 1985011
 1985 012    74    0.2    8.0    9.5    3.2    6.4   0.44    1.6   -3.4   -1.3   -0.3   -3.4   -1.3   -0.3   86.4  345.2   0.00   0.00 -99.00 1985012
 1985 013    75    0.0    8.0    9.5    3.3    6.6   0.43   -0.9   -2.3   -1.7   -1.5   -2.3   -1.7   -1.5   86.4  345.2   0.00   0.00 -99.00 1985013
 1985 014    76    0.0    8.1    9.5    3.0    6.0   0.49    0.3   -4.7   -2.6   -1.8   -4.7   -2.6   -1.8   86.4  345.2   0.00   0.00 -99.00 1985014
 1985 015    77    0.8    8.1    9.6    3.6    7.2   0.40   -2.1   -3.6   -3.0   -2.7   -3.6   -3.0   -2.7   86.4  345.3   0.00   0.00 -99.00 1985015
 1985 016    78    0.0    8.1    9.6    1.7    3.4   0.72   -4.5   -7.1   -6.0   -5.6   -7.1   -6.0   -5.6   86.4  345.3   0.00   0.00 -99.00 1985016
 1985 017    79    0.2    8.2    9.6    3.3    6.6   0.46    0.0   -8.1   -4.6   -3.3   -8.1   -4.6   -3.3   86.4  345.3   0.00   0.00 -99.00 1985017
 1985 018    80    0.0    8.2    9.7    1.0    2.0   0.84    0.6   -7.7   -4.1   -2.8   -7.7   -4.1   -2.8   86.4  345.3   0.00   0.00 -99.00 1985018
 1985 019    81    0.0    8.3    9.7    1.7    3.4   0.73    0.6   -0.8   -0.2    0.0   -0.8   -0.2    0.0   86.4  345.3   0.00   0.00 -99.00 1985019
 1985 020    82    6.0    8.3    9.7    1.1    2.2   0.83    6.2   -0.5    2.4    3.5   -0.5    2.4    3.5   86.4  345.3   0.00   0.00 -99.00 1985020
 1985 021    83   10.3    8.3    9.8    1.1    2.2   0.83    9.2   -0.5    3.7    5.3   -0.5    3.7    5.3   86.4  345.3   0.00   0.00 -99.00 1985021
 1985 022    84    0.0    8.4    9.8    6.1   12.2   0.08    4.5    1.0    2.5    3.1    1.0    2.5    3.1   86.4  345.3   0.00   0.00 -99.00 1985022
 1985 023    85    0.0    8.4    9.9    5.4   10.8   0.20    4.2   -0.2    1.7    2.5   -0.2    1.7    2.5   86.4  345.3   0.00   0.00 -99.00 1985023
 1985 024    86    4.3    8.5    9.9    1.0    2.0   0.85    7.6   -1.4    2.5    4.1   -1.4    2.5    4.1   86.4  345.3   0.00   0.00 -99.00 1985024
 1985 025    87   11.2    8.5    9.9    1.6    3.2   0.77    7.4   -0.6    2.9    4.3   -0.6    2.9    4.3   86.4  345.3   0.00   0.00 -99.00 1985025
 1985 026    88    0.2    8.6   10.0    3.1    6.2   0.56    4.1    2.8    3.4    3.6    2.8    3.4    3.6   86.4  345.3   0.00   0.00 -99.00 1985026
 1985 027    89    5.7    8.6   10.0    1.5    3.0   0.79    5.9   -4.6   -0.0    1.8   -4.6   -0.0    1.8   86.4  345.3   0.00   0.00 -99.00 1985027
 1985 028    90    1.2    8.7   10.1    5.0   10.0   0.32    9.5   -2.2    2.9    5.0   -2.2    2.9    5.0   86.4  345.3   0.00   0.00 -99.00 1985028
 1985 029    91    4.3    8.7   10.1    1.3    2.6   0.83   10.9    3.3    6.6    8.0    3.3    6.6    8.0   86.4  345.3   0.00   0.00 -99.00 1985029
 1985 030    92    1.0    8.8   10.2    2.2    4.4   0.71   11.0    3.0    6.5    7.9    3.0    6.5    7.9   86.4  345.3   0.00   0.00 -99.00 1985030
 1985 031    93    0.0    8.8   10.2    5.0   10.0   0.35   11.4    5.0    7.8    9.0    5.0    7.8    9.0   86.4  345.3   0.00   0.00 -99.00 1985031
 1985 032    94    0.0    8.9   10.3    3.1    6.2   0.60   11.8    8.8   10.1   10.7    8.8   10.1   10.7   86.4  345.3   0.00   0.00 -99.00 1985032
 1985 033    95    0.0    8.9   10.3    5.2   10.4   0.35   12.4    7.4    9.6   10.5    7.4    9.6   10.5   86.4  345.3   0.00   0.00 -99.00 1985033
 1985 034    96    0.3    9.0   10.3    3.0    6.0   0.63   10.9    6.4    8.4    9.2    6.4    8.4    9.2   86.4  345.3   0.00   0.00 -99.00 1985034
 1985 035    97    0.0    9.0   10.4    4.3    8.6   0.48   10.1    7.0    8.4    8.9    7.0    8.4    8.9   86.4  345.3   0.00   0.00 -99.00 1985035
 1985 036    98    0.0    9.1   10.4    6.3   12.6   0.25    8.3    0.7    4.1    5.5    0.7    4.1    5.5   86.4  345.3   0.00   0.00 -99.00 1985036
 1985 037    99    4.0    9.2   10.5    4.1    8.2   0.52   11.5    1.6    6.0    7.8    1.6    6.0    7.8   86.4  345.3   0.00   0.00 -99.00 1985037
 1985 038   100    8.4    9.2   10.6    1.1    2.2   0.87    4.5    4.4    4.4    4.5    4.4    4.4    4.5   86.4  345.3   0.00   0.00 -99.00 1985038
 1985 039   101   14.6    9.3   10.6    1.0    2.0   0.89    2.8    2.6    2.7    2.7    2.6    2.7    2.7   86.4  345.3   0.00   0.00 -99.00 1985039
 1985 040   102    3.7    9.3   10.7    2.7    5.4   0.70   -1.0   -1.2   -1.1   -1.1   -1.2   -1.1   -1.1   86.4  345.3   0.00   0.00 -99.00 1985040
 1985 041   103    0.0    9.4   10.7    9.8   19.6   0.00   -2.1   -4.0   -3.2   -2.8   -4.0   -3.2   -2.8   86.4  345.3   0.00   0.00 -99.00 1985041
 1985 042   104    0.0    9.4   10.8   10.2   20.4   0.00   -1.0   -5.0   -3.2   -2.4   -5.0   -3.2   -2.4   86.4  345.3   0.00   0.00 -99.00 1985042
 1985 043   105    0.0    9.5   10.8    9.9   19.8   0.00   -0.1   -6.1   -3.4   -2.2   -6.1   -3.4   -2.2   86.4  345.3   0.00   0.00 -99.00 1985043
 1985 044   106    0.0    9.6   10.9    7.6   15.2   0.22   -1.4   -9.6   -5.9   -4.3   -9.6   -5.9   -4.3   86.4  345.3   0.00   0.00 -99.00 1985044
 1985 045   107    0.0    9.6   10.9    8.0   16.0   0.20    1.3   -8.0   -3.8   -2.0   -8.0   -3.8   -2.0   86.4  345.4   0.00   0.00 -99.00 1985045
 1985 046   108    0.0    9.7   11.0    9.2   18.4   0.09   -0.6   -3.9   -2.4   -1.8   -3.9   -2.4   -1.8   86.4  345.4   0.00   0.00 -99.00 1985046
 1985 047   109    0.0    9.7   11.0    9.0   18.0   0.13    3.1   -5.2   -1.5    0.2   -5.2   -1.5    0.2   86.4  345.4   0.00   0.00 -99.00 1985047
 1985 048   110    0.0    9.8   11.1   11.2   22.4   0.00    3.5   -3.2   -0.2    1.2   -3.2   -0.2    1.2   86.4  345.4   0.00   0.00 -99.00 1985048
 1985 049   111    0.0    9.9   11.2   11.2   22.4   0.00    3.6   -3.9   -0.5    1.0   -3.9   -0.5    1.0   86.4  345.4   0.00   0.00 -99.00 1985049
 1985 050   112    0.0    9.9   11.2   10.3   20.6   0.05    3.5   -7.0   -2.3   -0.1   -7.0   -2.3   -0.1   86.4  345.4   0.00   0.00 -99.00 1985050
 1985 051   113    0.3   10.0   11.3    3.0    6.0   0.73    4.0   -3.0    0.2    1.6   -3.0    0.2    1.6   86.4  345.4   0.00   0.00 -99.00 1985051
 1985 052   114    0.0   10.1   11.3    2.4    4.8   0.79    4.1    1.8    2.8    3.2    1.8    2.8    3.2   86.4  345.4   0.00   0.00 -99.00 1985052
 1985 053   115    0.0   10.1   11.4    2.6    5.2   0.77    4.1    1.9    2.9    3.3    1.9    2.9    3.3   86.4  345.4   0.00   0.00 -99.00 1985053
 1985 054   116    0.0   10.2   11.5    9.4   18.8   0.20   11.1    1.2    5.7    7.4    1.2    5.7    7.4   86.4  345.4   0.00   0.00 -99.00 1985054
 1985 055   117    0.0   10.3   11.5   10.4   20.8   0.13   13.6    1.1    6.8    9.0    1.1    6.8    9.0   86.4  345.4   0.00   0.00 -99.00 1985055
 1985 056   118    0.0   10.3   11.6    5.2   10.4   0.57    9.5    0.0    4.3    6.0    0.0    4.3    6.0   86.4  345.4   0.00   0.00 -99.00 1985056
 1985 057   119    0.1   10.4   11.6    7.1   14.2   0.42   11.8   -1.0    4.8    7.1   -1.0    4.8    7.1   86.4  345.4   0.00   0.00 -99.00 1985057
 1985 058   120    0.0   10.4   11.7    8.2   16.4   0.35   12.2    2.7    7.0    8.7    2.7    7.0    8.7   86.4  345.4   0.00   0.00 -99.00 1985058
 1985 059   121    4.5   10.5   11.8    4.4    8.8   0.66    8.3    3.0    5.4    6.4    3.0    5.4    6.4   86.4  345.4   0.00   0.00 -99.00 1985059
 1985 060   122    6.0   10.6   11.8    5.5   11.0   0.58   10.9    2.7    6.5    8.0    2.7    6.5    8.0   86.4  345.4   0.00   0.00 -99.00 1985060
 1985 061   123    2.6   10.6   11.9    4.5    9.0   0.66    8.9    0.0    4.1    5.7    0.0    4.1    5.7   86.4  345.4   0.00   0.00 -99.00 1985061
 1985 062   124    3.2   10.7   12.0    2.3    4.6   0.83    9.1    4.7    6.7    7.5    4.7    6.7    7.5   86.4  345.4   0.00   0.00 -99.00 1985062
 1985 063   125    0.0   10.8   12.0   10.4   20.8   0.24   10.2    3.4    6.5    7.8    3.4    6.5    7.8   86.4  345.4   0.00   0.00 -99.00 1985063
 1985 064   126    0.0   10.8   12.1   13.1   26.2   0.06   10.3   -1.4    4.0    6.2   -1.4    4.0    6.2   86.4  345.4   0.00   0.00 -99.00 1985064
 1985 065   127    1.8   10.9   12.1   14.6   29.2   0.00   10.8   -2.8    3.5    6.0   -2.8    3.5    6.0   86.4  345.4   0.00   0.00 -99.00 1985065
 1985 066   128    0.0   11.0   12.2    5.2   10.4   0.64   10.5    2.1    6.0    7.6    2.1    6.0    7.6   86.4  345.4   0.00   0.00 -99.00 1985066
 1985 067   129    0.0   11.0   12.3   12.5   25.0   0.14   11.9    2.2    6.7    8.5    2.2    6.7    8.5   86.4  345.4   0.00   0.00 -99.00 1985067
 1985 068   130    0.2   11.1   12.3   11.1   22.2   0.25   12.4    3.9    7.9    9.5    3.9    7.9    9.5   86.4  345.4   0.00   0.00 -99.00 1985068
 1985 069   131    0.0   11.2   12.4    8.3   16.6   0.45   12.2    4.2    7.9    9.5    4.2    7.9    9.5   86.4  345.4   0.00   0.00 -99.00 1985069
 1985 070   132    0.0   11.2   12.5   13.7   27.4   0.10    9.4    2.9    5.9    7.2    2.9    5.9    7.2   86.4  345.4   0.00   0.00 -99.00 1985070
 1985 071   133    0.0   11.3   12.5   15.6   31.2   0.00   10.2   -1.9    3.8    6.1   -1.9    3.8    6.1   86.4  345.4   0.00   0.00 -99.00 1985071
 1985 072   134    0.0   11.4   12.6    3.0    6.0   0.81    8.2   -1.7    3.0    4.9   -1.7    3.0    4.9   86.4  345.4   0.00   0.00 -99.00 1985072
 1985 073   135    0.8   11.4   12.7    9.4   18.8   0.41    8.3    1.5    4.7    6.0    1.5    4.7    6.0   86.4  345.4   0.00   0.00 -99.00 1985073
 1985 074   136    4.6   11.5   12.7   10.2   20.4   0.37    7.8   -0.5    3.4    5.0   -0.5    3.4    5.0   86.4  345.5   0.00   0.00 -99.00 1985074
 1985 075   137    0.0   11.6   12.8    8.6   17.2   0.48    4.6   -1.4    1.4    2.6   -1.4    1.4    2.6   86.4  345.5   0.00   0.00 -99.00 1985075
 1985 076   138    0.2   11.6   12.9    8.6   17.2   0.49    4.9   -1.8    1.4    2.7   -1.8    1.4    2.7   86.4  345.5   0.00   0.00 -99.00 1985076
 1985 077   139    0.0   11.7   12.9   18.7   37.4   0.00    7.4   -4.5    1.1    3.5   -4.5    1.1    3.5   86.4  345.5   0.00   0.00 -99.00 1985077
 1985 078   140    0.0   11.8   13.0   13.9   27.8   0.19    4.8   -2.3    1.1    2.5   -2.3    1.1    2.5   86.4  345.5   0.00   0.00 -99.00 1985078
 1985 079   141    1.3   11.8   13.1   11.5   23.0   0.34    4.4   -5.0   -0.5    1.4   -5.0   -0.5    1.4   86.4  345.5   0.00   0.00 -99.00 1985079
 1985 080   142    3.4   11.9   13.1    3.2    6.4   0.82    6.1   -3.8    0.9    2.9   -3.8    0.9    2.9   86.4  345.5   0.00   0.00 -99.00 1985080
 1985 081   143    2.8   12.0   13.2    3.7    7.4   0.79    7.8    1.0    4.2    5.6    1.0    4.2    5.6   86.4  345.5   0.00   0.00 -99.00 1985081
 1985 082   144    1.2   12.1   13.3    6.0   12.0   0.67    8.4    4.5    6.4    7.0    4.5    6.4    7.0   86.4  345.5   0.00   0.00 -99.00 1985082
 1985 083   145    1.2   12.1   13.3    9.8   19.6   0.47   10.1    4.0    6.9    7.9    4.0    6.9    7.9   86.4  345.5   0.00   0.00 -99.00 1985083
 1985 084   146    0.7   12.2   13.4    7.1   14.2   0.62    8.5   -0.6    3.8    5.3   -0.6    3.8    5.3   86.4  345.5   0.00   0.00 -99.00 1985084
 1985 085   147    5.8   12.3   13.5    3.3    6.6   0.83    5.2    3.9    4.5    4.7    3.9    4.5    4.7   86.4  345.5   0.00   0.00 -99.00 1985085
 1985 086   148    0.4   12.3   13.5    9.8   19.6   0.49    7.8    2.0    4.8    5.8    2.0    4.8    5.8   86.4  345.5   0.00   0.00 -99.00 1985086
 1985 087   149    0.0   12.4   13.6   16.9   33.8   0.13   10.4   -0.6    4.7    6.6   -0.6    4.7    6.6   86.4  345.5   0.00   0.00 -99.00 1985087
 1985 088   150    1.6   12.5   13.7    2.8    5.6   0.86    9.6    4.0    6.7    7.7    4.0    6.7    7.7   86.4  345.5   0.00   0.00 -99.00 1985088
 1985 089   151    0.2   12.5   13.8    4.2    8.4   0.79   11.3    6.8    9.0    9.8    6.8    9.0    9.8   86.4  345.5   0.00   0.00 -99.00 1985089
 1985 090   152    3.1   12.6   13.8   14.0   28.0   0.31   14.6    7.5   11.0   12.2    7.5   11.0   12.2   86.4  345.5   0.00   0.00 -99.00 1985090
 1985 091   153    0.8   12.7   13.9    7.9   15.8   0.61   15.6    7.6   11.5   12.9    7.6   11.5   12.9   86.4  345.5   0.00   0.00 -99.00 1985091
 1985 092   154    0.0   12.7   14.0   15.3   30.6   0.26   15.7    8.7   12.1   13.3    8.7   12.1   13.3   86.4  345.5   0.00   0.00 -99.00 1985092
 1985 093   155    1.1   12.8   14.0   12.8   25.6   0.39   17.5   11.5   14.4   15.5   11.5   14.4   15.5   86.4  345.5   0.00   0.00 -99.00 1985093
 1985 094   156    0.4   12.9   14.1    7.9   15.8   0.63   15.1    9.2   12.1   13.1    9.2   12.1   13.1   86.4  345.5   0.00   0.00 -99.00 1985094
 1985 095   157    2.2   12.9   14.2    7.6   15.2   0.65   12.4    8.7   10.5   11.2    8.7   10.5   11.2   86.4  345.5   0.00   0.00 -99.00 1985095
 1985 096   158    5.1   13.0   14.2   12.2   24.4   0.44   13.6    6.8   10.2   11.3    6.8   10.2   11.3   86.4  345.5   0.00   0.00 -99.00 1985096
 1985 097   159   10.3   13.1   14.3    6.7   13.4   0.70   13.2    5.0    9.1   10.5    5.0    9.1   10.5   86.4  345.5   0.00   0.00 -99.00 1985097
 1985 098   160    0.0   13.1   14.4    8.8   17.6   0.60   11.6    7.4    9.5   10.2    7.4    9.5   10.2   86.4  345.5   0.00   0.00 -99.00 1985098
 1985 099   161    0.3   13.2   14.5   17.9   35.8   0.20   13.3    3.4    8.3   10.1    3.4    8.3   10.1   86.4  345.5   0.00   0.00 -99.00 1985099
 1985 100   162    3.4   13.3   14.5   14.8   29.6   0.35   13.1    4.3    8.7   10.2    4.3    8.7   10.2   86.4  345.5   0.00   0.00 -99.00 1985100
 1985 101   163    3.1   13.3   14.6    5.7   11.4   0.75   10.5    4.4    7.4    8.5    4.4    7.4    8.5   86.4  345.5   0.00   0.00 -99.00 1985101
 1985 102   164    0.3   13.4   14.7   18.3   36.6   0.21   11.9    4.4    8.1    9.5    4.4    8.1    9.5   86.4  345.5   0.00   0.00 -99.00 1985102
 1985 103   165    1.1   13.5   14.7   19.8   39.6   0.16   11.9    4.2    8.0    9.4    4.2    8.0    9.4   86.4  345.5   0.00   0.00 -99.00 1985103
 1985 104   166    0.0   13.5   14.8   18.2   36.4   0.23   12.4    4.0    8.2    9.7    4.0    8.2    9.7   86.4  345.5   0.00   0.00 -99.00 1985104
 1985 105   167    0.2   13.6   14.9   10.4   20.8   0.57   13.4    3.4    8.4   10.2    3.4    8.4   10.2   86.4  345.6   0.00   0.00 -99.00 1985105
 1985 106   168    0.0   13.6   14.9   21.6   43.2   0.11   16.6    8.3   12.5   14.0    8.3   12.5   14.0   86.4  345.6   0.00   0.00 -99.00 1985106
 1985 107   169    0.0   13.7   15.0   20.5   41.0   0.16   16.6    5.7   11.2   13.2    5.7   11.2   13.2   86.4  345.6   0.00   0.00 -99.00 1985107
 1985 108   170    0.0   13.8   15.1   17.0   34.0   0.31   17.7    3.9   10.9   13.4    3.9   10.9   13.4   86.4  345.6   0.00   0.00 -99.00 1985108
 1985 109   171    0.0   13.8   15.2   25.0   50.0   0.00   19.5    3.4   11.5   14.5    3.4   11.5   14.5   86.4  345.6   0.00   0.00 -99.00 1985109
 1985 110   172    3.7   13.9   15.2    7.7   15.4   0.69    7.1    6.3    6.7    6.9    6.3    6.7    6.9   86.4  345.6   0.00   0.00 -99.00 1985110
 1985 111   173    0.0   14.0   15.3   13.3   26.6   0.48   10.8    0.0    5.5    7.5    0.0    5.5    7.5   86.4  345.6   0.00   0.00 -99.00 1985111
 1985 112   174    0.0   14.0   15.4   24.5   49.0   0.04   14.0    5.2    9.7   11.0    5.2    9.7   11.0   86.4  345.6   0.00   0.00 -99.00 1985112
 1985 113   175    0.0   14.1   15.4   14.5   29.0   0.44   10.8    3.8    7.4    8.4    3.8    7.4    8.4   86.4  345.6   0.00   0.00 -99.00 1985113
 1985 114   176    0.0   14.2   15.5   28.0   56.0   0.00   12.3    0.1    6.3    8.1    0.1    6.3    8.1   86.4  345.6   0.00   0.00 -99.00 1985114
 1985 115   177    0.0   14.2   15.6    7.7   15.4   0.71    9.5    4.8    7.2    7.9    4.8    7.2    7.9   86.4  345.6   0.00   0.00 -99.00 1985115
 1985 116   178    0.0   14.3   15.6   22.3   44.6   0.16   12.1   -2.3    5.1    7.2   -2.3    5.1    7.2   86.4  345.6   0.00   0.00 -99.00 1985116
 1985 117   179    0.4   14.3   15.7   13.8   27.6   0.48   11.3    5.9    8.7    9.5    5.9    8.7    9.5   86.4  345.6   0.00   0.00 -99.00 1985117
 1985 118   180    4.5   14.4   15.8   22.6   45.2   0.16   10.2   -0.3    5.1    6.7   -0.3    5.1    6.7   86.4  345.6   0.00   0.00 -99.00 1985118
 1985 119   181    0.1   14.5   15.8   10.6   21.2   0.61   13.3    2.8    8.2    9.8    2.8    8.2    9.8   86.4  345.6   0.00   0.00 -99.00 1985119
 1985 120   182    0.0   14.5   15.9   17.1   34.2   0.37   16.1    6.8   11.6   13.0    6.8   11.6   13.0   86.4  345.6   0.00   0.00 -99.00 1985120
 1985 121   183    0.0   14.6   16.0   21.6   43.2   0.22   13.1    6.2    9.8   10.8    6.2    9.8   10.8   86.4  345.6   0.00   0.00 -99.00 1985121
 1985 122   184    0.0   14.6   16.0   22.4   44.8   0.19   13.6    6.2   10.0   11.2    6.2   10.0   11.2   86.4  345.6   0.00   0.00 -99.00 1985122
 1985 123   185    0.0   14.7   16.1   10.2   20.4   0.63    9.9    5.8    7.9    8.5    5.8    7.9    8.5   86.4  345.6   0.00   0.00 -99.00 1985123
 1985 124   186    0.0   14.8   16.2   13.0   26.0   0.54   13.9    6.1   10.2   11.3    6.1   10.2   11.3   86.4  345.6   0.00   0.00 -99.00 1985124
 1985 125   187    0.0   14.8   16.2   14.0   28.0   0.51   11.9    5.3    8.7    9.7    5.3    8.7    9.7   86.4  345.6   0.00   0.00 -99.00 1985125
 1985 126   188    0.0   14.9   16.3   28.5   57.0   0.00   15.3    6.2   11.0   12.3    6.2   11.0   12.3   86.4  345.6   0.00   0.00 -99.00 1985126
 1985 127   189    0.0   14.9   16.4   25.6   51.2   0.11   18.6    6.0   12.6   14.5    6.0   12.6   14.5   86.4  345.6   0.00   0.00 -99.00 1985127
 1985 128   190    0.0   15.0   16.4   17.3   34.6   0.40   16.5    8.9   12.9   14.0    8.9   12.9   14.0   86.4  345.6   0.00   0.00 -99.00 1985128
 1985 129   191    0.0   15.0   16.5   19.5   39.0   0.33   14.6    6.8   10.9   12.1    6.8   10.9   12.1   86.4  345.6   0.00   0.00 -99.00 1985129
 1985 130   192    0.0   15.1   16.6    8.6   17.2   0.71   12.1    4.0    8.3    9.5    4.0    8.3    9.5   86.4  345.6   0.00   0.00 -99.00 1985130
 1985 131   193    0.0   15.1   16.6    5.6   11.2   0.81    9.5    6.8    8.2    8.6    6.8    8.2    8.6   86.4  345.6   0.00   0.00 -99.00 1985131
 1985 132   194    3.7   15.2   16.7    7.2   14.4   0.76   12.9    6.0    9.6   10.7    6.0    9.6   10.7   86.4  345.6   0.00   0.00 -99.00 1985132
 1985 133   195    0.0   15.3   16.8   10.9   21.8   0.63   15.0    6.8   11.1   12.4    6.8   11.1   12.4   86.4  345.6   0.00   0.00 -99.00 1985133
 1985 134   196   31.8   15.3   16.8    3.7    7.4   0.88   11.5    8.1    9.9   10.4    8.1    9.9   10.4   86.4  345.6   0.00   0.00 -99.00 1985134
 1985 135   197    0.0   15.4   16.9   14.9   29.8   0.50   15.4    8.4   12.1   13.2    8.4   12.1   13.2   86.4  345.7   0.00   0.00 -99.00 1985135
 1985 136   198    0.0   15.4   16.9   27.5   55.0   0.09   19.6    3.4   12.0   14.5    3.4   12.0   14.5   86.4  345.7   0.00   0.00 -99.00 1985136
 1985 137   199    0.0   15.5   17.0   26.8   53.6   0.12   20.9    6.9   14.3   16.5    6.9   14.3   16.5   86.4  345.7   0.00   0.00 -99.00 1985137
 1985 138   200    0.0   15.5   17.1   22.6   45.2   0.26   20.2   10.2   15.5   17.1   10.2   15.5   17.1   86.4  345.7   0.00   0.00 -99.00 1985138
 1985 139   201    0.0   15.5   17.1    8.3   16.6   0.73   14.8   10.7   12.9   13.5   10.7   12.9   13.5   86.4  345.7   0.00   0.00 -99.00 1985139
 1985 140   202    4.1   15.6   17.2   11.7   23.4   0.62   19.0    9.6   14.6   16.1    9.6   14.6   16.1   86.4  345.7   0.00   0.00 -99.00 1985140
 1985 141   203   26.7   15.6   17.2    6.7   13.4   0.78   14.1   11.2   12.7   13.2   11.2   12.7   13.2   86.4  345.7   0.00   0.00 -99.00 1985141
 1985 142   204    0.0   15.7   17.3   17.8   35.6   0.43   15.1    8.7   12.1   13.1    8.7   12.1   13.1   86.4  345.7   0.00   0.00 -99.00 1985142
 1985 143   205    0.0   15.7   17.3   14.5   29.0   0.54   16.0    6.5   11.6   13.1    6.5   11.6   13.1   86.4  345.7   0.00   0.00 -99.00 1985143
 1985 144   206    0.5   15.8   17.4   14.9   29.8   0.53   16.2   10.0   13.3   14.3   10.0   13.3   14.3   86.4  345.7   0.00   0.00 -99.00 1985144
 1985 145   207    0.2   15.8   17.4   18.8   37.6   0.40   18.8    9.9   14.7   16.1    9.9   14.7   16.1   86.4  345.7   0.00   0.00 -99.00 1985145
 1985 146   208   15.5   15.8   17.5   15.2   30.4   0.52   20.5   12.9   17.0   18.2   12.9   17.0   18.2   86.4  345.7   0.00   0.00 -99.00 1985146
 1985 147   209    4.7   15.9   17.5    7.0   14.0   0.78   16.2   11.4   14.0   14.7   11.4   14.0   14.7   86.4  345.7   0.00   0.00 -99.00 1985147
 1985 148   210    0.0   15.9   17.6   26.8   53.6   0.16   17.0    8.7   13.2   14.5    8.7   13.2   14.5   86.4  345.7   0.00   0.00 -99.00 1985148
 1985 149   211    0.0   16.0   17.6   29.8   59.6   0.07   18.2    7.5   13.3   15.0    7.5   13.3   15.0   86.4  345.7   0.00   0.00 -99.00 1985149
 1985 150   212    0.0   16.0   17.7   35.0   70.0   0.00   18.1    4.1   11.7   13.9    4.1   11.7   13.9   86.4  345.7   0.00   0.00 -99.00 1985150
 1985 151   213    0.0   16.0   17.7   31.0   62.0   0.04   18.4    5.7   12.6   14.1    5.7   12.6   14.1   86.4  345.7   0.00   0.00 -99.00 1985151
 1985 152   214    0.0   16.1   17.8   35.1   70.2   0.00   20.9    5.5   13.8   15.7    5.5   13.8   15.7   86.4  345.7   0.00   0.00 -99.00 1985152
 1985 153   215    0.0   16.1   17.8   34.1   68.2   0.00   22.4    8.4   16.0   17.7    8.4   16.0   17.7   86.4  345.7   0.00   0.00 -99.00 1985153
 1985 154   216    6.4   16.1   17.8   31.7   63.4   0.02   23.8    8.3   16.7   18.6    8.3   16.7   18.6   86.4  345.7   0.00   0.00 -99.00 1985154
 1985 155   217    5.6   16.1   17.9   15.4   30.8   0.53   21.9   10.8   16.8   18.2   10.8   16.8   18.2   86.4  345.7   0.00   0.00 -99.00 1985155
 1985 156   218   15.9   16.2   17.9   10.1   20.2   0.69   19.3   13.7   16.7   17.4   13.7   16.7   17.4   86.4  345.7   0.00   0.00 -99.00 1985156
 1985 157   219   17.3   16.2   17.9    3.4    6.8   0.90   13.3   11.4   12.4   12.7   11.4   12.4   12.7   86.4  345.7   0.00   0.00 -99.00 1985157
 1985 158   220    2.0   16.2   18.0   11.8   23.6   0.64   13.0    6.0    9.8   10.7    6.0    9.8   10.7   86.4  345.7   0.00   0.00 -99.00 1985158
 1985 159   221    1.1   16.2   18.0   22.7   45.4   0.31   14.9    2.9    9.4   10.9    2.9    9.4   10.9   86.4  345.7   0.00   0.00 -99.00 1985159
 1985 160   222    0.0   16.3   18.0   22.6   45.2   0.31   16.5    9.5   13.3   14.2    9.5   13.3   14.2   86.4  345.7   0.00   0.00 -99.00 1985160
 1985 161   223    0.0   16.3   18.1   20.1   40.2   0.39   15.9    7.8   12.2   13.2    7.8   12.2   13.2   86.4  345.7   0.00   0.00 -99.00 1985161
 1985 162   224    6.3   16.3   18.1    9.9   19.8   0.70   15.9   10.0   13.2   13.9   10.0   13.2   13.9   86.4  345.7   0.00   0.00 -99.00 1985162
 1985 163   225    0.2   16.3   18.1   23.5   47.0   0.29   15.7    9.9   13.1   13.8    9.9   13.1   13.8   86.4  345.7   0.00   0.00 -99.00 1985163
 1985 164   226    2.3   16.3   18.1   11.6   23.2   0.65   15.8    8.9   12.7   13.5    8.9   12.7   13.5   86.4  345.7   0.00   0.00 -99.00 1985164
 1985 165   227    0.0   16.3   18.1   28.1   56.2   0.15   15.9    8.2   12.4   13.3    8.2   12.4   13.3   86.4  345.7   0.00   0.00 -99.00 1985165
 1985 166   228    0.0   16.4   18.2   29.3   58.6   0.12   16.6    4.8   11.2   12.7    4.8   11.2   12.7   86.4  345.8   0.00   0.00 -99.00 1985166
 1985 167   229    0.0   16.4   18.2   23.9   47.8   0.28   17.6    7.7   13.1   14.3    7.7   13.1   14.3   86.4  345.8   0.00   0.00 -99.00 1985167
 1985 168   230    0.3   16.4   18.2   25.2   50.4   0.24   17.9    6.2   12.6   14.0    6.2   12.6   14.0   86.4  345.8   0.00   0.00 -99.00 1985168
 1985 169   231    0.1   16.4   18.2    8.8   17.6   0.74   16.1    9.7   13.2   14.0    9.7   13.2   14.0   86.4  345.8   0.00   0.00 -99.00 1985169
 1985 170   232    0.7   16.4   18.2   17.5   35.0   0.47   18.4   11.0   15.0   16.0   11.0   15.0   16.0   86.4  345.8   0.00   0.00 -99.00 1985170
 1985 171   233    9.3   16.4   18.2   24.8   49.6   0.25   19.4    8.0   14.2   15.6    8.0   14.2   15.6   86.4  345.8   0.00   0.00 -99.00 1985171
 1985 172   234    5.0   16.4   18.2    6.0   12.0   0.82   15.5   10.7   13.3   13.9   10.7   13.3   13.9   86.4  345.8   0.00   0.00 -99.00 1985172
 1985 173   235    6.6   16.4   18.2   12.7   25.4   0.62   15.4   11.9   13.8   14.2   11.9   13.8   14.2   86.4  345.8   0.00   0.00 -99.00 1985173
 1985 174   236    0.7   16.4   18.2   20.3   40.6   0.39   17.9   10.3   14.5   15.4   10.3   14.5   15.4   86.4  345.8   0.00   0.00 -99.00 1985174
 1985 175   237    5.6   16.4   18.2   13.3   26.6   0.60   17.8   12.2   15.3   15.9   12.2   15.3   15.9   86.4  345.8   0.00   0.00 -99.00 1985175
 1985 176   238   10.2   16.4   18.2   14.4   28.8   0.57   16.1    7.4   12.2   13.2    7.4   12.2   13.2   86.4  345.8   0.00   0.00 -99.00 1985176
 1985 177   239    0.4   16.4   18.2   17.4   34.8   0.48   18.3    9.4   14.3   15.4    9.4   14.3   15.4   86.4  345.8   0.00   0.00 -99.00 1985177
 1985 178   240    0.0   16.4   18.2   18.4   36.8   0.45   18.2   11.0   14.9   15.8   11.0   14.9   15.8   86.4  345.8   0.00   0.00 -99.00 1985178
 1985 179   241    1.5   16.4   18.2   10.7   21.4   0.68   16.9   10.0   13.8   14.6   10.0   13.8   14.6   86.4  345.8   0.00   0.00 -99.00 1985179
 1985 180   242    1.8   16.3   18.2   15.7   31.4   0.53   20.4   12.8   17.0   17.9   12.8   17.0   17.9   86.4  345.8   0.00   0.00 -99.00 1985180
 1985 181   243    0.0   16.3   18.2   20.7   41.4   0.37   21.1   12.0   17.0   18.1   12.0   17.0   18.1   86.4  345.8   0.00   0.00 -99.00 1985181
 1985 182   244    0.0   16.3   18.1   26.3   52.6   0.20   22.3   11.7   17.5   18.8   11.7   17.5   18.8   86.4  345.8   0.00   0.00 -99.00 1985182
 1985 183   245    0.0   16.3   18.1   29.0   58.0   0.12   23.0   10.5   17.3   18.8   10.5   17.3   18.8   86.4  345.8   0.00   0.00 -99.00 1985183
 1985 184   246    0.0   16.3   18.1   32.0   64.0   0.03   24.0   10.2   17.7   19.4   10.2   17.7   19.4   86.4  345.8   0.00   0.00 -99.00 1985184
 1985 185   247    0.0   16.3   18.1   26.6   53.2   0.19   26.1   13.1   20.2   21.8   13.1   20.2   21.8   86.4  345.8   0.00   0.00 -99.00 1985185
 1985 186   248    0.6   16.2   18.1   19.0   38.0   0.42   25.6   16.8   21.6   22.7   16.8   21.6   22.7   86.4  345.8   0.00   0.00 -99.00 1985186
 1985 187   249    0.0   16.2   18.0   29.5   59.0   0.10   20.0   10.3   15.6   16.8   10.3   15.6   16.8   86.4  345.8   0.00   0.00 -99.00 1985187
 1985 188   250    0.0   16.2   18.0   27.4   54.8   0.16   21.4    7.8   15.2   16.8    7.8   15.2   16.8   86.4  345.8   0.00   0.00 -99.00 1985188
 1985 189   251    0.0   16.2   18.0   31.5   63.0   0.03   24.8   10.4   18.2   20.0   10.4   18.2   20.0   86.4  345.8   0.00   0.00 -99.00 1985189
 1985 190   252    0.0   16.1   17.9   20.7   41.4   0.36   20.5   12.3   16.7   17.7   12.3   16.7   17.7   86.4  345.8   0.00   0.00 -99.00 1985190
 1985 191   253    0.0   16.1   17.9   24.8   49.6   0.24   21.4    8.9   15.7   17.2    8.9   15.7   17.2   86.4  345.8   0.00   0.00 -99.00 1985191
 1985 192   254    0.0   16.1   17.9   14.3   28.6   0.56   19.7   11.8   16.1   17.0   11.8   16.1   17.0   86.4  345.8   0.00   0.00 -99.00 1985192
 1985 193   255    0.0   16.1   17.8   16.1   32.2   0.50   22.2   14.6   18.7   19.6   14.6   18.7   19.6   86.4  345.8   0.00   0.00 -99.00 1985193
 1985 194   256    1.3   16.0   17.8   26.2   52.4   0.19   27.5   13.5   21.1   22.8   13.5   21.1   22.8   86.4  345.8   0.00   0.00 -99.00 1985194
 1985 195   257    1.1   16.0   17.8   15.2   30.4   0.53   22.9   16.7   20.0   21.0   16.7   20.0   21.0   86.4  345.8   0.00   0.00 -99.00 1985195
 1985 196   258    2.6   16.0   17.7   19.0   38.0   0.41   19.5    9.3   14.8   16.4    9.3   14.8   16.4   86.4  345.9   0.00   0.00 -99.00 1985196
 1985 197   259    0.0   15.9   17.7   21.2   42.4   0.33   20.6   11.9   16.6   18.0   11.9   16.6   18.0   86.4  345.9   0.00   0.00 -99.00 1985197
 1985 198   260    3.8   15.9   17.6   21.9   43.8   0.31   19.9    9.1   14.9   16.6    9.1   14.9   16.6   86.4  345.9   0.00   0.00 -99.00 1985198
 1985 199   261    0.7   15.8   17.6   15.0   30.0   0.53   18.4   13.4   16.1   16.9   13.4   16.1   16.9   86.4  345.9   0.00   0.00 -99.00 1985199
 1985 200   262    4.3   15.8   17.5   12.2   24.4   0.61   18.6   10.3   14.8   16.1   10.3   14.8   16.1   86.4  345.9   0.00   0.00 -99.00 1985200
 1985 201   263    1.9   15.8   17.5   26.2   52.4   0.17   16.9   10.1   13.7   14.8   10.1   13.7   14.8   86.4  345.9   0.00   0.00 -99.00 1985201
 1985 202   264    5.2   15.7   17.4   25.3   50.6   0.19   19.4    8.4   14.3   16.0    8.4   14.3   16.0   86.4  345.9   0.00   0.00 -99.00 1985202
 1985 203   265    0.3   15.7   17.4    8.8   17.6   0.72   19.2   12.7   16.2   17.2   12.7   16.2   17.2   86.4  345.9   0.00   0.00 -99.00 1985203
 1985 204   266    0.0   15.6   17.3   31.9   63.8   0.00   23.8   11.3   18.0   19.9   11.3   18.0   19.9   86.4  345.9   0.00   0.00 -99.00 1985204
 1985 205   267    0.0   15.6   17.3   26.0   52.0   0.16   24.8   12.3   19.0   20.9   12.3   19.0   20.9   86.4  345.9   0.00   0.00 -99.00 1985205
 1985 206   268    0.0   15.5   17.2   26.2   52.4   0.15   28.0   12.6   20.8   23.2   12.6   20.8   23.2   86.4  345.9   0.00   0.00 -99.00 1985206
 1985 207   269    0.5   15.5   17.2    9.5   19.0   0.69   20.7   16.0   18.5   19.2   16.0   18.5   19.2   86.4  345.9   0.00   0.00 -99.00 1985207
 1985 208   270    2.2   15.5   17.1   15.8   31.6   0.48   21.2   14.3   18.0   19.0   14.3   18.0   19.0   86.4  345.9   0.00   0.00 -99.00 1985208
 1985 209   271   13.6   15.4   17.1   11.4   22.8   0.62   18.8   15.1   17.1   17.6   15.1   17.1   17.6   86.4  345.9   0.00   0.00 -99.00 1985209
 1985 210   272    2.3   15.4   17.0   10.6   21.2   0.65   16.3   13.6   15.0   15.5   13.6   15.0   15.5   86.4  345.9   0.00   0.00 -99.00 1985210
 1985 211   273    2.7   15.3   16.9    8.1   16.2   0.73   19.2   13.5   16.5   17.4   13.5   16.5   17.4   86.4  345.9   0.00   0.00 -99.00 1985211
 1985 212   274    0.4   15.3   16.9   22.6   45.2   0.24   22.5   13.7   18.3   19.7   13.7   18.3   19.7   86.4  345.9   0.00   0.00 -99.00 1985212
 1985 213   275    0.2   15.2   16.8   18.7   37.4   0.37   19.3   11.6   15.7   16.9   11.6   15.7   16.9   86.4  345.9   0.00   0.00 -99.00 1985213
 1985 214   276    5.2   15.1   16.8    7.8   15.6   0.73   16.7   12.3   14.6   15.3   12.3   14.6   15.3   86.4  345.9   0.00   0.00 -99.00 1985214
 1985 215   277    1.1   15.1   16.7   22.3   44.6   0.24   18.1   11.6   15.0   16.0   11.6   15.0   16.0   86.4  345.9   0.00   0.00 -99.00 1985215
 1985 216   278   17.3   15.0   16.6    4.5    9.0   0.85   16.7   11.0   14.0   14.9   11.0   14.0   14.9   86.4  345.9   0.00   0.00 -99.00 1985216
 1985 217   279    3.4   15.0   16.6   12.7   25.4   0.56   18.4   12.6   15.6   16.5   12.6   15.6   16.5   86.4  345.9   0.00   0.00 -99.00 1985217
 1985 218   280    0.9   14.9   16.5   21.1   42.2   0.27   18.0    9.9   14.1   15.4    9.9   14.1   15.4   86.4  345.9   0.00   0.00 -99.00 1985218
 1985 219   281    6.8   14.9   16.4    7.8   15.6   0.73   16.2   10.4   13.4   14.3   10.4   13.4   14.3   86.4  345.9   0.00   0.00 -99.00 1985219
 1985 220   282    3.2   14.8   16.4   21.5   43.0   0.24   19.1    9.1   14.3   15.8    9.1   14.3   15.8   86.4  345.9   0.00   0.00 -99.00 1985220
 1985 221   283    4.1   14.8   16.3   12.3   24.6   0.56   17.7   14.0   15.9   16.5   14.0   15.9   16.5   86.4  345.9   0.00   0.00 -99.00 1985221
 1985 222   284    0.6   14.7   16.3   20.0   40.0   0.28   18.4   10.4   14.6   15.8   10.4   14.6   15.8   86.4  345.9   0.00   0.00 -99.00 1985222
 1985 223   285    0.7   14.6   16.2   13.3   26.6   0.52   17.8   10.4   14.2   15.4   10.4   14.2   15.4   86.4  345.9   0.00   0.00 -99.00 1985223
 1985 224   286    6.9   14.6   16.1   21.1   42.2   0.23   18.2   10.8   14.6   15.7   10.8   14.6   15.7   86.4  345.9   0.00   0.00 -99.00 1985224
 1985 225   287    0.4   14.5   16.1   18.3   36.6   0.33   19.1   11.6   15.5   16.6   11.6   15.5   16.6   86.4  345.9   0.00   0.00 -99.00 1985225
 1985 226   288    0.0   14.5   16.0   16.0   32.0   0.41   18.6   13.7   16.2   17.0   13.7   16.2   17.0   86.4  345.9   0.00   0.00 -99.00 1985226
 1985 227   289    0.0   14.4   15.9   17.8   35.6   0.34   18.0   11.5   14.8   15.8   11.5   14.8   15.8   86.4  346.0   0.00   0.00 -99.00 1985227
 1985 228   290    0.0   14.3   15.8   14.8   29.6   0.45   18.6   12.0   15.4   16.4   12.0   15.4   16.4   86.4  346.0   0.00   0.00 -99.00 1985228
 1985 229   291    0.3   14.3   15.8   20.9   41.8   0.21   21.1    8.7   15.1   16.9    8.7   15.1   16.9   86.4  346.0   0.00   0.00 -99.00 1985229
 1985 230   292    4.8   14.2   15.7    9.0   18.0   0.66   19.4   11.6   15.6   16.7   11.6   15.6   16.7   86.4  346.0   0.00   0.00 -99.00 1985230
 1985 231   293    2.8   14.2   15.6   17.1   34.2   0.34   20.1   14.8   17.5   18.3   14.8   17.5   18.3   86.4  346.0   0.00   0.00 -99.00 1985231
 1985 232   294    0.8   14.1   15.6    7.2   14.4   0.72   18.2   12.6   15.5   16.3   12.6   15.5   16.3   86.4  346.0   0.00   0.00 -99.00 1985232
 1985 233   295    6.2   14.0   15.5   23.8   47.6   0.07   21.6   11.5   16.6   18.1   11.5   16.6   18.1   86.4  346.0   0.00   0.00 -99.00 1985233
 1985 234   296    0.0   14.0   15.4   18.9   37.8   0.25   18.9   11.4   15.2   16.6   11.4   15.2   16.6   86.4  346.0   0.00   0.00 -99.00 1985234
 1985 235   297    9.3   13.9   15.4    9.9   19.8   0.61   17.3   11.7   14.5   15.6   11.7   14.5   15.6   86.4  346.0   0.00   0.00 -99.00 1985235
 1985 236   298    0.4   13.8   15.3   18.6   37.2   0.25   17.8   13.0   15.4   16.3   13.0   15.4   16.3   86.4  346.0   0.00   0.00 -99.00 1985236
 1985 237   299    0.0   13.8   15.2   21.6   43.2   0.12   18.1    8.6   13.4   15.1    8.6   13.4   15.1   86.4  346.0   0.00   0.00 -99.00 1985237
 1985 238   300    0.0   13.7   15.2   13.5   27.0   0.45   16.7   10.7   13.7   14.8   10.7   13.7   14.8   86.4  346.0   0.00   0.00 -99.00 1985238
 1985 239   301    0.0   13.6   15.1   13.6   27.2   0.44   19.0    7.1   13.1   15.2    7.1   13.1   15.2   86.4  346.0   0.00   0.00 -99.00 1985239
 1985 240   302    0.0   13.6   15.0   16.6   33.2   0.31   21.9   12.6   17.3   19.0   12.6   17.3   19.0   86.4  346.0   0.00   0.00 -99.00 1985240
 1985 241   303    0.0   13.5   14.9   20.6   41.2   0.13   24.0   14.2   19.1   20.9   14.2   19.1   20.9   86.4  346.0   0.00   0.00 -99.00 1985241
 1985 242   304    0.0   13.5   14.9   20.7   41.4   0.12   23.0   11.5   17.2   19.3   11.5   17.2   19.3   86.4  346.0   0.00   0.00 -99.00 1985242
 1985 243   305    0.2   13.4   14.8   12.9   25.8   0.44   18.9   10.8   14.8   16.3   10.8   14.8   16.3   86.4  346.0   0.00   0.00 -99.00 1985243
 1985 244   306    0.0   13.3   14.7   12.1   24.2   0.47   16.9   10.0   13.4   14.7   10.0   13.4   14.7   86.4  346.0   0.00   0.00 -99.00 1985244
 1985 245   307   10.2   13.3   14.7    7.3   14.6   0.68   15.4    9.7   12.5   13.5    9.7   12.5   13.5   86.4  346.0   0.00   0.00 -99.00 1985245
 1985 246   308    1.4   13.2   14.6   15.0   30.0   0.33   18.3   12.0   15.1   16.2   12.0   15.1   16.2   86.4  346.0   0.00   0.00 -99.00 1985246
 1985 247   309    0.7   13.1   14.5    8.3   16.6   0.63   15.6    9.0   12.3   13.4    9.0   12.3   13.4   86.4  346.0   0.00   0.00 -99.00 1985247
 1985 248   310    0.0   13.1   14.5   15.6   31.2   0.29   17.8   12.0   14.9   15.9   12.0   14.9   15.9   86.4  346.0   0.00   0.00 -99.00 1985248
 1985 249   311    0.0   13.0   14.4   18.8   37.6   0.14   16.2    5.7   10.9   12.7    5.7   10.9   12.7   86.4  346.0   0.00   0.00 -99.00 1985249
 1985 250   312    0.0   12.9   14.3   21.6   43.2   0.00   19.2    3.6   11.3   14.0    3.6   11.3   14.0   86.4  346.0   0.00   0.00 -99.00 1985250
 1985 251   313    0.0   12.9   14.2   11.9   23.8   0.44   20.0   10.9   15.4   17.0   10.9   15.4   17.0   86.4  346.0   0.00   0.00 -99.00 1985251
 1985 252   314    0.0   12.8   14.2   11.6   23.2   0.45   20.6   11.6   16.0   17.6   11.6   16.0   17.6   86.4  346.0   0.00   0.00 -99.00 1985252
 1985 253   315    0.0   12.7   14.1   17.5   35.0   0.16   21.1   11.4   16.1   17.8   11.4   16.1   17.8   86.4  346.0   0.00   0.00 -99.00 1985253
 1985 254   316    0.0   12.7   14.0   19.0   38.0   0.07   23.7    8.4   15.9   18.5    8.4   15.9   18.5   86.4  346.0   0.00   0.00 -99.00 1985254
 1985 255   317    0.0   12.6   14.0   17.6   35.2   0.13   24.6   10.2   17.2   19.7   10.2   17.2   19.7   86.4  346.0   0.00   0.00 -99.00 1985255
 1985 256   318    0.0   12.5   13.9   17.0   34.0   0.15   17.9   10.2   13.9   15.3   10.2   13.9   15.3   86.4  346.0   0.00   0.00 -99.00 1985256
 1985 257   319    0.5   12.5   13.8    4.9    9.8   0.75   15.2    8.9   12.0   13.0    8.9   12.0   13.0   86.4  346.0   0.00   0.00 -99.00 1985257
 1985 258   320    0.0   12.4   13.8   16.1   32.2   0.17   16.6    8.2   12.3   13.7    8.2   12.3   13.7   86.4  346.1   0.00   0.00 -99.00 1985258
 1985 259   321    0.0   12.3   13.7    6.8   13.6   0.65   17.8    8.4   12.9   14.5    8.4   12.9   14.5   86.4  346.1   0.00   0.00 -99.00 1985259
 1985 260   322    0.0   12.3   13.6    8.3   16.6   0.56   19.4   13.0   16.1   17.1   13.0   16.1   17.1   86.4  346.1   0.00   0.00 -99.00 1985260
 1985 261   323    0.0   12.2   13.6    7.3   14.6   0.61   20.1   12.9   16.4   17.6   12.9   16.4   17.6   86.4  346.1   0.00   0.00 -99.00 1985261
 1985 262   324    0.1   12.1   13.5    5.8   11.6   0.69   19.7   13.6   16.5   17.5   13.6   16.5   17.5   86.4  346.1   0.00   0.00 -99.00 1985262
 1985 263   325    0.0   12.1   13.4   12.0   24.0   0.34   17.8    9.7   13.6   14.9    9.7   13.6   14.9   86.4  346.1   0.00   0.00 -99.00 1985263
 1985 264   326    1.0   12.0   13.3    7.1   14.2   0.61   18.5   12.7   15.5   16.6   12.7   15.5   16.6   86.4  346.1   0.00   0.00 -99.00 1985264
 1985 265   327    0.0   11.9   13.3   12.6   25.2   0.29   21.4   14.6   17.8   19.2   14.6   17.8   19.2   86.4  346.1   0.00   0.00 -99.00 1985265
 1985 266   328    0.0   11.8   13.2   15.5   31.0   0.11   20.0   13.6   16.6   17.9   13.6   16.6   17.9   86.4  346.1   0.00   0.00 -99.00 1985266
 1985 267   329    0.0   11.8   13.1    8.2   16.4   0.52   17.5    9.5   13.3   14.9    9.5   13.3   14.9   86.4  346.1   0.00   0.00 -99.00 1985267
 1985 268   330    0.0   11.7   13.1    6.4   12.8   0.62   19.8   11.9   15.6   17.2   11.9   15.6   17.2   86.4  346.1   0.00   0.00 -99.00 1985268
 1985 269   331    0.0   11.6   13.0   11.2   22.4   0.33   22.1   10.6   16.0   18.3   10.6   16.0   18.3   86.4  346.1   0.00   0.00 -99.00 1985269
 1985 270   332    0.0   11.6   12.9   14.5   29.0   0.12   22.0    8.5   14.9   17.5    8.5   14.9   17.5   86.4  346.1   0.00   0.00 -99.00 1985270
 1985 271   333    0.0   11.5   12.9   10.3   20.6   0.37   20.5    6.7   13.2   15.9    6.7   13.2   15.9   86.4  346.1   0.00   0.00 -99.00 1985271
 1985 272   334    0.0   11.4   12.8   17.6   35.2   0.00   22.2   10.3   15.9   18.2   10.3   15.9   18.2   86.4  346.1   0.00   0.00 -99.00 1985272
 1985 273   335    0.0   11.4   12.7   12.0   24.0   0.24   22.8   13.0   17.6   19.5   13.0   17.6   19.5   86.4  346.1   0.00   0.00 -99.00 1985273
 1985 274   336    0.0   11.3   12.7   13.2   26.4   0.15   25.5   12.0   18.3   20.9   12.0   18.3   20.9   86.4  346.1   0.00   0.00 -99.00 1985274
 1985 275   337    3.5   11.2   12.6    8.6   17.2   0.44   20.7   14.3   17.3   18.5   14.3   17.3   18.5   86.4  346.1   0.00   0.00 -99.00 1985275
 1985 276   338    3.1   11.2   12.5    3.4    6.8   0.77   19.3   15.6   17.3   18.0   15.6   17.3   18.0   86.4  346.1   0.00   0.00 -99.00 1985276
 1985 277   339    5.1   11.1   12.5    9.8   19.6   0.34   17.8   13.6   15.6   16.4   13.6   15.6   16.4   86.4  346.1   0.00   0.00 -99.00 1985277
 1985 278   340    0.0   11.0   12.4   13.2   26.4   0.09   18.0   11.5   14.5   15.8   11.5   14.5   15.8   86.4  346.1   0.00   0.00 -99.00 1985278
 1985 279   341   11.9   11.0   12.3    4.1    8.2   0.71   17.5   10.1   13.5   14.9   10.1   13.5   14.9   86.4  346.1   0.00   0.00 -99.00 1985279
 1985 280   342    0.4   10.9   12.3    3.4    6.8   0.76   14.0   11.2   12.5   13.0   11.2   12.5   13.0   86.4  346.1   0.00   0.00 -99.00 1985280
 1985 281   343    2.5   10.8   12.2   10.5   21.0   0.24   13.7    6.7    9.9   11.2    6.7    9.9   11.2   86.4  346.1   0.00   0.00 -99.00 1985281
 1985 282   344    0.0   10.8   12.1    8.6   17.2   0.37   15.3    9.2   12.0   13.1    9.2   12.0   13.1   86.4  346.1   0.00   0.00 -99.00 1985282
 1985 283   345    0.0   10.7   12.1    8.3   16.6   0.38   17.9   10.0   13.6   15.1   10.0   13.6   15.1   86.4  346.1   0.00   0.00 -99.00 1985283
 1985 284   346    0.0   10.6   12.0    5.7   11.4   0.57   19.0   13.9   16.2   17.2   13.9   16.2   17.2   86.4  346.1   0.00   0.00 -99.00 1985284
 1985 285   347    0.0   10.6   12.0    9.7   19.4   0.25   16.5   10.0   13.0   14.2   10.0   13.0   14.2   86.4  346.1   0.00   0.00 -99.00 1985285
 1985 286   348    0.0   10.5   11.9   12.3   24.6   0.04   17.5    4.6   10.5   12.8    4.6   10.5   12.8   86.4  346.1   0.00   0.00 -99.00 1985286
 1985 287   349    0.0   10.4   11.8   11.3   22.6   0.10   16.9    4.0    9.9   12.2    4.0    9.9   12.2   86.4  346.1   0.00   0.00 -99.00 1985287
 1985 288   350    0.0   10.4   11.8    3.0    6.0   0.76   14.9    5.6    9.8   11.5    5.6    9.8   11.5   86.4  346.2   0.00   0.00 -99.00 1985288
 1985 289   351    0.0   10.3   11.7    2.7    5.4   0.78   12.2   10.7   11.4   11.6   10.7   11.4   11.6   86.4  346.2   0.00   0.00 -99.00 1985289
 1985 290   352    0.0   10.3   11.6    2.7    5.4   0.77   12.4    9.3   10.7   11.3    9.3   10.7   11.3   86.4  346.2   0.00   0.00 -99.00 1985290
 1985 291   353    0.0   10.2   11.6    2.2    4.4   0.81   12.0   10.0   10.9   11.3   10.0   10.9   11.3   86.4  346.2   0.00   0.00 -99.00 1985291
 1985 292   354    0.0   10.1   11.5    5.5   11.0   0.52   14.6    5.3    9.5   11.1    5.3    9.5   11.1   86.4  346.2   0.00   0.00 -99.00 1985292
 1985 293   355    0.0   10.1   11.5   11.3   22.6   0.00   14.5    3.0    8.2   10.2    3.0    8.2   10.2   86.4  346.2   0.00   0.00 -99.00 1985293
 1985 294   356    0.0   10.0   11.4    9.3   18.6   0.16   14.2    0.6    6.7    9.5    0.6    6.7    9.5   86.4  346.2   0.00   0.00 -99.00 1985294
 1985 295   357    0.0    9.9   11.3    9.4   18.8   0.14   14.8    3.0    8.3   10.7    3.0    8.3   10.7   86.4  346.2   0.00   0.00 -99.00 1985295
 1985 296   358    0.0    9.9   11.3    8.1   16.2   0.24   12.8    5.1    8.6   10.1    5.1    8.6   10.1   86.4  346.2   0.00   0.00 -99.00 1985296
 1985 297   359    0.0    9.8   11.2   10.0   20.0   0.05   14.3    2.7    7.9   10.3    2.7    7.9   10.3   86.4  346.2   0.00   0.00 -99.00 1985297
 1985 298   360    0.0    9.7   11.2    8.9   17.8   0.14   12.8    3.7    7.8    9.6    3.7    7.8    9.6   86.4  346.2   0.00   0.00 -99.00 1985298
 1985 299   361    0.0    9.7   11.1    1.0    2.0   0.90    8.7    2.0    5.0    6.3    2.0    5.0    6.3   86.4  346.2   0.00   0.00 -99.00 1985299
 1985 300   362    0.0    9.6   11.0    1.0    2.0   0.90   10.7    4.7    7.4    8.6    4.7    7.4    8.6   86.4  346.2   0.00   0.00 -99.00 1985300
 1985 301   363    0.0    9.6   11.0    1.0    2.0   0.90   12.5    6.2    9.0   10.3    6.2    9.0   10.3   86.4  346.2   0.00   0.00 -99.00 1985301
 1985 302   364    0.0    9.5   10.9    1.0    2.0   0.90   12.2    4.0    7.7    9.3    4.0    7.7    9.3   86.4  346.2   0.00   0.00 -99.00 1985302
 1985 303   365    0.0    9.4   10.9    1.0    2.0   0.89    9.5    3.7    6.3    7.4    3.7    6.3    7.4   86.4  346.2   0.00   0.00 -99.00 1985303
 1985 304   366    0.1    9.4   10.8    3.6    7.2   0.61    9.6    4.7    6.9    7.8    4.7    6.9    7.8   86.4  346.2   0.00   0.00 -99.00 1985304
 1985 305   367    0.0    9.3   10.8    4.3    8.6   0.53    9.5    4.7    6.8    7.8    4.7    6.8    7.8   86.4  346.2   0.00   0.00 -99.00 1985305
 1985 306   368    0.0    9.3   10.7    8.3   16.6   0.07    9.5    4.0    6.4    7.5    4.0    6.4    7.5   86.4  346.2   0.00   0.00 -99.00 1985306
 1985 307   369    0.0    9.2   10.7    9.5   19.0   0.00    9.2   -5.0    1.3    4.0   -5.0    1.3    4.0   86.4  346.2   0.00   0.00 -99.00 1985307
 1985 308   370    1.2    9.2   10.6    4.2    8.4   0.51   14.4    0.0    6.4    9.1    0.0    6.4    9.1   86.4  346.2   0.00   0.00 -99.00 1985308
 1985 309   371    0.0    9.1   10.6    6.5   13.0   0.23   11.8    8.8   10.1   10.7    8.8   10.1   10.7   86.4  346.2   0.00   0.00 -99.00 1985309
 1985 310   372    0.0    9.0   10.5    7.8   15.6   0.06   10.8    3.0    6.4    7.9    3.0    6.4    7.9   86.4  346.2   0.00   0.00 -99.00 1985310
 1985 311   373    4.1    9.0   10.5    5.7   11.4   0.30   13.9    5.9    9.4   10.9    5.9    9.4   10.9   86.4  346.2   0.00   0.00 -99.00 1985311
 1985 312   374    5.0    8.9   10.4    3.4    6.8   0.57   15.9    9.3   12.2   13.4    9.3   12.2   13.4   86.4  346.2   0.00   0.00 -99.00 1985312
 1985 313   375    5.4    8.9   10.4    4.2    8.4   0.46   13.0    9.4   11.0   11.6    9.4   11.0   11.6   86.4  346.2   0.00   0.00 -99.00 1985313
 1985 314   376    0.0    8.8   10.3    7.9   15.8   0.00    5.4    2.2    3.6    4.2    2.2    3.6    4.2   86.4  346.2   0.00   0.00 -99.00 1985314
 1985 315   377    0.1    8.8   10.3    5.5   11.0   0.27    6.5    1.1    3.5    4.4    1.1    3.5    4.4   86.4  346.2   0.00   0.00 -99.00 1985315
 1985 316   378    0.0    8.7   10.2    7.2   14.4   0.03    4.4   -1.8    0.9    2.0   -1.8    0.9    2.0   86.4  346.2   0.00   0.00 -99.00 1985316
 1985 317   379    0.0    8.7   10.2    7.8   15.6   0.00    5.8   -4.0    0.3    2.0   -4.0    0.3    2.0   86.4  346.2   0.00   0.00 -99.00 1985317
 1985 318   380    5.0    8.6   10.1    1.8    3.6   0.75    7.7   -5.4    0.3    2.6   -5.4    0.3    2.6   86.4  346.2   0.00   0.00 -99.00 1985318
 1985 319   381    0.0    8.6   10.1    5.4   10.8   0.24    9.1   -2.1    2.8    4.7   -2.1    2.8    4.7   86.4  346.3   0.00   0.00 -99.00 1985319
 1985 320   382    8.2    8.5   10.0    2.7    5.4   0.61    7.2   -2.2    1.9    3.5   -2.2    1.9    3.5   86.4  346.3   0.00   0.00 -99.00 1985320
 1985 321   383    0.1    8.5   10.0    2.6    5.2   0.62    6.7    0.0    2.9    4.1    0.0    2.9    4.1   86.4  346.3   0.00   0.00 -99.00 1985321
 1985 322   384    0.0    8.4    9.9    4.6    9.2   0.32    5.4    1.0    2.9    3.7    1.0    2.9    3.7   86.4  346.3   0.00   0.00 -99.00 1985322
 1985 323   385    0.0    8.4    9.9    3.3    6.6   0.50    2.0    0.3    1.0    1.3    0.3    1.0    1.3   86.4  346.3   0.00   0.00 -99.00 1985323
 1985 324   386    0.1    8.3    9.9    1.4    2.8   0.78    4.2   -0.8    1.4    2.2   -0.8    1.4    2.2   86.4  346.3   0.00   0.00 -99.00 1985324
 1985 325   387    0.1    8.3    9.8    1.0    2.0   0.84    5.0    1.2    2.8    3.5    1.2    2.8    3.5   86.4  346.3   0.00   0.00 -99.00 1985325
 1985 326   388    0.1    8.3    9.8    1.4    2.8   0.78    5.0    3.5    4.1    4.4    3.5    4.1    4.4   86.4  346.3   0.00   0.00 -99.00 1985326
 1985 327   389    0.1    8.2    9.7    1.1    2.2   0.82    5.7    3.4    4.4    4.8    3.4    4.4    4.8   86.4  346.3   0.00   0.00 -99.00 1985327
 1985 328   390    0.0    8.2    9.7    4.3    8.6   0.30    4.3    2.5    3.3    3.6    2.5    3.3    3.6   86.4  346.3   0.00   0.00 -99.00 1985328
 1985 329   391    0.9    8.1    9.7    2.7    5.4   0.55    5.3    2.7    3.8    4.2    2.7    3.8    4.2   86.4  346.3   0.00   0.00 -99.00 1985329
 1985 330   392    0.0    8.1    9.6    2.0    4.0   0.66    4.4    1.0    2.5    3.0    1.0    2.5    3.0   86.4  346.3   0.00   0.00 -99.00 1985330
 1985 331   393    0.0    8.1    9.6    2.3    4.6   0.61    4.6   -0.3    1.8    2.6   -0.3    1.8    2.6   86.4  346.3   0.00   0.00 -99.00 1985331
 1985 332   394    0.0    8.0    9.6    6.0   12.0   0.00    4.6   -2.7    0.4    1.6   -2.7    0.4    1.6   86.4  346.3   0.00   0.00 -99.00 1985332
 1985 333   395    6.0    8.0    9.5    2.3    4.6   0.60    4.7   -3.0    0.3    1.7   -3.0    0.3    1.7   86.4  346.3   0.00   0.00 -99.00 1985333
 1985 334   396    1.4    8.0    9.5    1.9    3.8   0.66   12.5   -1.0    4.7    7.3   -1.0    4.7    7.3   86.4  346.3   0.00   0.00 -99.00 1985334
 1985 335   397    5.4    7.9    9.5    3.1    6.2   0.44   14.2    4.6    8.7   10.5    4.6    8.7   10.5   86.4  346.3   0.00   0.00 -99.00 1985335
 1985 336   398    2.1    7.9    9.5    2.8    5.6   0.49   15.8   10.8   12.9   13.9   10.8   12.9   13.9   86.4  346.3   0.00   0.00 -99.00 1985336
 1985 337   399    1.1    7.9    9.4    2.3    4.6   0.58   13.7   12.4   13.0   13.2   12.4   13.0   13.2   86.4  346.3   0.00   0.00 -99.00 1985337
 1985 338   400   12.6    7.8    9.4    1.0    2.0   0.81   12.8   11.5   12.1   12.3   11.5   12.1   12.3   86.4  346.3   0.00   0.00 -99.00 1985338
 1985 339   401    6.9    7.8    9.4    1.0    2.0   0.81   10.9   10.6   10.7   10.8   10.6   10.7   10.8   86.4  346.3   0.00   0.00 -99.00 1985339
 1985 340   402    8.6    7.8    9.4    2.9    5.8   0.45   11.3    4.5    7.4    8.6    4.5    7.4    8.6   86.4  346.3   0.00   0.00 -99.00 1985340
 1985 341   403    1.3    7.8    9.3    3.9    7.8   0.26   10.7    5.5    7.7    8.6    5.5    7.7    8.6   86.4  346.3   0.00   0.00 -99.00 1985341
 1985 342   404    0.5    7.7    9.3    1.2    2.4   0.77    6.4    4.3    5.2    5.6    4.3    5.2    5.6   86.4  346.3   0.00   0.00 -99.00 1985342
 1985 343   405    0.0    7.7    9.3    1.0    2.0   0.81    4.8    4.0    4.3    4.5    4.0    4.3    4.5   86.4  346.3   0.00   0.00 -99.00 1985343
 1985 344   406    2.9    7.7    9.3    1.7    3.4   0.67    7.8   -0.8    2.8    4.4   -0.8    2.8    4.4   86.4  346.3   0.00   0.00 -99.00 1985344
 1985 345   407    0.1    7.7    9.3    1.4    2.8   0.72    9.2    2.1    5.1    6.4    2.1    5.1    6.4   86.4  346.3   0.00   0.00 -99.00 1985345
 1985 346   408    0.0    7.7    9.3    3.1    6.2   0.39   10.9    6.6    8.4    9.2    6.6    8.4    9.2   86.4  346.3   0.00   0.00 -99.00 1985346
 1985 347   409    0.2    7.7    9.2    1.0    2.0   0.80   13.2    6.4    9.3   10.5    6.4    9.3   10.5   86.4  346.3   0.00   0.00 -99.00 1985347
 1985 348   410    0.0    7.6    9.2    1.0    2.0   0.80   13.6   10.8   12.0   12.5   10.8   12.0   12.5   86.4  346.3   0.00   0.00 -99.00 1985348
 1985 349   411    0.0    7.6    9.2    1.0    2.0   0.80   12.8    9.5   10.9   11.5    9.5   10.9   11.5   86.4  346.4   0.00   0.00 -99.00 1985349
 1985 350   412    0.0    7.6    9.2    1.0    2.0   0.80   10.2    9.5    9.8    9.9    9.5    9.8    9.9   86.4  346.4   0.00   0.00 -99.00 1985350
 1985 351   413    2.3    7.6    9.2    1.8    3.6   0.64   11.9    7.8    9.5   10.3    7.8    9.5   10.3   86.4  346.4   0.00   0.00 -99.00 1985351
 1985 352   414    0.0    7.6    9.2    3.5    7.0   0.29   11.0    8.7    9.7   10.1    8.7    9.7   10.1   86.4  346.4   0.00   0.00 -99.00 1985352
 1985 353   415    1.2    7.6    9.2    3.2    6.4   0.35    9.9    3.9    6.4    7.5    3.9    6.4    7.5   86.4  346.4   0.00   0.00 -99.00 1985353
[truncated: 3,477,805 more chars]
